# Supplementary material for: Anopheles salivary gland proteomes from major malaria vectors
Source: BMC Genomics. 2012 Nov 13;13:614. doi: 10.1186/1471-2164-13-614 (PMC3542285; doi:10.1186/1471-2164-13-614)
Supplement: Additional file 2 — Hierarchical clustering of secreted salivary gland proteins from six Anophelesspecies. A three step clustering was performed at ≥ 90%, ≥ 70% and ≥ 40% identity threshold with the H-CD-HIT server on secreted salivary proteins from An. gambiae, An. arabiensis, An. stephensi, An. funestus, An. albimanus and An. darlingi. Clusters are sorted into protein families. The NCBI accession number is indicated for each protein. * indicate the representative (i.e., longest) protein sequence of each cluster. The percentage identity between the representative protein sequence (*) and other protein sequences is given for each cluster. Protein in bold are new clusterised proteins at each identity threshold. Results from this table are graphically represented on Figure 2. [file 1471-2164-13-614-S2.xls]

## Sheet: Saliv. prot. diversity
All salivary protein sequences were retrieved in FASTA format from the online non-redundant National Center for Biotechnology Information protein database (NCBInr, NIH, Bethesda, June 15th, 2011)
Signal peptides were predicted by submission of the protein sequences to the SignalP server 3.0 (http://www.cbs.dtu.dk/services/SignalP/) in order to only select putative secreted proteins.
All putative secreted sequences were merged in a single FASTA file and submitted to the CD-HIT server (http://weizhong-lab.ucsd.edu/cdhit_suite/cgi-bin/index.cgi) for a hierarchical clustering (H-CD-HIT) at 3 successive steps (90%, 70% and 40% identity thresholds)
* indicate the representative (the longest) protein sequence of each cluster
The percentage identity between the representative protein sequence (*) and other protein sequences is given for each cluster
% identity in bold indicate new clusterised proteins at each identity threshold
Cluster numbers correspond to those indicated in Figure 2
Clusters are sorted according to their taxonomic specificity at 40% identity threshold and their representativeness in the hierarchical taxonomy
Each salivary protein sequence was blasted against a database containing salivary gland protein sequences from 26 hematophagous arthropod species (refer to Blastp results on the second excel sheet)
The number of proteins matching with an E-value < 1E-10 was reported as well as the last common taxon
Salivary protein diversity…
...inside the Anopheles genus											…inside hematophagous Arthropods
Cluster	% identity (90%)	Cluster	% identity (70%)	Cluster	% identity (40%)		Access. Nbr (NCBI)	Prot. Name	An. species	Length (a.a.)	Last common taxa (E-values < 1E-10)	nbr of prot.with E-values < 1E-10
Salivary protein families conserved into the Anopheles genus
Apyrase/5'nucleotidase
		Cl.13	*	Cl.6	*	0	gi|27372911	salivary apyrase	An. stephensi	575aa	Arthropoda	42	phylum
Cl.14	1		0.78		0.78	1	gi|3378558	5'-nucleotidase	An. gambiae	98aa	Arthropoda	33
	*		0.78		0.78	2	gi|4582528	putive 5'-nucleotidase	An. gambiae	570aa	Arthropoda	42
					0.65	3	gi|208657633	putive 5' nucleotidase	An. darlingi	567aa	Arthropoda	42
Cl.8	1	Cl.14	1		0.46	4	gi|4127329	apyrase	An. gambiae	81aa	Diptera	27
	*		*		0.46	5	gi|4582526	putive apyrase	An. gambiae	557aa	Arthropoda	41
	1		1		0.46	6	gi|4582524	apyrase	An. gambiae	557aa	Arthropoda	41
Translocon-associed complex TRAP delta subunit
		Cl.31	*	Cl.36	*	0	gi|208657593	translocon-associed complex TRAP delta subunit	An. darlingi	172aa	Arthropoda	5	phylum
			0.82		0.82	1	gi|114864915	translocon-associed complex TRAP delta subunit	An. funestus	170aa	Arthropoda	5
Antigen-5/gvag
				Cl.9	*	0	gi|33359651	antigen 5-reled salivary protein	An. darlingi	262aa	Insecta	38	phylum
		Cl.6	0.84		0.66	1	gi|27372895	salivary antigen-5 reled protein	An. stephensi	259aa	Insecta	38
Cl.22	*		*		0.66	2	gi|34556108	putive gVAG protein precursor	An. gambiae	260aa	Arthropoda	39
	0.97		0.97		0.66	3	gi|18389883	antigen 5-reled 1 protein	An. gambiae	178aa	Insecta	35
			0.84		0.66	4	gi|114864564	gvag protein precursor	An. funestus	260aa	Insecta	37
					0.4	5	gi|18389885	antigen 5-reled 2 protein	An. gambiae	257aa	Arthropoda	37
hypothetical
				Cl.35	*	0	gi|208657583	peptidyl-prolyl cis-trans isomerase	An. darlingi	212aa	Arthropoda	11	phylum
					0.4	1	gi|17026157	hypothetical protein	An. gambiae	22aa	An. gambiae	1
Lysozyme
Cl.32	*	Cl.38	*	Cl.11	0.67	0	gi|29501534	salivary lysozyme	An. stephensi	141aa	Insecta	17	class
	1		1		1	1	gi|34303827	lysozyme	An. stephensi	141aa	Insecta	17
					*	2	gi|2198832	lysozyme	An. darlingi	143aa	Insecta	17
Cl.33	*	Cl.39	*		0.51	3	gi|208657471	lysozyme	An. darlingi	141aa	Insecta	16
	0.98		0.98		0.51	4	gi|208657469	lysozyme	An. darlingi	141aa	Insecta	16
GE rich/30kDa
Cl.9	*	Cl.16	*	Cl.0	*	0	gi|37201975	GE rich salivary gland protein	An. stephensi	269aa	Culicidae	29	family
	0.99		0.99		0.99	1	gi|29501380	GE rich salivary gland protein precursor	An. stephensi	269aa	Culicidae	29
	1		1		1	2	gi|83016745	anti-plelet aggregion protein	An. stephensi	269aa	Culicidae	29
					0.69	3	gi|114864639	30 kDa salivary antigen family protein	An. funestus	257aa	Culicidae	29
Cl.0	*	Cl.0	0.79		0.48	4	gi|208657617	30 kDa salivary antigen family protein	An. darlingi	236aa	Culicidae	31
	0.96		0.79		0.48	5	gi|208657609	GE rich salivary gland protein	An. darlingi	236aa	Culicidae	37
	0.96		0.79		0.48	6	gi|208657607	30 kDa salivary antigen family protein	An. darlingi	236aa	Culicidae	37
	0.95		0.79		0.48	7	gi|208657605	GE rich salivary gland protein	An. darlingi	236aa	Culicidae	36
	0.95		0.79		0.48	8	gi|208657603	GE rich salivary gland protein	An. darlingi	236aa	Culicidae	36
	0.96		0.79		0.48	9	gi|208657601	GE rich salivary gland protein	An. darlingi	236aa	Culicidae	35
	0.95		0.79		0.48	10	gi|208657599	30 kDa salivary antigen family protein	An. darlingi	236aa	Culicidae	34
	0.95		0.79		0.48	11	gi|208657597	GE rich salivary gland protein	An. darlingi	236aa	Culicidae	34
Cl.25	*		*		0.48	12	gi|71389021	salivary gland protein	An. albimanus	240aa	Culicidae	35
	0.99		0.99		0.48	13	gi|71389019	salivary gland protein	An. albimanus	240aa	Culicidae	35
Cl.23	0.99	Cl.17	0.99		0.62	14	gi|190576761	anti-platelet protein	An. gambiae	224aa	Culicidae	31
	*		*		0.62	15	gi|190576759	anti-platelet protein	An. gambiae	252aa	Culicidae	33
			0.84		0.62	16	gi|18389879	30 kDa protein	An. gambiae	182aa	Anopheles	15
Long form D7
				Cl.8	*	0	gi|208657499	long form D7 salivary protein	An. darlingi	317aa	Culicidae	30	family
		Cl.15	*		0.47	1	gi|114864717	long form D7 salivary protein	An. funestus	315aa	Culicidae	29
Cl.20	*		0.77		0.47	2	gi|16225974	long form D7clu2 salivary protein	An. stephensi	315aa	Culicidae	34
	1		0.77		0.47	3	gi|15718081	D7 protein	An. stephensi	315aa	Culicidae	34
Cl.21	*	Cl.28	*		0.43	4	gi|16225958	long form D7 salivary protein	An. arabiensis	311aa	Culicidae	33
	0.98		0.98		0.43	5	gi|18389891	D7 protein long form	An. gambiae	311aa	Culicidae	31
Gsg10
Cl.10	*	Cl.18	*	Cl.10	*	0	gi|208657651	gSG10 salivary mucin	An. darlingi	199aa	Culicidae	7	family
	0.93		0.93		0.93	1	gi|208657647	gSG10 salivary mucin	An. darlingi	193aa	Culicidae	7
	0.97		0.97		0.97	2	gi|208657645	gSG10 salivary mucin	An. darlingi	192aa	Culicidae	7
		Cl.30	0.73		0.58	3	gi|114865009	gSG10 salivary mucin	An. funestus	190aa	Culicidae	6
			*		0.58	4	gi|13537672	hypothetical protein	An. gambiae	195aa	Culicidae	8
Putative secrted proteins
				Cl.16	0.42	0	gi|116247566	putive salivary secreted peptide	An. gambiae	105aa	Anopheles	4	family
Cl.37	0.92	Cl.43	0.92		0.92	1	gi|208657679	putive salivary secreted peptide	An. darlingi	118aa	Culicidae	8
	*		*		*	2	gi|208657667	putive salivary secreted peptide	An. darlingi	123aa	Culicidae	6
					0.42	3	gi|114864828	putive salivary secreted peptide	An. funestus	88aa	Anopheles	4
Short form D7
		Cl.2	*	Cl.2	0.62	0	gi|114864704	short form D7 salivary protein 2	An. funestus	169aa	Anopheles	35	genus
			0.84		0.62	1	gi|29501376	short D7-4 salivary protein precursor	An. stephensi	168aa	Anopheles	36
Cl.4	*		0.86		0.62	2	gi|16225965	short form D7r2 salivary protein	An. arabiensis	168aa	Anopheles	34
	0.98		0.86		0.62	3	gi|3378531	D7r2 protein	An. gambiae	150aa	Anopheles	37
	0.99		0.86		0.62	4	gi|4538889	D7-reled 2 protein	An. gambiae	168aa	Anopheles	35
	0.99		0.86		0.62	5	gi|17016227	D7-reled 2 protein	An. gambiae	168aa	Anopheles	35
					0.63	6	gi|114864694	short form D7 salivary protein 3	An. funestus	169aa	Anopheles	34
Cl.3	*	Cl.8	*		*	7	gi|16225968	short form D7r3 salivary protein	An. arabiensis	181aa	Anopheles	37
	0.93		0.93		0.93	8	gi|3378529	D7r3 protein	An. gambiae	156aa	Anopheles	37
	0.96		0.96		0.96	9	gi|4538891	D7-reled 3 protein	An. gambiae	169aa	Anopheles	37
	0.96		0.96		0.96	10	gi|17016226	D7-reled 3 protein	An. gambiae	169aa	Anopheles	37
					0.6	11	gi|16798386	D7-reled 3.2 protein	An. darlingi	169aa	Anopheles	36
Mucin/13,5 kDa
				Cl.3	0.63	0	gi|27372923	putive 13.5 kDa salivary protein	An. stephensi	156aa	Cellia	3	genus
Cl.38	*	Cl.1	0.88		0.45	1	gi|208657733	putive 13.5 kDa salivary protein	An. darlingi	118aa	An. darlingi	7
	0.97		0.88		0.45	2	gi|208657721	putive 13.5 kDa salivary protein	An. darlingi	118aa	An. darlingi	7
			0.77		0.45	3	gi|208657751	mucin-like protein	An. darlingi	109aa	An. darlingi	7
Cl.6	0.96		0.96		0.45	4	gi|208657723	putive 13.5 kDa salivary protein	An. darlingi	120aa	An. darlingi	7
	0.97		0.97		0.45	5	gi|208657713	putive 13.5 kDa salivary protein	An. darlingi	120aa	An. darlingi	7
	*		*		0.45	6	gi|208657701	mucin-like protein	An. darlingi	124aa	An. darlingi	7
	0.96		0.96		0.45	7	gi|208657695	mucin-like protein	An. darlingi	121aa	An. darlingi	7
					0.63	8	gi|114864850	mucin-like protein 60	An. funestus	151aa	Cellia	3
					*	9	gi|18389893	mucin-like protein	An. gambiae	178aa	Cellia	3
Gsg7
		Cl.35	*	Cl.5	0.41	0	gi|27372909	putive salivary protein gSG7	An. stephensi	142aa	Anopheles	8	genus
			0.7		0.41	1	gi|114864865	gSG7-2 salivary protein	An. funestus	141aa	Anopheles	8
Cl.11	*	Cl.19	*		0.45	2	gi|208657691	gSG7 salivary protein	An. darlingi	142aa	Anopheles	8
	0.9		0.9		0.45	3	gi|208657689	gSG7 salivary protein	An. darlingi	142aa	Anopheles	8
	0.95		0.95		0.45	4	gi|208657683	gSG7 salivary protein	An. darlingi	142aa	Anopheles	8
		Cl.37	*		0.68	5	gi|114864855	gSG7 salivary protein	An. funestus	142aa	Anopheles	8
			0.7		0.68	6	gi|148189823	anophensin	An. stephensi	142aa	Anopheles	8
					*	7	gi|13537668	gSG7 protein	An. gambiae	145aa	Anopheles	8
Hypothetical proteins
Cl.1	*	Cl.4	*	Cl.7	*	0	gi|208657665	30 kDa salivary antigen family protein	An. darlingi	166aa	Anopheles	7	genus
	0.93		0.93		0.93	1	gi|208657675	hypothetical secreted protein	An. darlingi	166aa	Anopheles	7
	0.94		0.94		0.94	2	gi|208657673	hypothetical secreted protein	An. darlingi	166aa	Anopheles	7
	0.94		0.94		0.94	3	gi|208657671	hypothetical secreted protein	An. darlingi	166aa	Anopheles	7
	0.95		0.95		0.95	4	gi|208657669	hypothetical secreted protein	An. darlingi	166aa	Anopheles	7
					0.55	5	gi|208657717	hypothetical secreted protein	An. darlingi	142aa	Anopheles	7
					0.53	6	gi|13509404	hypothetical protein	An. gambiae	166aa	Anopheles	7
Sg3
Cl.2	0.96	Cl.3	0.96	Cl.4	0.49	0	gi|208657697	SG3 protein	An. darlingi	182aa	An. darlingi	5	genus
	0.97		0.97		0.49	1	gi|208657687	sg3 protein	An. darlingi	182aa	An. darlingi	5
	0.95		0.95		0.49	2	gi|208657681	sg3 protein	An. darlingi	184aa	An. darlingi	5
	*		*		0.49	3	gi|208657477	SG3 protein	An. darlingi	186aa	An. darlingi	5
			0.84		0.49	4	gi|208657473	hypothetical secreted peptide precursor	An. darlingi	59aa	An. darlingi	5
		Cl.7	0.78		0.78	5	gi|27372919	putive 19.1 kDa salivary protein SG3	An. stephensi	199aa	Cellia	3
Cl.26	*		0.79		0.79	6	gi|4210619	SG3 protein	An. gambiae	189aa	Cellia	3
	1		0.79		0.79	7	gi|4127305	gSG3 protein	An. gambiae	36aa	An. gambiae	2
			*		*	8	gi|114864879	sg3 protein	An. funestus	203aa	Cellia	3
Short form D7
Cl.27	*	Cl.32	*	Cl.24	*	0	gi|208657489	short D7 protein	An. darlingi	172aa	Anopheles	11	genus
	0.98		0.98		0.98	1	gi|208657487	short D7 protein	An. darlingi	172aa	Anopheles	15
					0.5	2	gi|18378603	D7-reled 5 protein	An. gambiae	166aa	Anopheles	8
Defensin
		Cl.46	0.84	Cl.39	0.84	0	gi|124244265	salivary defensin	An. stephensi	96aa	Anopheles	2	genus
			*		*	1	gi|208657731	defensin	An. darlingi	104aa	Anopheles	2
Conserved secreted protein/gsg5
				Cl.33	0.45	0	gi|208657685	conserved secreted mosquito protein	An. darlingi	331aa	Anopheles	2	genus
					*	1	gi|13537662	gSG5 protein	An. gambiae	332aa	Anopheles	2
Hyp6.2
				Cl.26	0.58	0	gi|208657661	putive secreted salivary basic peptide hyp6.2	An. darlingi	75aa	Anopheles	3	genus
					*	1	gi|114864793	putive secreted salivary basic peptide hyp6.2	An. funestus	94aa	Anopheles	3
					0.61	2	gi|62546223	hyp6.2 precursor	An. gambiae	85aa	Cellia	2
Salivary protein families only found in the Cellia subgenus
Short form D7
		Cl.5	*	Cl.1	*	0	gi|114864654	short form D7 salivary protein 1	An. funestus	166aa	Culicidae	48	family
Cl.5	*		0.73		0.73	1	gi|16225961	short form D7r1 salivary protein	An. arabiensis	165aa	Culicidae	48
	0.98		0.73		0.73	2	gi|4127333	D7r1 protein	An. gambiae	111aa	Anopheles	38
	0.98		0.73		0.73	3	gi|4538887	D7-reled 1 protein	An. gambiae	165aa	Culicidae	48
	0.98		0.73		0.73	4	gi|17016225	D7-reled 1 protein	An. gambiae	165aa	Culicidae	48
					0.53	5	gi|114864647	short form D7 salivary protein D7r4	An. funestus	165aa	Culicidae	44
Cl.28	*	Cl.33	*		0.61	6	gi|16225980	short form D7clu5 salivary protein	An. stephensi	166aa	Culicidae	48
	0.96		0.96		0.61	7	gi|21314941	contact-activion-inhibitor protein hamadarin	An. stephensi	166aa	Culicidae	43
		Cl.9	0.78		0.51	8	gi|29501378	short D7-5 salivary protein precursor	An. stephensi	151aa	Anopheles	38
			0.7		0.51	9	gi|16225977	short form D7clu4 salivary protein	An. stephensi	164aa	Culicidae	37
Cl.29	*		*		0.51	10	gi|16225971	short form D7 salivary protein	An. stephensi	166aa	Culicidae	45
	0.96		0.96		0.51	11	gi|15718083	D7-reled 1 protein	An. stephensi	166aa	Culicidae	44
Cl.30	*	Cl.34	*		0.43	12	gi|13537670	D7r4 protein	An. gambiae	165aa	Culicidae	40
	1		1		0.43	13	gi|17016228	D7-reled 4 protein	An. gambiae	165aa	Culicidae	40
6.3 kDa proteins
Cl.43	*	Cl.48	*	Cl.43	*	0	gi|27372917	putive 6.3 kDa salivary peptide	An. stephensi	70aa	Culicidae	5	family
	0.97		0.97		0.97	1	gi|114864627	putive 6.3 kDa salivary peptide	An. funestus	70aa	Culicidae	5
Gsg1b/gSg1C
				Cl.14	0.56	0	gi|27372941	putive salivary protein SG1C	An. stephensi	383aa	Anopheles	5	genus
Cl.19	*	Cl.27	*		0.56	1	gi|114865052	gSG1b salivary proteins	An. funestus	384aa	Anopheles	5
	0.96		0.96		0.56	2	gi|114865039	gSG1b salivary protein	An. funestus	384aa	Anopheles	5
					*	3	gi|13537664	gSG1b protein	An. gambiae	385aa	Anopheles	5
Trio
				Cl.23	0.58	0	gi|114865005	trio 2 salivary protein	An. funestus	390aa	Anopheles	5	genus
					*	1	gi|29501528	TRIO salivary gland protein precursor	An. stephensi	393aa	Anopheles	5
					0.46	2	gi|18389917	TRIO protein	An. gambiae	391aa	Anopheles	5
Anophelin/cE5/F1
				Cl.19	0.61	0	gi|27372921	salivary anti-thrombin anophelin	An. stephensi	101aa	Cellia	4	genus
Cl.41	*	Cl.47	*		0.59	1	gi|4127344	cE5 protein	An. gambiae	101aa	Anopheles	6
	0.98		0.98		0.59	2	gi|3378535	F1 protein	An. gambiae	73aa	Cellia	4
					*	3	gi|114864955	anophelin-like funestolin	An. funestus	102aa	Anopheles	7
Sg1b/Saglin
				Cl.13	*	0	gi|27372929	putive salivary protein SG1B	An. stephensi	415aa	Anopheles	6	genus
Cl.16	0.98	Cl.24	0.98		0.47	1	gi|3378533	D3 protein	An. gambiae	94aa	Cellia	3
	*		*		0.47	2	gi|56809867	SAGLIN	An. gambiae	412aa	Cellia	6
Gsg2
		Cl.44	*	Cl.17	*	0	gi|27372907	putive salivary protein SG2B	An. stephensi	116aa	Cellia	4	subgenus
			0.73		0.73	1	gi|114864560	sg2 salivary protein	An. funestus	112aa	Cellia	4
Cl.40	*	Cl.45	*		0.67	2	gi|4210617	SG2 protein	An. gambiae	114aa	Cellia	3
	1		1		0.67	3	gi|4127303	gSG2 protein	An. gambiae	111aa	Cellia	3
Gsg6
		Cl.10	0.77	Cl.18	0.77	0	gi|114864550	gsg6 salivary peptide	An. funestus	114aa	Cellia	4	subgenus
Cl.39	*		*		*	1	gi|225572575	gSG6 salivary protein	An. arabiensis	115aa	Cellia	4
	0.98		0.98		0.98	2	gi|13537666	gSG6 protein	An. gambiae	115aa	Cellia	4
			0.78		0.78	3	gi|29501530	gSG6 salivary gland protein precursor	An. stephensi	114aa	Cellia	4
Hyp15/17
				Cl.21	0.41	0	gi|27372913	5 kDa salivary peptide hyp15	An. stephensi	78aa	Cellia	4	subgenus
					0.4	1	gi|114864684	hypothetical salivary protein 15	An. funestus	80aa	Cellia	4
					*	2	gi|18389915	hypothetical protein 17	An. gambiae	91aa	Cellia	3
					0.55	3	gi|18389911	hypothetical protein 15	An. gambiae	78aa	Cellia	4
Sg2a
				Cl.25	0.53	0	gi|27372901	hypothetical salivary protein SG2A	An. stephensi	129aa	Cellia	2	subgenus
					0.55	1	gi|114864600	sg2a salivary protein	An. funestus	145aa	Cellia	3
					*	2	gi|13537660	gSG2-like protein	An. gambiae	168aa	Cellia	3
Hyp/sg1D
				Cl.31	*	0	gi|29501536	SG1D salivary protein precursor	An. stephensi	404aa	Cellia	2	subgenus
					0.46	1	gi|18873404	hypothetical protein	An. gambiae	401aa	Cellia	2
hyp10
				Cl.40	*	0	gi|27372931	putive salivary protein hyp10	An. stephensi	99aa	Cellia	2	subgenus
					0.44	1	gi|18389901	hypothetical protein 10	An. gambiae	90aa	Cellia	4
Hyp8.2
				Cl.41	*	0	gi|114864677	hypothetical salivary protein 8.2	An. funestus	95aa	Cellia	3	subgenus
					0.4	1	gi|4127307	hypothetical protein	An. gambiae	81aa	Cellia	3
Hyp12
				Cl.42	*	0	gi|27372893	putive salivary protein hyp12	An. stephensi	90aa	Cellia	4	subgenus
					0.56	1	gi|114864727	hypothetical salivary protein 12	An. funestus	89aa	Cellia	4
Hyp4.2/13
				Cl.44	*	0	gi|114864994	hypothetical 4.2 kda secreted peptide	An. funestus	69aa	An. funestus	1	species
					0.51	1	gi|18389907	hypothetical protein 13	An. gambiae	56aa	An. gambiae	1
Salivary protein families only found in the Nyssorhynchus subgenus
Anophelin
		Cl.20	*	Cl.27	*	0	gi|6851157	salivary anti-thrombin peptide anophelin	An. albimanus	83aa	Anopheles	5	genus
Cl.42	*		0.87		0.87	1	gi|208657579	salivary anti-thrombin peptide anophelin	An. darlingi	81aa	Anopheles	5
	0.98		0.87		0.87	2	gi|208657573	salivary anti-thrombin peptide anophelin	An. darlingi	81aa	Anopheles	4
Sg1-like/gp65
Cl.17	*	Cl.25	*	Cl.22	*	0	gi|208657653	SG1-like salivary protein	An. darlingi	407aa	Anopheles	5	genus
	0.93		0.93		0.93	1	gi|208657649	SG1-like salivary protein	An. darlingi	400aa	Anopheles	5
					0.61	2	gi|30267888	secretion protein gp65	An. albimanus	386aa	Anopheles	5
Salivary peroxidase
		Cl.22	*	Cl.29	*	0	gi|4539761	salivary peroxidase	An. albimanus	591aa	Nyssorhynchus	2	subgenus
			0.86		0.86	1	gi|208657575	salivary peroxidase	An. darlingi	591aa	Nyssorhynchus	2
Anopheles gambiae specific salivary proteins
Sg1
Cl.18	*	Cl.26	*	Cl.32	*	0	gi|4210615	SG1 protein	An. gambiae	401aa	Anopheles	8	genus
	0.99		0.99		0.99	1	gi|4127301	gSG1 protein	An. gambiae	153aa	An. gambiae	3
Non redundant proteins
					*	Cl. 72	gi|18389881	selenoprotein	An. gambiae	163aa	Arthropoda	5	phylum
					*	Cl. 49	gi|18389889	calreticulin	An. gambiae	406aa	Arthropoda	4	phylum
					*	Cl. 80	gi|5690418	AF164153_1 ribosomal protein S17	An. gambiae	131aa	Arthropoda	8	phylum
					*	Cl. 62	gi|18378723	amylase	An. gambiae	226aa	Culicimorpha	10	infraorder
					*	Cl. 83	gi|13537674	gSG8 protein	An. gambiae	128aa	Culicidae	3	family
					*	Cl. 58	gi|62546221	hyp37.7-like precursor	An. gambiae	267aa	Culicidae	4	family
					*	Cl. 95	gi|18389905	hypothetical protein 12	An. gambiae	92aa	Cellia	4	subgenus
					*	Cl. 84	gi|4127309	hypothetical protein	An. gambiae	122aa	An. gambiae	1	species
					*	Cl. 88	gi|13509402	hypothetical protein	An. gambiae	104aa	An. gambiae	1	species
					*	Cl. 94	gi|87080391	defensin	An. gambiae	93aa	An. gambiae	1	species
					*	Cl. 99	gi|13509406	gSG1a protein	An. gambiae	90aa	An. gambiae	1	species
					*	Cl. 108	gi|13537676	gSG9 protein	An. gambiae	76aa	An. gambiae	1	species
					*	Cl. 110	gi|161610988	putive defensin 5 precursor	An. gambiae	68aa	An. gambiae	1	species
					*	Cl. 118	gi|17026155	hypothetical protein	An. gambiae	34aa	An. gambiae	1	species
					*	Cl. 115	gi|18389903	AF457558_1 hypothetical protein 11	An. gambiae	56aa	An. gambiae	1	species
					*	Cl. 117	gi|18389909	AF457561_1 hypothetical protein 14	An. gambiae	46aa	An. gambiae	1	species
					*	Cl. 116	gi|18389913	AF457563_1 hypothetical protein 16	An. gambiae	48aa	An. gambiae	1	species
					*	Cl. 104	gi|62546225	hyp6.3 precursor	An. gambiae	83aa	An. gambiae	1	species
					*	Cl. 113	gi|62546227	hyp3.5 precursor	An. gambiae	57aa	An. gambiae	1	species
Anopheles darlingi specific salivary proteins
Hypothetical conserved secreted proteins
Cl.36	*	Cl.42	*	Cl.38	*	0	gi|208657827	hypothetical conserved protein	An. darlingi	126aa	diptera	4	order
	0.96		0.96		0.96	1	gi|208657775	hypothetical conserved secreted protein	An. darlingi	126aa	diptera	4
Short form D7
Cl.31	*	Cl.36	*	Cl.15	*	0	gi|208657495	short from D7 salivary protein	An. darlingi	142aa	Anopheles	24	genus
	0.97		0.97		0.97	1	gi|208657493	D7 short	An. darlingi	142aa	Anopheles	24
Cl.35	*	Cl.41	*		0.42	2	gi|208657481	short from D7 salivary protein	An. darlingi	136aa	Anopheles	29
	0.97		0.97		0.42	3	gi|208657479	D7 salivary protein super short form	An. darlingi	136aa	Anopheles	29
Sg1/sg1b
Cl.15	0.97	Cl.23	0.97	Cl.30	0.97	0	gi|208657777	putive salivary protein SG1	An. darlingi	447aa	Anopheles	4	genus
	*		*		*	1	gi|208657767	putive salivary protein SG1B	An. darlingi	448aa	Anopheles	4
Salivary protein 15
Cl.12	*	Cl.21	*	Cl.28	*	0	gi|208657729	hypothetical salivary protein 15	An. darlingi	78aa	An. darlingi	3	genus
	0.98		0.98		0.98	1	gi|208657727	hypothetical salivary protein 15	An. darlingi	74aa	Anopheles	4
	0.98		0.98		0.98	2	gi|208657719	hypothetical salivary protein 15	An. darlingi	76aa	An. darlingi	3
Short form D7
Cl.34	0.96	Cl.40	0.96	Cl.37	0.96	0	gi|208657501	short from D7 salivary protein	An. darlingi	129aa	An. darlingi	6	genus
	*		*		*	1	gi|208657497	short from D7 salivary protein	An. darlingi	140aa	Anopheles	4
Hypothetical proteins
Cl.7	0.97	Cl.11	0.97	Cl.20	0.97	0	gi|208657819	hypothetical secreted peptide precursor	An. darlingi	97aa	An. darlingi	4	species
	*		*		*	1	gi|208657773	hypothetical secreted peptide precursor	An. darlingi	98aa	An. darlingi	4
	0.96		0.96		0.96	2	gi|208657763	hypothetical secreted peptide precursor	An. darlingi	97aa	An. darlingi	4
	0.98		0.98		0.98	3	gi|208657761	hypothetical protein	An. darlingi	97aa	An. darlingi	4
6 kDa proteins
				Cl.12	0.42	0	gi|208657759	putive 6 kDa family secreted peptide	An. darlingi	76aa	An. darlingi	2	species
Cl.13	*	Cl.12	0.82		0.82	1	gi|208657811	putive 6 kDa family secreted peptide	An. darlingi	76aa	An. darlingi	4
	0.96		0.82		0.82	2	gi|208657785	putive 6 kDa family secreted peptide	An. darlingi	75aa	An. darlingi	4
	0.96		0.82		0.82	3	gi|208657779	putive 6 kDa family secreted peptide	An. darlingi	75aa	An. darlingi	4
			*		*	4	gi|208657747	putive 6 kDa family secreted peptide	An. darlingi	77aa	An. darlingi	4
Hypothetical conserved secreted proteins
Cl.24	*	Cl.29	*	Cl.34	*	0	gi|208657848	hypothetical conserved secreted protein	An. darlingi	244aa	An. darlingi	2	species
	0.98		0.98		0.98	1	gi|208657830	hypothetical conserved secreted protein	An. darlingi	244aa	An. darlingi	2
Cecropin
				Cl.45	*	0	gi|208657741	cecropin precursor	An. darlingi	60aa	An. darlingi	1	species
					0.48	1	gi|208657655	antimicrobial peptide cecropin	An. darlingi	60aa	An. darlingi	1
Non redundant proteins
					*	Cl. 70	gi|208657559	nucleoside diphosphe kinase	An. darlingi	168aa	Arthropoda	6	phylum
					*	Cl. 106	gi|208657619	NADH ubiquinone dehydrogenase	An. darlingi	83aa	Arthropoda	7	phylum
					*	Cl. 66	gi|208657711	peptidoglycan recognition protein	An. darlingi	188aa	Arthropoda	3	phylum
					*	Cl. 59	gi|208657475	antigen 5-reled 2 protein	An. darlingi	256aa	Insecta	38	class
					*	Cl. 86	gi|208657491	hypothetical secreted protein	An. darlingi	119aa	Insecta	5	class
					*	Cl. 60	gi|208657623	tetraspanin	An. darlingi	249aa	diptera	7	order
					*	Cl. 56	gi|208657787	phosphidic acid phosphase	An. darlingi	298aa	diptera	4	order
					*	Cl. 61	gi|208657789	ferritin light chain-like protein precursor	An. darlingi	243aa	diptera	6	order
					*	Cl. 63	gi|208657805	emp24/gp25L/p24 family of membrane trafficking protein	An. darlingi	217aa	diptera	3	order
					*	Cl. 89	gi|208657840	N-methyl-D-asparte receptor-associed protein	An. darlingi	103aa	diptera	2	order
					*	Cl. 46	gi|208657611	probable salivary maltase precursor	An. darlingi	594aa	Culicimorpha	19	infraorder
					*	Cl. 105	gi|208657641	gambicin precursor	An. darlingi	83aa	Culicidae	4	family
					*	Cl. 75	gi|208657677	proline rich salivary secreted peptide	An. darlingi	142aa	Culicidae	2	family
					*	Cl. 98	gi|208657693	Kazal domain-containing peptide	An. darlingi	91aa	Culicidae	5	family
					*	Cl. 69	gi|208657765	mucin-like peritrophin	An. darlingi	168aa	Culicidae	4	family
					*	Cl. 48	gi|208657821	41 kDa family salivary secreted protein	An. darlingi	406aa	Culicidae	9	family
					*	Cl. 100	gi|208657639	gSG8-like protein short form	An. darlingi	86aa	Anopheles	2	genus
					*	Cl. 112	gi|208657739	antimicrobial peptide cecropin	An. darlingi	60aa	Anopheles	2	genus
					*	Cl. 53	gi|208657753	GSG1 protein	An. darlingi	370aa	Anopheles	5	genus
					*	Cl. 51	gi|208657781	TRIO salivary gland protein precursor	An. darlingi	394aa	Anopheles	5	genus
					*	Cl. 57	gi|208657838	tetraspanin	An. darlingi	287aa	An. darlingi	1	species
					*	Cl. 65	gi|208657755	TMEM9 domain family member B	An. darlingi	194aa	An. darlingi	1	species
					*	Cl. 74	gi|208657844	10 kDa salivary protein	An. darlingi	146aa	An. darlingi	1	species
					*	Cl. 77	gi|208657485	odorant-binding protein-reled protein	An. darlingi	138aa	An. darlingi	1	species
					*	Cl. 78	gi|208657757	mitochondrial ribosomal protein L54	An. darlingi	134aa	An. darlingi	1	species
					*	Cl. 79	gi|208657791	hypothetical conserved secreted protein	An. darlingi	133aa	An. darlingi	1	species
					*	Cl. 85	gi|208657825	hypothetical conserved mosquito protein	An. darlingi	119aa	An. darlingi	2	species
					*	Cl. 90	gi|208657749	hypothetical secreted protein	An. darlingi	103aa	An. darlingi	1	species
					*	Cl. 91	gi|208657737	Kazal domain-containing peptide	An. darlingi	98aa	An. darlingi	2	species
					*	Cl. 92	gi|208657815	hypothetical salivary protein 8.2	An. darlingi	94aa	An. darlingi	1	species
					*	Cl. 96	gi|208657771	hypothetical salivary protein 8.2	An. darlingi	91aa	An. darlingi	1	species
					*	Cl. 97	gi|208657637	hyp5.6 salivary basic secreted peptide	An. darlingi	91aa	An. darlingi	1	species
					*	Cl. 102	gi|208657745	putive 6.9 kDa salivary secreted peptide	An. darlingi	84aa	An. darlingi	1	species
					*	Cl. 103	gi|208657834	Kazal domain-containing peptide	An. darlingi	84aa	An. darlingi	1	species
					*	Cl. 107	gi|208657735	adipokinetic hormone-like	An. darlingi	81aa	An. darlingi	1	species
					*	Cl. 109	gi|208657709	putive 4.3 kDa secreted salivary peptide	An. darlingi	73aa	An. darlingi	1	species
					*	Cl. 111	gi|208657769	putive secreted peptide	An. darlingi	60aa	An. darlingi	1	species
					*	Cl. 114	gi|208657797	defensin	An. darlingi	57aa	An. darlingi	1	species
Anopheles stephensi specific salivary proteins
Non redundant proteins
					*	Cl. 68	gi|27372897	hypothetical salivary protein 16	An. stephensi	171aa	Culicidae	2	family
					*	Cl. 47	gi|27372903	putive 53.7 kDa salivary protein	An. stephensi	516aa	Culicidae	11	family
					*	Cl. 73	gi|27372915	putive salivary protein D7B	An. stephensi	161aa	Culicidae	25	family
					*	Cl. 54	gi|29501532	hyp37.3 putive secreted salivary gland protein	An. stephensi	351aa	Culicidae	9	family
					*	Cl. 101	gi|27372905	putive salivary secreted serine protease inhibitor	An. stephensi	84aa	Anopheles	2	genus
					*	Cl. 93	gi|27372899	hypothetical salivary protein 8.2	An. stephensi	93aa	Cellia	3	subgenus
					*	Cl. 81	gi|27372925	putive 11.9 kDa salivary protein	An. stephensi	128aa	An. stephensi	1	species
					*	Cl. 71	gi|27372927	putive 13.4 kDa salivary protein	An. stephensi	164aa	An. stephensi	1	species
					*	Cl. 55	gi|27372933	putive salivary lipase	An. stephensi	317aa	An. stephensi	1	species
					*	Cl. 76	gi|27372935	putive 13.3 kDa salivary protein	An. stephensi	140aa	An. stephensi	1	species
					*	Cl. 67	gi|27372939	putive salivary protein SG1A	An. stephensi	179aa	An. stephensi	1	species
Anopheles funestus specific salivary proteins
Non redundant proteins
					*	Cl. 64	gi|114864804	NADH-ubiquinone oxidoreductase	An. funestus	207aa	Diptera	2	order
					*	Cl. 87	gi|114865018	probable GGY family antimicrobial peptide	An. funestus	106aa	Culicidae	2	family
					*	Cl. 82	gi|114864984	putive secreted salivary protein	An. funestus	128aa	An. funestus	1	species

## Sheet: Blastp results
BLASTP 2.2.25+
Reference:
Stephen F. Altschul, Thomas L. Madden, Alejandro A. Schäffer,
Jinghui Zhang, Zheng Zhang, Webb Miller, and David J. Lipman (1997),
Gapped BLAST and PSI-BLAST: a new generation of protein database search programs, Nucleic Acids Res. 25:3389-3402.
Reference for composition-based statistics:
Alejandro A. Schäffer, L. Aravind, Thomas L. Madden, Sergei
Shavirin, John L. Spouge, Yuri I. Wolf, Eugene V. Koonin, and
Stephen F. Altschul (2001), "Improving the accuracy of PSI-BLAST
protein database searches with composition-based statistics and
other refinements", Nucleic Acids Res. 29:2994-3005.
Database: 7,649 sequences; 1,702,131 total letters
Proteins identified in salivary glands from 26 hematophagous arthropods: Anopheles gambiae, Anopheles arabiensis, Anopheles stephensi, Anopheles funestus, Anopheles albimanus, Anopheles darlingi, Aedes aegypti, Aedes albopictus, Triatoma brasiliensis, Xenopsylla cheopis, Stomoxys calcitrans, Ornithodoros coriaceus, Triatoma infestans, Cimex lectularius, Argas monolakensis, Glossina morsitans mors…
Query	Query AccNum	Subject	Subject AccNum	Score	Score text	Expect	Identities PERC	Identities text	Positives PERC	Positives text	Gaps PERC	Gaps text	Method	Iteration	Length Query	Length Subject	Position Query	Position Subject	Query Aligned Sequence	Consensus Aligned Sequence	Subject Aligned Sequence	Warnings	Blast_ID	Alignment
gi|4539761|gb|AAD22196.1|AF118391_1 salivary peroxidase [Anophelesalbimanus]	gi|4539761|gb|AAD22196.1|AF118391_1	gi|4539761|gb|AAD22196.1|AF118391_1 salivary peroxidase [Anopheles albimanus]	gi|4539761|gb|AAD22196.1|AF118391_1	3188	1232 bits (3188)	0	100	591/591 (100%)	100	591/591 (100%)	0	0/591 (0%)	Compositional matrix adjust.	1	591	591	1-591 (591)	1-591 (591)	MWMFLKLLLFVCSSWWSCAQASNCNATSPYRTLDGTCNNLQNPNWGAANTAYGRLIVADYGDGVKSPRKAASGADLPSARLLSMKLFGDEHVLEPAFTLLSMQFGQLVAHDMGFTSGSTDILPCCSEGKPVSNPVPRCYPIPVASDDPVMGSAGVQCLDFLRTITDCDADPSSCSNSKKAEQLNIATSFIDLSVVYGNSVEENTPIREFTGGLMKVETRDGSDWPPRNPNASTACVQRSPEDACYLTGDARANISPQMAILHILFLREHNRIAKHLAALHPEWNDEKLFQEARRINNAQYQIVFYEWLPNFLPLPDNGGKRSLSSVLDHQYRADVNPTTLNSNAHAAFRYFHSAILGHLHLDYENRTKAGEISFTDHTLNPAILEAPCKYAQLSRGMAT…	MWMFLKLLLFVCSSWWSCAQASNCNATSPYRTLDGTCNNLQNPNWGAANTAYGRLIVADYGDGVKSPRKAASGADLPSARLLSMKLFGDEHVLEPAFTLLSMQFGQLVAHDMGFTSGSTDILPCCSEGKPVSNPVPRCYPIPVASDDPVMGSAGVQCLDFLRTITDCDADPSSCSNSKKAEQLNIATSFIDLSVVYGNSVEENTPIREFTGGLMKVETRDGSDWPPRNPNASTACVQRSPEDACYLTGDARANISPQMAILHILFLREHNRIAKHLAALHPEWNDEKLFQEARRINNAQYQIVFYEWLPNFLPLPDNGGKRSLSSVLDHQYRADVNPTTLNSNAHAAFRYFHSAILGHLHLDYENRTKAGEISFTDHTLNPAILEAPCKYAQLSRGMAT…	MWMFLKLLLFVCSSWWSCAQASNCNATSPYRTLDGTCNNLQNPNWGAANTAYGRLIVADYGDGVKSPRKAASGADLPSARLLSMKLFGDEHVLEPAFTLLSMQFGQLVAHDMGFTSGSTDILPCCSEGKPVSNPVPRCYPIPVASDDPVMGSAGVQCLDFLRTITDCDADPSSCSNSKKAEQLNIATSFIDLSVVYGNSVEENTPIREFTGGLMKVETRDGSDWPPRNPNASTACVQRSPEDACYLTGDARANISPQMAILHILFLREHNRIAKHLAALHPEWNDEKLFQEARRINNAQYQIVFYEWLPNFLPLPDNGGKRSLSSVLDHQYRADVNPTTLNSNAHAAFRYFHSAILGHLHLDYENRTKAGEISFTDHTLNPAILEAPCKYAQLSRGMAT…		1	Query 1 MWMFLKLLLFVCSSWWSCAQASNCNATSPYRTLDGTCNNLQNPNWGAANTAYGRLIVADY 60 MWMFLKLLLFVCSSWWSCAQASNCNATSPYRTLDGTCNNLQNPNWGAANTAYGRLIVADY Sbjct 1 MWMFLKLLLFVCSSWWSCAQASNCNATSPYRTLDGTCNNLQNPNWGAANTAYGRLIVADY 60 Query 61 GDGVKSPRKAASGADLPSARLLSMKLFGDEHVLEPAFTLLSMQFGQLVAHDMGFTSGSTD 120 GDGVKSPRKAASGADLPSARLLSMKLFGDEHVLEPAFTLLSMQFGQLVAHDMGFTSGSTD Sbjct 61 GDGVKSPRKAASGADLPSARLLSMKLFGDEHVLEPAFTLLSMQFGQLVAH…
gi|4539761|gb|AAD22196.1|AF118391_1 salivary peroxidase [Anophelesalbimanus]	gi|4539761|gb|AAD22196.1|AF118391_1	gi|208657575|gb|ACI30084.1| salivary peroxidase [Anopheles darlingi]	gi|208657575|gb|ACI30084.1	2776	1073 bits (2776)	0	87	510/592 (87%)	93	546/592 (93%)	0	2/592 (0%)	Compositional matrix adjust.	1	591	591	1-591 (591)	1-591 (591)	MWMFLKLLLFVCSSWWSCAQASNCNATSPYRTLDGTCNNLQNPNWGAANTAYGRLIVADYGDGVKSPRKAASGADLPSARLLSMKLFGDEHVLEPAFTLLSMQFGQLVAHDMGFTSGSTDILPCCSEGKPVSNPVPRCYPIPVASDDPVMGSAGVQCLDFLRTITDCDADPSSCSNSKKAEQLNIATSFIDLSVVYGNSVEENTPIREFTGGLMKVETRDGSDWPPRNPNASTACVQRSPEDACYLTGDARANISPQMAILHILFLREHNRIAKHLAALHPEWNDEKLFQEARRINNAQY-QIVFYEWLPNFLPLPDNGGKRSLSSVLDHQYRADVNPTTLNSNAHAAFRYFHSAILGHLHLDYENRTKAGEISFTDHTLNPAILEAPCKYAQLSRGMA…	M MFLKLLL VC SW SCA A+NCN TSPYRTLDG+CNNLQNP+WGAANT Y RLI ADYGDGVKSPRKA +GADLPSAR +SMKLFGDE+VLEPAFTLLSMQFGQLVAHDMGF G DILPCCS GK VSNPVPRCYPIPVASDDPVMGSAGVQCLDFLRTITDCD DPSSCSN+KKAEQLN+ TSF+DLSVVYGNSVEENTP+R+FTGGLMKVETRDG+DWPP+NPNA+T CVQR+P+DACYLTGDARAN+SP +AILHILFLREHNRIA LAALHP+WNDEKLFQEARRIN AQY QIVFYEWLPNFLPLP+NG KRSL SVL HQ+R DVNPTTLNSNAHAAFRYFHSAI+ LHLD+ENR+KAGE+SFTDHTLNPAILEAPCKYA+LSRG+ATQ M…	MRMFLKLLLLVCYSW-SCAPATNCNTTSPYRTLDGSCNNLQNPSWGAANTVYERLIAADYGDGVKSPRKATNGADLPSARTISMKLFGDENVLEPAFTLLSMQFGQLVAHDMGFIRGGADILPCCSGGKLVSNPVPRCYPIPVASDDPVMGSAGVQCLDFLRTITDCDTDPSSCSNNKKAEQLNVVTSFLDLSVVYGNSVEENTPLRQFTGGLMKVETRDGTDWPPQNPNANTVCVQRNPDDACYLTGDARANLSPHLAILHILFLREHNRIATRLAALHPDWNDEKLFQEARRINIAQYQQIVFYEWLPNFLPLPENGDKRSLVSVLVHQHRGDVNPTTLNSNAHAAFRYFHSAIISQLHLDHENRSKAGEVSFTDHTLNPAILEAPCKYARLSRGLA…	I	2	Query 1 MWMFLKLLLFVCSSWWSCAQASNCNATSPYRTLDGTCNNLQNPNWGAANTAYGRLIVADY 60 M MFLKLLL VC SW SCA A+NCN TSPYRTLDG+CNNLQNP+WGAANT Y RLI ADY Sbjct 1 MRMFLKLLLLVCYSW-SCAPATNCNTTSPYRTLDGSCNNLQNPSWGAANTVYERLIAADY 59 Query 61 GDGVKSPRKAASGADLPSARLLSMKLFGDEHVLEPAFTLLSMQFGQLVAHDMGFTSGSTD 120 GDGVKSPRKA +GADLPSAR +SMKLFGDE+VLEPAFTLLSMQFGQLVAHDMGF G D Sbjct 60 GDGVKSPRKATNGADLPSARTISMKLFGDENVLEPAFTLLSMQFGQLVAHDM…
gi|4539761|gb|AAD22196.1|AF118391_1 salivary peroxidase [Anophelesalbimanus]	gi|4539761|gb|AAD22196.1|AF118391_1	gi|289743031|gb|ADD20263.1| gmfb8d [Glossina morsitans morsitans]	gi|289743031|gb|ADD20263.1	62	28.5 bits (62)	1.2	32	14/45 (32%)	52	23/45 (52%)	0	0/45 (0%)	Compositional matrix adjust.	1	591	211	150-194 (45)	1-45 (45)	MGSAGVQCLDFLRTITDCDADPSSCSNSKKAEQLNIATSFIDLSV	M + CL + T+ +C A P S ++S EQLN +L++	MKIYFINCLILILTVQNCLAIPVSDTDSTDKEQLNEHNKLFELTL	LEIF	3	Query 150 MGSAGVQCLDFLRTITDCDADPSSCSNSKKAEQLNIATSFIDLSV 194 M + CL + T+ +C A P S ++S EQLN +L++
gi|83016745|dbj|BAE53440.1| anti-platelet aggregation protein[Anopheles stephensi]	gi|83016745|dbj|BAE53440.1	gi|83016745|dbj|BAE53440.1| anti-platelet aggregation protein [Anopheles stephensi]	gi|83016745|dbj|BAE53440.1	1335	518 bits (1335)	1e-148	100	269/269 (100%)	100	269/269 (100%)	0	0/269 (0%)	Compositional matrix adjust.	1	269	269	1-269 (269)	1-269 (269)	MKLLLLLASVLCLALIVSARPSDETTDQESSTELSEDTSDSYHQEEDTSETGADAGTEDGNSEDDSSELESSSEEGHEDGSEDATGEEGGAGEKGEAGEEDEAGEEGEAGEEGEAGEEGGAGEEGGAGEEGGADEEGSAGEEGGAEGGEESPVNTYHQVHNLLKNIMNVGTKNNYLKSFILARLQERLMNPTIDLVGSISKYSKIKECFDSLADDVKSLVEKSETSYEECSKDKNNPHCGSEGTRELDEGLIEREQKLSDCIVEKRDSE	MKLLLLLASVLCLALIVSARPSDETTDQESSTELSEDTSDSYHQEEDTSETGADAGTEDGNSEDDSSELESSSEEGHEDGSEDATGEEGGAGEKGEAGEEDEAGEEGEAGEEGEAGEEGGAGEEGGAGEEGGADEEGSAGEEGGAEGGEESPVNTYHQVHNLLKNIMNVGTKNNYLKSFILARLQERLMNPTIDLVGSISKYSKIKECFDSLADDVKSLVEKSETSYEECSKDKNNPHCGSEGTRELDEGLIEREQKLSDCIVEKRDSE	MKLLLLLASVLCLALIVSARPSDETTDQESSTELSEDTSDSYHQEEDTSETGADAGTEDGNSEDDSSELESSSEEGHEDGSEDATGEEGGAGEKGEAGEEDEAGEEGEAGEEGEAGEEGGAGEEGGAGEEGGADEEGSAGEEGGAEGGEESPVNTYHQVHNLLKNIMNVGTKNNYLKSFILARLQERLMNPTIDLVGSISKYSKIKECFDSLADDVKSLVEKSETSYEECSKDKNNPHCGSEGTRELDEGLIEREQKLSDCIVEKRDSE	E	4	Query 1 MKLLLLLASVLCLALIVSARPSDETTDQESSTELSEDTSDSYHQEEDTSETGADAGTEDG 60 MKLLLLLASVLCLALIVSARPSDETTDQESSTELSEDTSDSYHQEEDTSETGADAGTEDG Sbjct 1 MKLLLLLASVLCLALIVSARPSDETTDQESSTELSEDTSDSYHQEEDTSETGADAGTEDG 60 Query 61 NSEDDSSELESSSEEGHEDGSEDATGEEGGAGEKGEAGEEDEAGEEGEAGEEGEAGEEGG 120 NSEDDSSELESSSEEGHEDGSEDATGEEGGAGEKGEAGEEDEAGEEGEAGEEGEAGEEGG Sbjct 61 NSEDDSSELESSSEEGHEDGSEDATGEEGGAGEKGEAGEEDEAGEEGEAG…
gi|83016745|dbj|BAE53440.1| anti-platelet aggregation protein[Anopheles stephensi]	gi|83016745|dbj|BAE53440.1	gi|37201975|dbj|BAC78821.2| GE rich salivary gland protein [Anopheles stephensi]	gi|37201975|dbj|BAC78821.2	1335	518 bits (1335)	1e-148	100	269/269 (100%)	100	269/269 (100%)	0	0/269 (0%)	Compositional matrix adjust.	1	269	269	1-269 (269)	1-269 (269)	MKLLLLLASVLCLALIVSARPSDETTDQESSTELSEDTSDSYHQEEDTSETGADAGTEDGNSEDDSSELESSSEEGHEDGSEDATGEEGGAGEKGEAGEEDEAGEEGEAGEEGEAGEEGGAGEEGGAGEEGGADEEGSAGEEGGAEGGEESPVNTYHQVHNLLKNIMNVGTKNNYLKSFILARLQERLMNPTIDLVGSISKYSKIKECFDSLADDVKSLVEKSETSYEECSKDKNNPHCGSEGTRELDEGLIEREQKLSDCIVEKRDSE	MKLLLLLASVLCLALIVSARPSDETTDQESSTELSEDTSDSYHQEEDTSETGADAGTEDGNSEDDSSELESSSEEGHEDGSEDATGEEGGAGEKGEAGEEDEAGEEGEAGEEGEAGEEGGAGEEGGAGEEGGADEEGSAGEEGGAEGGEESPVNTYHQVHNLLKNIMNVGTKNNYLKSFILARLQERLMNPTIDLVGSISKYSKIKECFDSLADDVKSLVEKSETSYEECSKDKNNPHCGSEGTRELDEGLIEREQKLSDCIVEKRDSE	MKLLLLLASVLCLALIVSARPSDETTDQESSTELSEDTSDSYHQEEDTSETGADAGTEDGNSEDDSSELESSSEEGHEDGSEDATGEEGGAGEKGEAGEEDEAGEEGEAGEEGEAGEEGGAGEEGGAGEEGGADEEGSAGEEGGAEGGEESPVNTYHQVHNLLKNIMNVGTKNNYLKSFILARLQERLMNPTIDLVGSISKYSKIKECFDSLADDVKSLVEKSETSYEECSKDKNNPHCGSEGTRELDEGLIEREQKLSDCIVEKRDSE	E	5	Query 1 MKLLLLLASVLCLALIVSARPSDETTDQESSTELSEDTSDSYHQEEDTSETGADAGTEDG 60 MKLLLLLASVLCLALIVSARPSDETTDQESSTELSEDTSDSYHQEEDTSETGADAGTEDG Sbjct 1 MKLLLLLASVLCLALIVSARPSDETTDQESSTELSEDTSDSYHQEEDTSETGADAGTEDG 60 Query 61 NSEDDSSELESSSEEGHEDGSEDATGEEGGAGEKGEAGEEDEAGEEGEAGEEGEAGEEGG 120 NSEDDSSELESSSEEGHEDGSEDATGEEGGAGEKGEAGEEDEAGEEGEAGEEGEAGEEGG Sbjct 61 NSEDDSSELESSSEEGHEDGSEDATGEEGGAGEKGEAGEEDEAGEEGEAG…
gi|83016745|dbj|BAE53440.1| anti-platelet aggregation protein[Anopheles stephensi]	gi|83016745|dbj|BAE53440.1	gi|29501380|gb|AAO74840.1| GE rich salivary gland protein precursor [Anopheles stephensi]	gi|29501380|gb|AAO74840.1	1318	512 bits (1318)	1e-146	99	267/269 (99%)	99	268/269 (99%)	0	0/269 (0%)	Compositional matrix adjust.	1	269	269	1-269 (269)	1-269 (269)	MKLLLLLASVLCLALIVSARPSDETTDQESSTELSEDTSDSYHQEEDTSETGADAGTEDGNSEDDSSELESSSEEGHEDGSEDATGEEGGAGEKGEAGEEDEAGEEGEAGEEGEAGEEGGAGEEGGAGEEGGADEEGSAGEEGGAEGGEESPVNTYHQVHNLLKNIMNVGTKNNYLKSFILARLQERLMNPTIDLVGSISKYSKIKECFDSLADDVKSLVEKSETSYEECSKDKNNPHCGSEGTRELDEGLIEREQKLSDCIVEKRDSE	MKLLLLLASVLCLALIVSARPSDETTDQESSTELSEDTSDSYHQEEDTSETGADAGTEDGNSEDDSSELESSSEEGHEDGSEDATGEEGGAGEKGEAGEEDEAGEEGEAGEEGEAGEEGGAGEEGGAGEEGGADEEGSAGEEGGAEGGEESPVNTYHQVHNLLKNIMNVGTKNNYLKSFILARLQERLMNPTIDLVGSISKYSKIKECFDSLADDVKSLVEKSETSYEECSKD+NNPHCGSEGTRELDEGLIEREQKLSD IVEKRDSE	MKLLLLLASVLCLALIVSARPSDETTDQESSTELSEDTSDSYHQEEDTSETGADAGTEDGNSEDDSSELESSSEEGHEDGSEDATGEEGGAGEKGEAGEEDEAGEEGEAGEEGEAGEEGGAGEEGGAGEEGGADEEGSAGEEGGAEGGEESPVNTYHQVHNLLKNIMNVGTKNNYLKSFILARLQERLMNPTIDLVGSISKYSKIKECFDSLADDVKSLVEKSETSYEECSKDENNPHCGSEGTRELDEGLIEREQKLSDGIVEKRDSE	EI	6	Query 1 MKLLLLLASVLCLALIVSARPSDETTDQESSTELSEDTSDSYHQEEDTSETGADAGTEDG 60 MKLLLLLASVLCLALIVSARPSDETTDQESSTELSEDTSDSYHQEEDTSETGADAGTEDG Sbjct 1 MKLLLLLASVLCLALIVSARPSDETTDQESSTELSEDTSDSYHQEEDTSETGADAGTEDG 60 Query 61 NSEDDSSELESSSEEGHEDGSEDATGEEGGAGEKGEAGEEDEAGEEGEAGEEGEAGEEGG 120 NSEDDSSELESSSEEGHEDGSEDATGEEGGAGEKGEAGEEDEAGEEGEAGEEGEAGEEGG Sbjct 61 NSEDDSSELESSSEEGHEDGSEDATGEEGGAGEKGEAGEEDEAGEEGEAG…
gi|83016745|dbj|BAE53440.1| anti-platelet aggregation protein[Anopheles stephensi]	gi|83016745|dbj|BAE53440.1	gi|114864639|gb|ABI83752.1| 30 kDa salivary antigen family protein [Anopheles funestus]	gi|114864639|gb|ABI83752.1	643	252 bits (643)	2e-68	62	159/259 (62%)	73	187/259 (73%)	8	22/259 (8%)	Compositional matrix adjust.	1	269	257	16-269 (254)	16-257 (242)	IVSARPSDETTDQESSTELSEDTSDSYHQEEDTSETGA--DAGTEDGNSEDDSSELESSSEEGHEDGSEDATGEEGGAGEKGEAGEEDEAGEEGEAGEEGEAGEEGGAGEEGG---AGEEGGADEEGSAGEEGGAEGGEESPVNTYHQVHNLLKNIMNVGTKNNYLKSFILARLQERLMNPTIDLVGSISKYSKIKECFDSLADDVKSLVEKSETSYEECSKDKNNPHCGSEGTRELDEGLIEREQKLSDCIVEKRDSE	IVSARPSDET DQE+STELSEDTS QEE+T +TGA DA +E G + +E G DA+ E G GE EA ++E +E +A ++GE ++ + G A EEG E ++GG EGGEESP NTY QVH LLKNIM VGTK+ YLKSF+LARLQERLMNPTIDL+ S+ KYSKIKECF SLA DV SLV++S+ SYEECSKDK+NP+CGSEGTRELDEGLIEREQ+LSDCIVEKRDSE	IVSARPSDETPDQETSTELSEDTSADDTQEEETVDTGAESDADSESG----------ADAESGG-----DASETEDGTGE-SEASPDEEHTDE-KASDDGEGTDDTKDEDTEGHDDASEEGADGEGAGEDQQGGGEGGEESPRNTYRQVHKLLKNIMKVGTKDKYLKSFVLARLQERLMNPTIDLISSVQKYSKIKECFSSLAKDVGSLVKESDKSYEECSKDKSNPNCGSEGTRELDEGLIEREQELSDCIVEKRDSE	LEIF	7	Query 16 IVSARPSDETTDQESSTELSEDTSDSYHQEEDTSETGA--DAGTEDGNSEDDSSELESSS 73 IVSARPSDET DQE+STELSEDTS QEE+T +TGA DA +E G + + Sbjct 16 IVSARPSDETPDQETSTELSEDTSADDTQEEETVDTGAESDADSESG----------ADA 65 Query 74 EEGHEDGSEDATGEEGGAGEKGEAGEEDEAGEEGEAGEEGEAGEEGGAGEEGG---AGEE 130 E G DA+ E G GE EA ++E +E +A ++GE ++ + G A EE Sbjct 66 ESGG-----DASETEDGTGE-SEASPDEEHTDE-KASDDGEGTDDTKDEDTEGHDDASEE 118 Query 131 GG…
gi|83016745|dbj|BAE53440.1| anti-platelet aggregation protein[Anopheles stephensi]	gi|83016745|dbj|BAE53440.1	gi|190576759|gb|ACE79173.1| anti-platelet protein [Anopheles gambiae]	gi|190576759|gb|ACE79173.1	620	243 bits (620)	9e-66	55	147/271 (55%)	67	179/271 (67%)	7	21/271 (7%)	Compositional matrix adjust.	1	269	252	1-269 (269)	1-252 (252)	MKLLLLLASVLCLALIVSARPSDETTDQESSTELSEDTSDSYHQEEDTSETGADAGTEDGNSEDDSSELESSSEEGHEDGSEDATGEEGGAGEKGEAGEEDEAGEEGEAGEEGEAG--EEGGAGEEGGAGEEGGADEEGSAGEEGGAEGGEESPVNTYHQVHNLLKNIMNVGTKNNYLKSFILARLQERLMNPTIDLVGSISKYSKIKECFDSLADDVKSLVEKSETSYEECSKDKNNPHCGSEGTRELDEGLIEREQKLSDCIVEKRDSE	MK LLL+ASVLCL LIVSARP+D+T+DQESSTELSED GA+ G ED S+ ++ + EEG D E G G+ E + GEEG ++ +G +E ++ + EEG G GG G +ESP NTY QVH LLK IM V TK+ YLKSF++ RLQERLMNPTIDLV +I KYSKIKECF SL DV ++V++SE SYEECSKDK N CG+EGTRELD+GLIEREQ+LSDCIV+KRD+E	MKFLLLVASVLCLVLIVSARPADDTSDQESSTELSEDA-------------GAEEGAEDAGSDAEADAGAADGEEGATDT------ESGAEGDDSEMDSAMKEGEEGAGSDDAVSGADDETEESKDDAEEDSEEGGEEGGDGASGGEGGEKESPRNTYRQVHKLLKKIMKVDTKDKYLKSFVVGRLQERLMNPTIDLVSTIEKYSKIKECFSSLDKDVSAMVKESEKSYEECSKDKTNTSCGTEGTRELDDGLIEREQELSDCIVDKRDAE	LEI	8	Query 1 MKLLLLLASVLCLALIVSARPSDETTDQESSTELSEDTSDSYHQEEDTSETGADAGTEDG 60 MK LLL+ASVLCL LIVSARP+D+T+DQESSTELSED GA+ G ED Sbjct 1 MKFLLLVASVLCLVLIVSARPADDTSDQESSTELSEDA-------------GAEEGAEDA 47 Query 61 NSEDDSSELESSSEEGHEDGSEDATGEEGGAGEKGEAGEEDEAGEEGEAGEEGEAG--EE 118 S+ ++ + EEG D E G G+ E + GEEG ++ +G +E Sbjct 48 GSDAEADAGAADGEEGATDT------ESGAEGDDSEMDSAMKEGEEGAGSDDAVSGADDE 101 Query 119 GGAGEEGGAGE…
gi|83016745|dbj|BAE53440.1| anti-platelet aggregation protein[Anopheles stephensi]	gi|83016745|dbj|BAE53440.1	gi|71389021|gb|AAZ31438.1| salivary gland protein [Anopheles albimanus]	gi|71389021|gb|AAZ31438.1	558	219 bits (558)	2e-58	50	133/271 (50%)	64	171/271 (64%)	12	35/271 (12%)	Compositional matrix adjust.	1	269	240	1-269 (269)	1-238 (238)	MKLLLLLASVLCLALIVSARPSDETTDQESSTELSEDTSDSYHQEEDTSETGADAGTEDGNSEDDSS--ELESSSEEGHEDGSEDATGEEGGAGEKGEAGEEDEAGEEGEAGEEGEAGEEGGAGEEGGAGEEGGADEEGSAGEEGGAEGGEESPVNTYHQVHNLLKNIMNVGTKNNYLKSFILARLQERLMNPTIDLVGSISKYSKIKECFDSLADDVKSLVEKSETSYEECSKDKNNPHCGSEGTRELDEGLIEREQKLSDCIVEKRDSE	MKL LLL S LCLALIV+ARP+++TT++ S+ G EDG++ D E +++EG D SE E +DE + G+ E G+ +G E GE G+ E+G+ G G +GG+ES NTY QVH LLK +M V K+ YLKSFI+ARLQERLMNPTIDLVG+I KYSKIKECF S+ D K LV++SE +Y+ECS+DK+N CGSEGTRELD+GLI+ EQ+LSDCIVEKRD++	MKLYLLLVSTLCLALIVAARPNEDTTEETSA-----------------------LGPEDGDASDAPRGDTPEDTTDEGDADTSE----------EHDMLTSDDEVEDHGKESENGDDTADGTDEAESTDGESDGSAEDGAGGSGEGGKGGKESARNTYRQVHKLLKKVMKVDVKDKYLKSFIVARLQERLMNPTIDLVGNIEKYSKIKECFSSVEKDTKDLVKESEKAYKECSEDKSNTSCGSEGTRELDDGLIDLEQELSDCIVEKRDAD	LEI	9	Query 1 MKLLLLLASVLCLALIVSARPSDETTDQESSTELSEDTSDSYHQEEDTSETGADAGTEDG 60 MKL LLL S LCLALIV+ARP+++TT++ S+ G EDG Sbjct 1 MKLYLLLVSTLCLALIVAARPNEDTTEETSA-----------------------LGPEDG 37 Query 61 NSEDDSS--ELESSSEEGHEDGSEDATGEEGGAGEKGEAGEEDEAGEEGEAGEEGEAGEE 118 ++ D E +++EG D SE E +DE + G+ E G+ + Sbjct 38 DASDAPRGDTPEDTTDEGDADTSE----------EHDMLTSDDEVEDHGKESENGDDTAD 87 Query 119 GGAGEEGGAGEEGGADEEGSAGEE…
gi|83016745|dbj|BAE53440.1| anti-platelet aggregation protein[Anopheles stephensi]	gi|83016745|dbj|BAE53440.1	gi|71389019|gb|AAZ31437.1| salivary gland protein [Anopheles albimanus]	gi|71389019|gb|AAZ31437.1	542	213 bits (542)	1e-56	50	133/271 (50%)	62	168/271 (62%)	12	35/271 (12%)	Compositional matrix adjust.	1	269	240	1-269 (269)	1-238 (238)	MKLLLLLASVLCLALIVSARPSDETTDQESSTELSEDTSDSYHQEEDTSETGADAGTEDGNSEDDSS--ELESSSEEGHEDGSEDATGEEGGAGEKGEAGEEDEAGEEGEAGEEGEAGEEGGAGEEGGAGEEGGADEEGSAGEEGGAEGGEESPVNTYHQVHNLLKNIMNVGTKNNYLKSFILARLQERLMNPTIDLVGSISKYSKIKECFDSLADDVKSLVEKSETSYEECSKDKNNPHCGSEGTRELDEGLIEREQKLSDCIVEKRDSE	MKL LLL S L LALIV+ARP+ EDT+E + G EDG++ D E +++EG D SE E +DE + G+ E G+ +G E GE G+ E+G+ G G +GG+ES NTY QVH LLK +M V K+ YLKSFI+ARLQERLMNPTIDLVG+I KYSKIKECF S+ D K LV++SE +Y+ECS+DK+N CGSEGTRELD+GLI+ EQ+LSDCIVEKRD++	MKLYLLLVSTLGLALIVAARPN-----------------------EDTAEETSALGPEDGDASDAPRGDTPEDTTDEGDADTSE----------EHDMLTSDDEVEDHGKESENGDDTADGTDEAESTDGESDGSAEDGAGGSGEGGKGGKESARNTYRQVHKLLKKVMKVDVKDKYLKSFIVARLQERLMNPTIDLVGNIEKYSKIKECFSSVEKDTKDLVKESEKAYKECSEDKSNTSCGSEGTRELDDGLIDLEQELSDCIVEKRDAD	LEI	10	Query 1 MKLLLLLASVLCLALIVSARPSDETTDQESSTELSEDTSDSYHQEEDTSETGADAGTEDG 60 MKL LLL S L LALIV+ARP+ EDT+E + G EDG Sbjct 1 MKLYLLLVSTLGLALIVAARPN-----------------------EDTAEETSALGPEDG 37 Query 61 NSEDDSS--ELESSSEEGHEDGSEDATGEEGGAGEKGEAGEEDEAGEEGEAGEEGEAGEE 118 ++ D E +++EG D SE E +DE + G+ E G+ + Sbjct 38 DASDAPRGDTPEDTTDEGDADTSE----------EHDMLTSDDEVEDHGKESENGDDTAD 87 Query 119 GGAGEEGGAGEEGGADEEGSAGEEG…
gi|83016745|dbj|BAE53440.1| anti-platelet aggregation protein[Anopheles stephensi]	gi|83016745|dbj|BAE53440.1	gi|208657601|gb|ACI30097.1| GE rich salivary gland protein [Anopheles darlingi]	gi|208657601|gb|ACI30097.1	533	209 bits (533)	1e-55	52	137/268 (52%)	60	159/268 (60%)	13	37/268 (13%)	Compositional matrix adjust.	1	269	236	1-267 (267)	1-232 (232)	MKLLLLLASVLCLALIVSARPSDETT-DQESSTELSEDTSDSYHQEEDTSETGADAGTEDGNSEDDSSELESSSEEGHEDGSEDATGEEGGAGEKGEAGEEDEAGEEGEAGEEGEAGEEGGAGEEGGAGEEGGADEEGSAGEEGGAEGGEESPVNTYHQVHNLLKNIMNVGTKNNYLKSFILARLQERLMNPTIDLVGSISKYSKIKECFDSLADDVKSLVEKSETSYEECSKDKNNPHCGSEGTRELDEGLIEREQKLSDCIVEKRD	MK LLLAS LCLALIV+ARP+++TT D S T ED S DT E DAG D + +GH+ + D DE EG GE G+ G EG E E S G GG+ES NTY QVH LLK +M V K+ YLKSFI+ARLQERLMNPTIDLV +I KYSKIKECF S+ D K LV++SE SY+EC+KDK N HCGSEGTR+LDEGLI+ EQ+LSDCIVEKRD	MKFYLLLASTLCLALIVTARPNEDTTEDGSSDTTGDEDGDPSDDPRGDTPEDTTDAGDAD-------------TSDGHDLLTSD-----------------DEV--EGYGGESGD----GDGTAEGKDDAESADGEGSSGEGGKGGAGGKESRRNTYRQVHKLLKKVMKVDVKDKYLKSFIVARLQERLMNPTIDLVSTIEKYSKIKECFSSVEKDTKELVKESEKSYKECAKDKRNTHCGSEGTRDLDEGLIDLEQELSDCIVEKRD	LEIF	11	Query 1 MKLLLLLASVLCLALIVSARPSDETT-DQESSTELSEDTSDSYHQEEDTSETGADAGTED 59 MK LLLAS LCLALIV+ARP+++TT D S T ED S DT E DAG D Sbjct 1 MKFYLLLASTLCLALIVTARPNEDTTEDGSSDTTGDEDGDPSDDPRGDTPEDTTDAGDAD 60 Query 60 GNSEDDSSELESSSEEGHEDGSEDATGEEGGAGEKGEAGEEDEAGEEGEAGEEGEAGEEG 119 + +GH+ + D DE EG GE G+ G Sbjct 61 -------------TSDGHDLLTSD-----------------DEV--EGYGGESGD----G 84 Query 120 GAGEEGGAGEEGGADEEGSAGEEGG…
gi|83016745|dbj|BAE53440.1| anti-platelet aggregation protein[Anopheles stephensi]	gi|83016745|dbj|BAE53440.1	gi|208657609|gb|ACI30101.1| GE rich salivary gland protein [Anopheles darlingi]	gi|208657609|gb|ACI30101.1	533	209 bits (533)	1e-55	52	138/268 (52%)	61	161/268 (61%)	13	37/268 (13%)	Compositional matrix adjust.	1	269	236	1-267 (267)	1-232 (232)	MKLLLLLASVLCLALIVSARPSDETT-DQESSTELSEDTSDSYHQEEDTSETGADAGTEDGNSEDDSSELESSSEEGHEDGSEDATGEEGGAGEKGEAGEEDEAGEEGEAGEEGEAGEEGGAGEEGGAGEEGGADEEGSAGEEGGAEGGEESPVNTYHQVHNLLKNIMNVGTKNNYLKSFILARLQERLMNPTIDLVGSISKYSKIKECFDSLADDVKSLVEKSETSYEECSKDKNNPHCGSEGTRELDEGLIEREQKLSDCIVEKRD	MK LLLAS LCLALIV+ARP+++TT D S T ED S DT E DAG D + +GH+ + D DE EG GE G+ G EG E E GS G GG+ES NTY QVH LLK +M V K+ YLKSFI+ARLQERLMNPTIDLV +I KYSKIKECF+S+ D K LV++SE SY+EC+KDK N HCGSEGTR+LDEGLI+ EQ+LSDCIVEKRD	MKFYLLLASTLCLALIVTARPNEDTTEDGSSDTTGDEDGDPSDDPRGDTPEDTTDAGDAD-------------TSDGHDLLTSD-----------------DEV--EGYGGESGD----GDGTAEGEDDAESADGEGGSGEGGKGGAGGKESRRNTYRQVHKLLKKVMKVDVKDKYLKSFIVARLQERLMNPTIDLVSTIEKYSKIKECFNSVEKDTKELVKESEKSYKECAKDKRNTHCGSEGTRDLDEGLIDLEQELSDCIVEKRD	LEIF	12	Query 1 MKLLLLLASVLCLALIVSARPSDETT-DQESSTELSEDTSDSYHQEEDTSETGADAGTED 59 MK LLLAS LCLALIV+ARP+++TT D S T ED S DT E DAG D Sbjct 1 MKFYLLLASTLCLALIVTARPNEDTTEDGSSDTTGDEDGDPSDDPRGDTPEDTTDAGDAD 60 Query 60 GNSEDDSSELESSSEEGHEDGSEDATGEEGGAGEKGEAGEEDEAGEEGEAGEEGEAGEEG 119 + +GH+ + D DE EG GE G+ G Sbjct 61 -------------TSDGHDLLTSD-----------------DEV--EGYGGESGD----G 84 Query 120 GAGEEGGAGEEGGADEEGSAGEEGG…
gi|83016745|dbj|BAE53440.1| anti-platelet aggregation protein[Anopheles stephensi]	gi|83016745|dbj|BAE53440.1	gi|208657599|gb|ACI30096.1| 30 kDa salivary antigen family protein [Anopheles darlingi]	gi|208657599|gb|ACI30096.1	532	209 bits (532)	2e-55	52	138/269 (52%)	60	160/269 (60%)	14	39/269 (14%)	Compositional matrix adjust.	1	269	236	1-267 (267)	1-232 (232)	MKLLLLLASVLCLALIVSARPSDETT-DQESSTELSEDTSDSYHQEEDTSETGADAGTEDGNSEDDSSELESSSE-EGHEDGSEDATGEEGGAGEKGEAGEEDEAGEEGEAGEEGEAGEEGGAGEEGGAGEEGGADEEGSAGEEGGAEGGEESPVNTYHQVHNLLKNIMNVGTKNNYLKSFILARLQERLMNPTIDLVGSISKYSKIKECFDSLADDVKSLVEKSETSYEECSKDKNNPHCGSEGTRELDEGLIEREQKLSDCIVEKRD	MK LLLAS LCLALIV+ARP+++TT D S T ED S DT E DAG D ++ D L S E EG+ G E G G+ GE+D E E GS G GG+ES NTY QVH LLK +M V K+ YLKSFI+ARLQERLMNPTIDLV +I KYSKIKECF S+ D K LV++SE SY+EC+KDK N HCGSEGTR+LDEGLI+ EQ+LSDCIVEKRD	MKFYLLLASTLCLALIVTARPNEDTTEDGFSDTTGDEDGDPSDDPRGDTPEDTTDAG--DADTSDGHDLLTSDDEVEGY--------GSESGDGDGTAEGEDDA---------------------------ESADGEGGSGEGGKGDAGGKESRRNTYRQVHKLLKKVMKVDVKDKYLKSFIVARLQERLMNPTIDLVSTIEKYSKIKECFSSVEKDTKELVKESEKSYKECAKDKRNTHCGSEGTRDLDEGLIDLEQELSDCIVEKRD	LEIF	13	Query 1 MKLLLLLASVLCLALIVSARPSDETT-DQESSTELSEDTSDSYHQEEDTSETGADAGTED 59 MK LLLAS LCLALIV+ARP+++TT D S T ED S DT E DAG D Sbjct 1 MKFYLLLASTLCLALIVTARPNEDTTEDGFSDTTGDEDGDPSDDPRGDTPEDTTDAG--D 58 Query 60 GNSEDDSSELESSSE-EGHEDGSEDATGEEGGAGEKGEAGEEDEAGEEGEAGEEGEAGEE 118 ++ D L S E EG+ G E G G+ GE+D Sbjct 59 ADTSDGHDLLTSDDEVEGY--------GSESGDGDGTAEGEDDA---------------- 94 Query 119 GGAGEEGGAGEEGGADEEGSA…
gi|83016745|dbj|BAE53440.1| anti-platelet aggregation protein[Anopheles stephensi]	gi|83016745|dbj|BAE53440.1	gi|190576763|gb|ACE79175.1| anti-platelet protein [Anopheles gambiae]	gi|190576763|gb|ACE79175.1	532	209 bits (532)	2e-55	53	132/253 (53%)	65	163/253 (65%)	8	21/253 (8%)	Compositional matrix adjust.	1	269	234	19-269 (251)	1-234 (234)	ARPSDETTDQESSTELSEDTSDSYHQEEDTSETGADAGTEDGNSEDDSSELESSSEEGHEDGSEDATGEEGGAGEKGEAGEEDEAGEEGEAGEEGEAG--EEGGAGEEGGAGEEGGADEEGSAGEEGGAEGGEESPVNTYHQVHNLLKNIMNVGTKNNYLKSFILARLQERLMNPTIDLVGSISKYSKIKECFDSLADDVKSLVEKSETSYEECSKDKNNPHCGSEGTRELDEGLIEREQKLSDCIVEKRDSE	ARP+D+T+DQESSTELSED GA+ G ED S+ ++ + EEG D E G G+ E + GEEG ++ +G +E ++ + EEG G GG G +ESP NTY QVH LLK IM V TK+ YLKSF++ RLQERLMNPTIDLV +I KYSKIKECF SL DV ++V++SE SYEECSKDK N CG+EGTRELD+GLIEREQ+LSDCIV+KRD+E	ARPADDTSDQESSTELSED-------------AGAEEGAEDTGSDAEADAGAADGEEGATD------TESGAEGDDSEMDSAMKEGEEGAGSDDAVSGADDETEESKDDAEEDSEEGGEEGGDGASGGEGGEKESPRNTYRQVHKLLKKIMKVDTKDKYLKSFVVGRLQERLMNPTIDLVSTIEKYSKIKECFSSLDKDVSAMVKESEKSYEECSKDKTNTSCGTEGTRELDDGLIEREQELSDCIVDKRDAE	LEIF	14	Query 19 ARPSDETTDQESSTELSEDTSDSYHQEEDTSETGADAGTEDGNSEDDSSELESSSEEGHE 78 ARP+D+T+DQESSTELSED GA+ G ED S+ ++ + EEG Sbjct 1 ARPADDTSDQESSTELSED-------------AGAEEGAEDTGSDAEADAGAADGEEGAT 47 Query 79 DGSEDATGEEGGAGEKGEAGEEDEAGEEGEAGEEGEAG--EEGGAGEEGGAGEEGGADEE 136 D E G G+ E + GEEG ++ +G +E ++ + EE Sbjct 48 D------TESGAEGDDSEMDSAMKEGEEGAGSDDAVSGADDETEESKDDAEEDSEEGGEE 101 Query 137 GSAGEEGGAEGGEESPVNTY…
gi|83016745|dbj|BAE53440.1| anti-platelet aggregation protein[Anopheles stephensi]	gi|83016745|dbj|BAE53440.1	gi|208657607|gb|ACI30100.1| 30 kDa salivary antigen family protein [Anopheles darlingi]	gi|208657607|gb|ACI30100.1	530	208 bits (530)	3e-55	51	135/269 (51%)	61	164/269 (61%)	14	39/269 (14%)	Compositional matrix adjust.	1	269	236	1-267 (267)	1-232 (232)	MKLLLLLASVLCLALIVSARPSDETTDQESSTELSEDTSDSYHQEEDTSETGADAGTEDGNSEDDSS--ELESSSEEGHEDGSEDATGEEGGAGEKGEAGEEDEAGEEGEAGEEGEAGEEGGAGEEGGAGEEGGADEEGSAGEEGGAEGGEESPVNTYHQVHNLLKNIMNVGTKNNYLKSFILARLQERLMNPTIDLVGSISKYSKIKECFDSLADDVKSLVEKSETSYEECSKDKNNPHCGSEGTRELDEGLIEREQKLSDCIVEKRD	MK LLLAS LCLALIV+ARP+++TT+ SS DT+ G EDG+ DD LE +++ G D S+ G +++ G GE+G+ G EG E E GS G GG+ES NTY QVH LLK +M V K+ YLKSFI+ARLQERLMNPTIDLV +I KYSKIKECF S+ D K LV++SE SY+EC+KDK N HCGSEGTR+LDEGLI+ EQ+LSDCIVEKRD	MKFYLLLASTLCLALIVTARPNEDTTEDGSS---------------DTT------GDEDGDPSDDPRGDTLEDTTDAGDADTSD---------GHDLLTSDDEVEGYGGESGD-------GDGTAEGEDDAESADGEGGSGEGGKGGAGGKESRRNTYRQVHKLLKKVMKVDVKDKYLKSFIVARLQERLMNPTIDLVSTIEKYSKIKECFSSVEKDTKELVKESEKSYKECAKDKRNTHCGSEGTRDLDEGLIDLEQELSDCIVEKRD	LEIF	15	Query 1 MKLLLLLASVLCLALIVSARPSDETTDQESSTELSEDTSDSYHQEEDTSETGADAGTEDG 60 MK LLLAS LCLALIV+ARP+++TT+ SS DT+ G EDG Sbjct 1 MKFYLLLASTLCLALIVTARPNEDTTEDGSS---------------DTT------GDEDG 39 Query 61 NSEDDSS--ELESSSEEGHEDGSEDATGEEGGAGEKGEAGEEDEAGEEGEAGEEGEAGEE 118 + DD LE +++ G D S+ G +++ G GE+G+ Sbjct 40 DPSDDPRGDTLEDTTDAGDADTSD---------GHDLLTSDDEVEGYGGESGD------- 83 Query 119 GGAGEEGGAGEEGGADEEGSAGEEG…
gi|83016745|dbj|BAE53440.1| anti-platelet aggregation protein[Anopheles stephensi]	gi|83016745|dbj|BAE53440.1	gi|208657603|gb|ACI30098.1| GE rich salivary gland protein [Anopheles darlingi]	gi|208657603|gb|ACI30098.1	527	207 bits (527)	6e-55	52	138/268 (52%)	60	160/268 (60%)	13	37/268 (13%)	Compositional matrix adjust.	1	269	236	1-267 (267)	1-232 (232)	MKLLLLLASVLCLALIVSARPSDETT-DQESSTELSEDTSDSYHQEEDTSETGADAGTEDGNSEDDSSELESSSEEGHEDGSEDATGEEGGAGEKGEAGEEDEAGEEGEAGEEGEAGEEGGAGEEGGAGEEGGADEEGSAGEEGGAEGGEESPVNTYHQVHNLLKNIMNVGTKNNYLKSFILARLQERLMNPTIDLVGSISKYSKIKECFDSLADDVKSLVEKSETSYEECSKDKNNPHCGSEGTRELDEGLIEREQKLSDCIVEKRD	MK LLLAS LCLALIV+ARP+++TT D S T ED S DT E DAG D + +GH+ + D DE EG GE G+ G EG E E GS G GG+ES NTY QVH LLK +M V K+ YLKSFI+ARLQERLMNPTIDLV +I KYSKIKECF S+ D K LV++SE SY+EC+KDK N HCGSEGTR+LDEGLI+ EQ+LSDCIVEKRD	MKFHLLLASTLCLALIVTARPNEDTTEDGSSDTTGDEDGDLSDDLRGDTPEDTTDAGDAD-------------TSDGHDLLTSD-----------------DEV--EGYGGESGD----GDGTAEGKDDAESADGEGGSGEGGKGGAGGKESRRNTYRQVHKLLKKVMKVDVKDKYLKSFIVARLQERLMNPTIDLVSTIEKYSKIKECFSSVEKDTKELVKESEKSYKECAKDKRNTHCGSEGTRDLDEGLIDLEQELSDCIVEKRD	LEIF	16	Query 1 MKLLLLLASVLCLALIVSARPSDETT-DQESSTELSEDTSDSYHQEEDTSETGADAGTED 59 MK LLLAS LCLALIV+ARP+++TT D S T ED S DT E DAG D Sbjct 1 MKFHLLLASTLCLALIVTARPNEDTTEDGSSDTTGDEDGDLSDDLRGDTPEDTTDAGDAD 60 Query 60 GNSEDDSSELESSSEEGHEDGSEDATGEEGGAGEKGEAGEEDEAGEEGEAGEEGEAGEEG 119 + +GH+ + D DE EG GE G+ G Sbjct 61 -------------TSDGHDLLTSD-----------------DEV--EGYGGESGD----G 84 Query 120 GAGEEGGAGEEGGADEEGSAGEEGG…
gi|83016745|dbj|BAE53440.1| anti-platelet aggregation protein[Anopheles stephensi]	gi|83016745|dbj|BAE53440.1	gi|208657597|gb|ACI30095.1| GE rich salivary gland protein [Anopheles darlingi]	gi|208657597|gb|ACI30095.1	522	205 bits (522)	3e-54	51	136/268 (51%)	60	159/268 (60%)	13	37/268 (13%)	Compositional matrix adjust.	1	269	236	1-267 (267)	1-232 (232)	MKLLLLLASVLCLALIVSARPSDETT-DQESSTELSEDTSDSYHQEEDTSETGADAGTEDGNSEDDSSELESSSEEGHEDGSEDATGEEGGAGEKGEAGEEDEAGEEGEAGEEGEAGEEGGAGEEGGAGEEGGADEEGSAGEEGGAEGGEESPVNTYHQVHNLLKNIMNVGTKNNYLKSFILARLQERLMNPTIDLVGSISKYSKIKECFDSLADDVKSLVEKSETSYEECSKDKNNPHCGSEGTRELDEGLIEREQKLSDCIVEKRD	MK LLLAS LCLALIV+ARP+++TT D S T ED S DT E DAG D + +GH+ + D DE EG GE G+ G E E E GS G GG+ES NTY QVH LLK +M V K+ YLKSFI+ARLQERLMNPTIDLV +I KYSKIKECF S+ D K LV++SE SY+EC++DK N HCGSEGTR+LDEGLI+ EQ+LSDCIVEKRD	MKFYLLLASTLCLALIVTARPNEDTTEDGSSDTTGDEDGDPSDDPRGDTPEDTTDAGDAD-------------TSDGHDLLTSD-----------------DEV--EGYGGESGD----GDGTAESKDDAESDDGEGGSGEGGKGGAGGKESRRNTYRQVHKLLKKVMKVDVKDKYLKSFIVARLQERLMNPTIDLVSTIEKYSKIKECFSSVEKDTKELVKESEKSYKECAEDKRNTHCGSEGTRDLDEGLIDLEQELSDCIVEKRD	LEIF	17	Query 1 MKLLLLLASVLCLALIVSARPSDETT-DQESSTELSEDTSDSYHQEEDTSETGADAGTED 59 MK LLLAS LCLALIV+ARP+++TT D S T ED S DT E DAG D Sbjct 1 MKFYLLLASTLCLALIVTARPNEDTTEDGSSDTTGDEDGDPSDDPRGDTPEDTTDAGDAD 60 Query 60 GNSEDDSSELESSSEEGHEDGSEDATGEEGGAGEKGEAGEEDEAGEEGEAGEEGEAGEEG 119 + +GH+ + D DE EG GE G+ G Sbjct 61 -------------TSDGHDLLTSD-----------------DEV--EGYGGESGD----G 84 Query 120 GAGEEGGAGEEGGADEEGSAGEEGG…
gi|83016745|dbj|BAE53440.1| anti-platelet aggregation protein[Anopheles stephensi]	gi|83016745|dbj|BAE53440.1	gi|208657617|gb|ACI30105.1| 30 kDa salivary antigen family protein [Anopheles darlingi]	gi|208657617|gb|ACI30105.1	521	205 bits (521)	4e-54	51	135/268 (51%)	60	159/268 (60%)	13	37/268 (13%)	Compositional matrix adjust.	1	269	236	1-267 (267)	1-232 (232)	MKLLLLLASVLCLALIVSARPSDETT-DQESSTELSEDTSDSYHQEEDTSETGADAGTEDGNSEDDSSELESSSEEGHEDGSEDATGEEGGAGEKGEAGEEDEAGEEGEAGEEGEAGEEGGAGEEGGAGEEGGADEEGSAGEEGGAEGGEESPVNTYHQVHNLLKNIMNVGTKNNYLKSFILARLQERLMNPTIDLVGSISKYSKIKECFDSLADDVKSLVEKSETSYEECSKDKNNPHCGSEGTRELDEGLIEREQKLSDCIVEKRD	MK LLLAS LCLALIV+ARP+++TT D S T ED S DT E DAG ++ + +GH+ + D DE EG GE G G +EG E E GS G GG+ES NTY QVH LLK +M V + YLKSFI+ARLQERLMNPTIDLV +I KYSKIKECF S D K LV++S+ SY+EC+KDK N HCGSEGTR+LDEGLI+ EQ+LSDCIVEKRD	MKFYLLLASTLCLALIVTARPNEDTTEDGSSDTTGDEDGDPSDDPRGDTPEDTTDAG-------------DAETSDGHDLLTSD-----------------DEV--EGYGGESGN----GDGTDEGKDDAESADGEGGSGEGGKGGAGGKESRRNTYRQVHKLLKKVMKVDVMDKYLKSFIVARLQERLMNPTIDLVSTIEKYSKIKECFSSAEKDTKELVKESDQSYKECAKDKRNTHCGSEGTRDLDEGLIDLEQELSDCIVEKRD	LEIF	18	Query 1 MKLLLLLASVLCLALIVSARPSDETT-DQESSTELSEDTSDSYHQEEDTSETGADAGTED 59 MK LLLAS LCLALIV+ARP+++TT D S T ED S DT E DAG Sbjct 1 MKFYLLLASTLCLALIVTARPNEDTTEDGSSDTTGDEDGDPSDDPRGDTPEDTTDAG--- 57 Query 60 GNSEDDSSELESSSEEGHEDGSEDATGEEGGAGEKGEAGEEDEAGEEGEAGEEGEAGEEG 119 ++ + +GH+ + D DE EG GE G G Sbjct 58 ----------DAETSDGHDLLTSD-----------------DEV--EGYGGESGN----G 84 Query 120 GAGEEGGAGEEGGADEEGSAGEEGG…
gi|83016745|dbj|BAE53440.1| anti-platelet aggregation protein[Anopheles stephensi]	gi|83016745|dbj|BAE53440.1	gi|208657605|gb|ACI30099.1| GE rich salivary gland protein [Anopheles darlingi]	gi|208657605|gb|ACI30099.1	520	204 bits (520)	4e-54	51	136/268 (51%)	60	159/268 (60%)	13	37/268 (13%)	Compositional matrix adjust.	1	269	236	1-267 (267)	1-232 (232)	MKLLLLLASVLCLALIVSARPSDETT-DQESSTELSEDTSDSYHQEEDTSETGADAGTEDGNSEDDSSELESSSEEGHEDGSEDATGEEGGAGEKGEAGEEDEAGEEGEAGEEGEAGEEGGAGEEGGAGEEGGADEEGSAGEEGGAEGGEESPVNTYHQVHNLLKNIMNVGTKNNYLKSFILARLQERLMNPTIDLVGSISKYSKIKECFDSLADDVKSLVEKSETSYEECSKDKNNPHCGSEGTRELDEGLIEREQKLSDCIVEKRD	MK LLLAS LCLALIV+ARP+++TT D S T ED S DT E DAG D + +GH+ + D DE EG GE G+ G EG E E GS G GG+ES NTY QVH LLK +M V K+ YLKSFI+ARLQERLMNPTIDLV +I KYSKIKECF S+ D K LV++SE SY+EC++DK N HC SEGTR+LDEGLI+ EQ+LSDCIVEKRD	MKFYLLLASTLCLALIVTARPNEDTTEDGSSDTTGDEDGDPSDDSRGDTPEDTTDAGDAD-------------TSDGHDLLTSD-----------------DEV--EGYGGESGD----GDGTAEGEDDAESADGEGGSGEGGKGGAGGKESRRNTYRQVHKLLKKVMKVDVKDKYLKSFIVARLQERLMNPTIDLVSTIEKYSKIKECFSSVEKDTKELVKESEKSYKECAEDKRNTHCDSEGTRDLDEGLIDLEQELSDCIVEKRD	LEIF	19	Query 1 MKLLLLLASVLCLALIVSARPSDETT-DQESSTELSEDTSDSYHQEEDTSETGADAGTED 59 MK LLLAS LCLALIV+ARP+++TT D S T ED S DT E DAG D Sbjct 1 MKFYLLLASTLCLALIVTARPNEDTTEDGSSDTTGDEDGDPSDDSRGDTPEDTTDAGDAD 60 Query 60 GNSEDDSSELESSSEEGHEDGSEDATGEEGGAGEKGEAGEEDEAGEEGEAGEEGEAGEEG 119 + +GH+ + D DE EG GE G+ G Sbjct 61 -------------TSDGHDLLTSD-----------------DEV--EGYGGESGD----G 84 Query 120 GAGEEGGAGEEGGADEEGSAGEEGG…
gi|83016745|dbj|BAE53440.1| anti-platelet aggregation protein[Anopheles stephensi]	gi|83016745|dbj|BAE53440.1	gi|190576761|gb|ACE79174.1| anti-platelet protein [Anopheles gambiae]	gi|190576761|gb|ACE79174.1	487	192 bits (487)	3e-50	51	122/243 (51%)	62	150/243 (62%)	8	21/243 (8%)	Compositional matrix adjust.	1	269	224	1-241 (241)	1-224 (224)	MKLLLLLASVLCLALIVSARPSDETTDQESSTELSEDTSDSYHQEEDTSETGADAGTEDGNSEDDSSELESSSEEGHEDGSEDATGEEGGAGEKGEAGEEDEAGEEGEAGEEGEAG--EEGGAGEEGGAGEEGGADEEGSAGEEGGAEGGEESPVNTYHQVHNLLKNIMNVGTKNNYLKSFILARLQERLMNPTIDLVGSISKYSKIKECFDSLADDVKSLVEKSETSYEECSKDKNNPHCGS	MK LLL+ASVLCL LIVSARP+D+T+DQESSTELSED AG E+G + DS + E+G+ D E G G+ E + GEEG ++ +G +E ++ + EEG G GG G +ESP NTY QVH LLK IM V TK+ YLKSF++ RLQERLMNPTIDLV +I KYSKIKECF SL DV ++V++SE SYEECSKDK N CG+	MKFLLLVASVLCLVLIVSARPADDTSDQESSTELSED-----------------AGAEEGAEDADSDAEADAGAADGEEGATDT--ESGAEGDDSEMDSAMKEGEEGAGSDDAVSGADDETEESKDDAEEDSEEGGEEGGDGASGGEGGEKESPRNTYRQVHKLLKKIMKVDTKDKYLKSFVVGRLQERLMNPTIDLVSTIEKYSKIKECFSSLDKDVSAMVKESEKSYEECSKDKTNTSCGT	LEIF	20	Query 1 MKLLLLLASVLCLALIVSARPSDETTDQESSTELSEDTSDSYHQEEDTSETGADAGTEDG 60 MK LLL+ASVLCL LIVSARP+D+T+DQESSTELSED AG E+G Sbjct 1 MKFLLLVASVLCLVLIVSARPADDTSDQESSTELSED-----------------AGAEEG 43 Query 61 NSEDDSSELESSSEEGHEDGSEDATGEEGGAGEKGEAGEEDEAGEEGEAGEEGEAG--EE 118 + DS + E+G+ D E G G+ E + GEEG ++ +G +E Sbjct 44 AEDADSDAEADAGAADGEEGATDT--ESGAEGDDSEMDSAMKEGEEGAGSDDAVSGADDE 101 Query 119 GGAGEEGGAGEEG…
gi|83016745|dbj|BAE53440.1| anti-platelet aggregation protein[Anopheles stephensi]	gi|83016745|dbj|BAE53440.1	gi|255710251|gb|ACU30945.1| aegyptin 3 [Ochlerotatus triseriatus]	gi|255710251|gb|ACU30945.1	227	92.0 bits (227)	4e-20	32	85/271 (32%)	47	125/271 (47%)	12	34/271 (12%)	Compositional matrix adjust.	1	269	241	1-267 (267)	1-241 (241)	MKLLLLLASVLCLALIVSARPSDETTDQESSTELSEDTSDSYHQEEDTSETGADAGTED-GNSEDDSSELESSSEEGHEDGSEDATGEEGGAGEKGEAGEEDEAGEEGEAGEEGEAGEEGGAGEEGGAGEEGGADEEGSAGEEGGAEGGEESPVNTYHQVHNLLKNIMNVG-TKNNYLKSFILARLQERLMNPTIDLVGSISKYSKIKECFDSLADDVKSLVEKSETSYEEC--SKDKNNPHCGSEGTRELDEGLIEREQKLSDCIVEKRD	M LL L CL +RP E D EED ETG DAG ED G+ ED + G + A G++ A +ED+ G + EAG + GE+ G G+ G D+EGS E GGA+ + VNTY+QV L+ V ++ YL+ + LQ L NP ID +G++ YSKI CF S+ DVK ++++ S++ C KD + C E +++ E + K+ C+ K++	MNPLLKLFVAFCLVNFALSRPFPEG-----------DEGAEDGGEEDKEETGDDAGGEDAGDDEDKPDDAAGDDAGGEDAEEGTADGDD--------AKQEDDEGGDDEAGSDDAGGEDAG-------GDNAGDDKEGSP-ESGGAK---DDRVNTYNQVAGLMDKETKVDQIESTYLRPALDNDLQAGLRNPVIDAIGTVGDYSKISSCFKSMGSDVKKVIDQETKSFKACMSKKDTSEYTCSEESSKKAREQFTQIGSKIVSCVSSKKN	LEIF	21	Query 1 MKLLLLLASVLCLALIVSARPSDETTDQESSTELSEDTSDSYHQEEDTSETGADAGTED- 59 M LL L CL +RP E D EED ETG DAG ED Sbjct 1 MNPLLKLFVAFCLVNFALSRPFPEG-----------DEGAEDGGEEDKEETGDDAGGEDA 49 Query 60 GNSEDDSSELESSSEEGHEDGSEDATGEEGGAGEKGEAGEEDEAGEEGEAGEEGEAGEEG 119 G+ ED + G + A G++ A +ED+ G + EAG + GE+ Sbjct 50 GDDEDKPDDAAGDDAGGEDAEEGTADGDD--------AKQEDDEGGDDEAGSDDAGGEDA 101 Query 120 GAGEEGGAGEEGGADEEGSAGEEGG…
gi|83016745|dbj|BAE53440.1| anti-platelet aggregation protein[Anopheles stephensi]	gi|83016745|dbj|BAE53440.1	gi|18389879|gb|AAL68776.1|AF457546_1 30 kDa protein [Anopheles gambiae]	gi|18389879|gb|AAL68776.1|AF457546_1	223	90.5 bits (223)	1e-19	43	75/175 (43%)	54	94/175 (54%)	12	21/175 (12%)	Compositional matrix adjust.	1	269	182	1-173 (173)	27-182 (156)	MKLLLLLASVLCLALIVSARPSDETTDQESSTELSEDTSDSYHQEEDTSETGADAGTEDGNSEDDSSELESSSEEGHEDGSEDATGEEGGAGEKGEAGEEDEAGEEGEAGEEGEAGEEGGAGE-EGGAGEEGGADEEGSAGEEGGAEGGE-ESPVNTYHQVHNLLKNIMNVGTKN	MK LLL+ASVLCL LIVSARP+D+T+DQESSTELS+D GA+ G ED S+ ++ + EEG D E G G+ E + GEEG ++ +G + E + A E+ E G EGGE ESP NTY QVH LLK IM V TK+	MKFLLLVASVLCLVLIVSARPADDTSDQESSTELSDD-------------AGAEEGAEDAGSDAEADAGAADGEEGATD------TESGAEGDDSEMDSAMKEGEEGAGSDDAVSGADDETEESKDDAEEDSEEGGEEGGDSASGGEGGEKESPRNTYRQVHKLLKKIMKVDTKD	LEIF	22	Query 1 MKLLLLLASVLCLALIVSARPSDETTDQESSTELSEDTSDSYHQEEDTSETGADAGTEDG 60 MK LLL+ASVLCL LIVSARP+D+T+DQESSTELS+D GA+ G ED Sbjct 27 MKFLLLVASVLCLVLIVSARPADDTSDQESSTELSDD-------------AGAEEGAEDA 73 Query 61 NSEDDSSELESSSEEGHEDGSEDATGEEGGAGEKGEAGEEDEAGEEGEAGEEGEAGEEGG 120 S+ ++ + EEG D E G G+ E + GEEG ++ +G + Sbjct 74 GSDAEADAGAADGEEGATD------TESGAEGDDSEMDSAMKEGEEGAGSDDAVSGADDE 127 Query 121 AGE-EGGAGEE…
gi|83016745|dbj|BAE53440.1| anti-platelet aggregation protein[Anopheles stephensi]	gi|83016745|dbj|BAE53440.1	gi|255710247|gb|ACU30943.1| aegyptin 1 [Ochlerotatus triseriatus]	gi|255710247|gb|ACU30943.1	208	84.7 bits (208)	7e-18	32	85/270 (32%)	46	123/270 (46%)	11	31/270 (11%)	Compositional matrix adjust.	1	269	247	1-266 (266)	1-243 (243)	MKLLLLLASVLCLALIVSARPSDETTDQESSTELSEDTSDSYHQEEDTSETGADAGTED-GNSEDDSSELESSSEEGHEDGSEDATGEEGGAGEKGEAGEEDEAGEEGEAGEEGEAGEEGGAGEEGGAGEEGGADEEGSAGEEGGAEGGEESPVNTYHQVHNLLKNIMNVG-TKNNYLKSFILARLQERLMNPTIDLVGSISKYSKIKECFDSLADDVKSLVEKSETSYEEC--SKDKNNPHCGSEGTRELDEGLIEREQKLSDCIVEKR	MK LL L CL +RP E D EED ETG DAG ED G+ ED + G + A G++ + EG G + EAG + GE+ G G+ G D+EGS E GGA+ + VNTY+QV L+ V ++ YL+ + LQ L NP ID +G++ YSKI CF S+ DVK ++++ S++ C KD + C E +++ E + K+ C+ K+	MKPLLKLFVAFCLLNFALSRPFPEG-----------DEGAEDGGEEDKEETGDDAGGEDAGDGEDKPDDAAGDDAGGEDAEEGTADGDDA-----------KQEDGEGGEGGDDEAGSDDAGGEDAG-GDNAGDDKEGSP-ESGGAK---DDRVNTYNQVSGLMDKETKVDQIQSTYLRPALDNDLQAGLRNPVIDAIGTVGDYSKISSCFKSMGSDVKKVIDQETKSFKACMSKKDASEYTCSEESSKKAREQFTQIGSKIVSCVSSKK	LEIF	23	Query 1 MKLLLLLASVLCLALIVSARPSDETTDQESSTELSEDTSDSYHQEEDTSETGADAGTED- 59 MK LL L CL +RP E D EED ETG DAG ED Sbjct 1 MKPLLKLFVAFCLLNFALSRPFPEG-----------DEGAEDGGEEDKEETGDDAGGEDA 49 Query 60 GNSEDDSSELESSSEEGHEDGSEDATGEEGGAGEKGEAGEEDEAGEEGEAGEEGEAGEEG 119 G+ ED + G + A G++ + EG G + EAG + Sbjct 50 GDGEDKPDDAAGDDAGGEDAEEGTADGDDA-----------KQEDGEGGEGGDDEAGSDD 98 Query 120 GAGEEGGAGEEGGADEEGSAGEEGGAEGGEE…
gi|83016745|dbj|BAE53440.1| anti-platelet aggregation protein[Anopheles stephensi]	gi|83016745|dbj|BAE53440.1	gi|255710249|gb|ACU30944.1| aegyptin 2 [Ochlerotatus triseriatus]	gi|255710249|gb|ACU30944.1	206	84.0 bits (206)	1e-17	32	85/271 (32%)	46	124/271 (46%)	11	31/271 (11%)	Compositional matrix adjust.	1	269	244	1-267 (267)	1-244 (244)	MKLLLLLASVLCLALIVSARPSDETTDQESSTELSEDTSDSYHQEEDTSETGADAGTED-GNSEDDSSELESSSEEGHEDGSEDATGEEGGAGEKGEAGEEDEAGEEGEAGEEGEAGEEGGAGEEGGAGEEGGADEEGSAGEEGGAEGGEESPVNTYHQVHNLLKNIMNVG-TKNNYLKSFILARLQERLMNPTIDLVGSISKYSKIKECFDSLADDVKSLVEKSETSYEEC--SKDKNNPHCGSEGTRELDEGLIEREQKLSDCIVEKRD	MK LL L CL +RP E D EED ETG DAG ED G+ ED + G + A G++ + EG G + EAG + GE+ G G+ G D+EGS E GGA ++ VNTY+QV L+ V ++ YL+ + LQ L NP ID +G++ YSKI CF S+ DVK ++++ S++ C KD + C E +++ E + K+ C+ K++	MKPLLKLFVAFCLLNFALSRPFPEG-----------DEGAEDGGEEDKEETGDDAGGEDAGDDEDKPDDAAGDDAGGEDAEEGTADGDDA-----------KQEDGEGGEGGDDEAGSDDAGGEDAG-GDNAGDDKEGSP-ESGGA---KDDRVNTYNQVSGLMDKETKVDQIESTYLRPALDNDLQAGLRNPVIDAIGTVGDYSKISSCFKSMGSDVKKVIDQETKSFKACMSKKDASEYTCSEESSKKAREQFTQIGSKIVSCVSSKKN	LEIF	24	Query 1 MKLLLLLASVLCLALIVSARPSDETTDQESSTELSEDTSDSYHQEEDTSETGADAGTED- 59 MK LL L CL +RP E D EED ETG DAG ED Sbjct 1 MKPLLKLFVAFCLLNFALSRPFPEG-----------DEGAEDGGEEDKEETGDDAGGEDA 49 Query 60 GNSEDDSSELESSSEEGHEDGSEDATGEEGGAGEKGEAGEEDEAGEEGEAGEEGEAGEEG 119 G+ ED + G + A G++ + EG G + EAG + Sbjct 50 GDDEDKPDDAAGDDAGGEDAEEGTADGDDA-----------KQEDGEGGEGGDDEAGSDD 98 Query 120 GAGEEGGAGEEGGADEEGSAGEEGGAEGGEE…
gi|83016745|dbj|BAE53440.1| anti-platelet aggregation protein[Anopheles stephensi]	gi|83016745|dbj|BAE53440.1	gi|56417504|gb|AAV90693.1| 30 kDa salivary gland allergen 30k-3 [Aedes albopictus]	gi|56417504|gb|AAV90693.1	200	81.6 bits (200)	5e-17	33	92/279 (33%)	50	137/279 (50%)	8	24/279 (8%)	Compositional matrix adjust.	1	269	271	1-265 (265)	1-269 (269)	MKLLLLLASVLCLALIVSARPSDETTDQESSTELSEDTSDSYHQEEDTSETGADAGTEDGNSEDDSSELESSSEEGHEDGSEDATGEEGGAGEKG--EAGEEDEAGE---------EGEAGEEGEAGEEGGAGEEG-GAGEEGGADEEGSAGEEGGAEGGEESPVNTYHQVHNLLKNIMNV-GTKNNYLKSFILARLQERLMNPTIDLVGSISKYSKIKECFDSLADDVKSLVEKSETSYEEC-SKDKNNPHCGSEGTRELDEGLIEREQKLSDCIVEK	MK L L V CL IV +RP E + E E +D S D +E G + T+DG SED E ES ++E EDG E+A GE+ G + G A E+ GE E GE+ E ++ G EG G+ EE +EG GG GGE PVNTYH+V +L V ++ YL+S + LQ + NP ++ + + +SKI+ CF S+ DVK ++++ + ++++C +K K+ C + L K+ C+ K	MKPLAKLFMVFCLIGIVLSRPMPEGEEGEGEEESPDDASG------DETE-GGEEKTDDGASED-GGEEESKADE--EDGGENADGEDAGGDDAGGENADGENTDGENTDGENTDGENADGEDAEGSKDEGDDSEGDGSKEESTGGDEGGDNAGGGEGGGENDPVNTYHKVVAILDKDTKVDNIQSEYLRSALNNDLQSEVRNPVVEAISRLGSFSKIEGCFKSMGSDVKKVIDEEQKAFKDCMTKKKSEYECSEDSFASAKGKLSPITSKIKSCVSSK	LEIF	25	Query 1 MKLLLLLASVLCLALIVSARPSDETTDQESSTELSEDTSDSYHQEEDTSETGADAGTEDG 60 MK L L V CL IV +RP E + E E +D S D +E G + T+DG Sbjct 1 MKPLAKLFMVFCLIGIVLSRPMPEGEEGEGEEESPDDASG------DETE-GGEEKTDDG 53 Query 61 NSEDDSSELESSSEEGHEDGSEDATGEEGGAGEKG--EAGEEDEAGE---------EGEA 109 SED E ES ++E EDG E+A GE+ G + G A E+ GE E Sbjct 54 ASED-GGEEESKADE--EDGGENADGEDAGGDDAGGENADGENTDGENTDGENTDGENAD 110 Query 110 GEEGEAGEEG…
gi|83016745|dbj|BAE53440.1| anti-platelet aggregation protein[Anopheles stephensi]	gi|83016745|dbj|BAE53440.1	gi|56417506|gb|AAV90694.1| GE-rich salivary protein 30k-4 [Aedes albopictus]	gi|56417506|gb|AAV90694.1	200	81.6 bits (200)	6e-17	34	91/274 (34%)	50	136/274 (50%)	6	19/274 (6%)	Compositional matrix adjust.	1	269	266	1-265 (265)	1-264 (264)	MKLLLLLASVLCLALIVSARPSDETTDQESSTELSEDTSDSYHQEEDTSETGADAGTEDGNSEDDSSELESSSEEGHEDGSEDATGEEGGAGEKG--EAGEEDEAGE----EGEAGEEGEAGEEGGAGEEG-GAGEEGGADEEGSAGEEGGAEGGEESPVNTYHQVHNLLKNIMNV-GTKNNYLKSFILARLQERLMNPTIDLVGSISKYSKIKECFDSLADDVKSLVEKSETSYEEC-SKDKNNPHCGSEGTRELDEGLIEREQKLSDCIVEK	MK L L + CL IV +RP E + E E +D S D +E G + T+DG SED E ES ++E EDG E+A GE+ G + G A E+ GE E GE+ E ++ G EG G EE +EG GG GGE PVNTYH+V +L V ++ YL+S + LQ + NP ++ + + +SKI+ CF S+ DVK ++++ + ++++C +K K+ C + L K+ C+ K	MKPLAKLFMMFCLIGIVLSRPMPEDEEGEGEEESPDDASG------DETE-GGEEKTDDGASEDGGEE-ESKADE--EDGGENADGEDAGGDDAGGENADGENTDGENTDGENADGEDAEGSKDEGDDSEGDGGKEESTGGDEGGDNAGGGEGGGENDPVNTYHKVVAILDKDTKVDNIQSEYLRSALNNDLQSEVRNPVVEAISRLGSFSKIEGCFKSMGSDVKKVIDEEQKAFKDCMTKKKSEYECSEDSFASAKGKLSPITSKIKSCVSSK	LEIF	26	Query 1 MKLLLLLASVLCLALIVSARPSDETTDQESSTELSEDTSDSYHQEEDTSETGADAGTEDG 60 MK L L + CL IV +RP E + E E +D S D +E G + T+DG Sbjct 1 MKPLAKLFMMFCLIGIVLSRPMPEDEEGEGEEESPDDASG------DETE-GGEEKTDDG 53 Query 61 NSEDDSSELESSSEEGHEDGSEDATGEEGGAGEKG--EAGEEDEAGE----EGEAGEEGE 114 SED E ES ++E EDG E+A GE+ G + G A E+ GE E GE+ E Sbjct 54 ASEDGGEE-ESKADE--EDGGENADGEDAGGDDAGGENADGENTDGENTDGENADGEDAE 110 Query 115 AGEE…
gi|83016745|dbj|BAE53440.1| anti-platelet aggregation protein[Anopheles stephensi]	gi|83016745|dbj|BAE53440.1	gi|255710255|gb|ACU30947.1| aegyptin 5 [Ochlerotatus triseriatus]	gi|255710255|gb|ACU30947.1	191	78.2 bits (191)	6e-16	33	58/178 (33%)	53	94/178 (53%)	5	10/178 (5%)	Compositional matrix adjust.	1	269	178	92-266 (175)	7-177 (171)	GEKGEAGEEDEAGEEGEAGEEGEAGEEGGAGEEGGAGEEGGADEEGSAGEEGGAEGGEESPVNTYHQVHNLLKNIMNV-GTKNNYLKSFILARLQERLMNPTIDLVGSISKYSKIKECFDSLADDVKSLVEKSETSYEECS-KDKNNPHCGSEGTRELDEGLIER-EQKLSDCIVEKR	GEK GE D+ + GE E E + +E EGG E+ S E+G E + +P TY++V LL + ++YL++ +++ LQ L NP +D++G + +SKI CF S+ DDVK ++E+ S++ C K ++N H SE R +G I + ++ C+ KR	GEKNSEGE-DKNQDAGETKPEDEGNDTAKNKDEN----EGGDKEDSSKSEDGKGEA-KNNPTETYNKVIELLDKTTKIDKVDSSYLRAGLVSDLQTYLRNPIVDVIGRVGDFSKISSCFKSMGDDVKKILEEVLKSFKSCKDKKESNEHQCSED-RSAGQGNIAKISSVITSCVASKR	LEIF	28	Query 92 GEKGEAGEEDEAGEEGEAGEEGEAGEEGGAGEEGGAGEEGGADEEGSAGEEGGAEGGEES 151 GEK GE D+ + GE E E + +E EGG E+ S E+G E + + Sbjct 7 GEKNSEGE-DKNQDAGETKPEDEGNDTAKNKDEN----EGGDKEDSSKSEDGKGEA-KNN 60 Query 152 PVNTYHQVHNLLKNIMNV-GTKNNYLKSFILARLQERLMNPTIDLVGSISKYSKIKECFD 210 P TY++V LL + ++YL++ +++ LQ L NP +D++G + +SKI CF Sbjct 61 PTETYNKVIELLDKTTKIDKVDSSYLRAGLVSDLQTYLRNPIVDVIGRVGDFSKISSCFK 120 Query 211 SLA…
gi|83016745|dbj|BAE53440.1| anti-platelet aggregation protein[Anopheles stephensi]	gi|83016745|dbj|BAE53440.1	gi|2114497|gb|AAB58417.1| 30 kDa salivary gland allergen Aed a 3 [Aedes aegypti]	gi|2114497|gb|AAB58417.1	158	65.5 bits (158)	4e-12	32	45/145 (32%)	48	69/145 (48%)	5	8/145 (5%)	Compositional matrix adjust.	1	269	253	123-265 (143)	113-251 (139)	EEGGAGEEGGADEEGSAGEEGGAEGGEESPVNTYHQVHNLLKNIMNVG-TKNNYLKSFILARLQERLMNPTIDLVGSISKYSKIKECFDSLADDVKSLVEKSETSYEEC-SKDKNNPHCGSEGTRELDEGLIEREQKLSDCIVEK	E+ G+EG A+ E S G E + P +TY QV LL V ++ YL+S + LQ + P ++ +G I YSKI+ CF S+ DVK ++ + E ++ C SK K+ C + L K+ C+ K	EDSTGGDEGEANAEDSKGSE------KNDPADTYRQVVALLDKDTKVDHIQSEYLRSALNNDLQSEVRVPVVEAIGRIGDYSKIQGCFKSMGKDVKKVISEEEKKFKSCMSKKKSEYQCSEDSFAAAKSKLSPITSKIKSCVSSK	LEIF	32	Query 123 EEGGAGEEGGADEEGSAGEEGGAEGGEESPVNTYHQVHNLLKNIMNVG-TKNNYLKSFIL 181 E+ G+EG A+ E S G E + P +TY QV LL V ++ YL+S + Sbjct 113 EDSTGGDEGEANAEDSKGSE------KNDPADTYRQVVALLDKDTKVDHIQSEYLRSALN 166 Query 182 ARLQERLMNPTIDLVGSISKYSKIKECFDSLADDVKSLVEKSETSYEEC-SKDKNNPHCG 240 LQ + P ++ +G I YSKI+ CF S+ DVK ++ + E ++ C SK K+ C Sbjct 167 NDLQSEVRVPVVEAIGRIGDYSKIQGCFKSMGKDVKKVISEEEKKFKSCMSKKKSEYQCS 226 Que…
gi|83016745|dbj|BAE53440.1| anti-platelet aggregation protein[Anopheles stephensi]	gi|83016745|dbj|BAE53440.1	gi|205525920|sp|O01949.2|ALL3_AEDAE RecName: Full=30 kDa salivary gland allergen Aed a 3; AltName: Allergen=Aed a 3; Flags: Precursor	gi|205525920|sp|O01949.2|ALL3_AEDAE	150	62.4 bits (150)	3e-11	31	44/145 (31%)	47	68/145 (47%)	5	8/145 (5%)	Compositional matrix adjust.	1	269	273	123-265 (143)	133-271 (139)	EEGGAGEEGGADEEGSAGEEGGAEGGEESPVNTYHQVHNLLKNIMNVG-TKNNYLKSFILARLQERLMNPTIDLVGSISKYSKIKECFDSLADDVKSLVEKSETSYEEC-SKDKNNPHCGSEGTRELDEGLIEREQKLSDCIVEK	E+ G+EG + E S G E + P +TY QV LL V ++ YL+S + LQ + P ++ +G I YSKI+ CF S+ DVK ++ + E ++ C SK K+ C + L K+ C+ K	EDSTGGDEGEDNAEDSKGSE------KNDPADTYRQVVALLDKDTKVDHIQSEYLRSALNNDLQSEVRVPVVEAIGRIGDYSKIQGCFKSMGKDVKKVISEEEKKFKSCMSKKKSEYQCSEDSFAAAKSKLSPITSKIKSCVSSK	LEIF	33	Query 123 EEGGAGEEGGADEEGSAGEEGGAEGGEESPVNTYHQVHNLLKNIMNVG-TKNNYLKSFIL 181 E+ G+EG + E S G E + P +TY QV LL V ++ YL+S + Sbjct 133 EDSTGGDEGEDNAEDSKGSE------KNDPADTYRQVVALLDKDTKVDHIQSEYLRSALN 186 Query 182 ARLQERLMNPTIDLVGSISKYSKIKECFDSLADDVKSLVEKSETSYEEC-SKDKNNPHCG 240 LQ + P ++ +G I YSKI+ CF S+ DVK ++ + E ++ C SK K+ C Sbjct 187 NDLQSEVRVPVVEAIGRIGDYSKIQGCFKSMGKDVKKVISEEEKKFKSCMSKKKSEYQCS 246 Quer…
gi|83016745|dbj|BAE53440.1| anti-platelet aggregation protein[Anopheles stephensi]	gi|83016745|dbj|BAE53440.1	gi|94468546|gb|ABF18122.1| 30 kDa salivary gland allergen variant 2 [Aedes aegypti]	gi|94468546|gb|ABF18122.1	150	62.4 bits (150)	3e-11	31	44/145 (31%)	47	68/145 (47%)	5	8/145 (5%)	Compositional matrix adjust.	1	269	273	123-265 (143)	133-271 (139)	EEGGAGEEGGADEEGSAGEEGGAEGGEESPVNTYHQVHNLLKNIMNVG-TKNNYLKSFILARLQERLMNPTIDLVGSISKYSKIKECFDSLADDVKSLVEKSETSYEEC-SKDKNNPHCGSEGTRELDEGLIEREQKLSDCIVEK	E+ G+EG + E S G E + P +TY QV LL V ++ YL+S + LQ + P ++ +G I YSKI+ CF S+ DVK ++ + E ++ C SK K+ C + L K+ C+ K	EDSTGGDEGEDNAEDSKGSE------KNDPADTYRQVVALLDKDTKVDHIQSEYLRSALNNDLQSEVRVPVVEAIGRIGDYSKIQGCFKSMGKDVKKVISEEEKKFKSCMSKKKSEYQCSEDSFAAAKSKLSPITSKIKSCVSSK	LEIF	34	Query 123 EEGGAGEEGGADEEGSAGEEGGAEGGEESPVNTYHQVHNLLKNIMNVG-TKNNYLKSFIL 181 E+ G+EG + E S G E + P +TY QV LL V ++ YL+S + Sbjct 133 EDSTGGDEGEDNAEDSKGSE------KNDPADTYRQVVALLDKDTKVDHIQSEYLRSALN 186 Query 182 ARLQERLMNPTIDLVGSISKYSKIKECFDSLADDVKSLVEKSETSYEEC-SKDKNNPHCG 240 LQ + P ++ +G I YSKI+ CF S+ DVK ++ + E ++ C SK K+ C Sbjct 187 NDLQSEVRVPVVEAIGRIGDYSKIQGCFKSMGKDVKKVISEEEKKFKSCMSKKKSEYQCS 246 Quer…
gi|83016745|dbj|BAE53440.1| anti-platelet aggregation protein[Anopheles stephensi]	gi|83016745|dbj|BAE53440.1	gi|215259899|gb|ACJ64441.1| 30 kDa salivary gland allergen Aegyptin [Culex tarsalis]	gi|215259899|gb|ACJ64441.1	149	62.0 bits (149)	4e-11	30	35/118 (30%)	49	57/118 (49%)	11	13/118 (11%)	Compositional matrix adjust.	1	269	246	122-238 (117)	112-217 (106)	GEEGGAGEEGGADEEGSAGEEGGAEGGEESPVNTYHQVHNLLKNIMNVG-TKNNYLKSFILARLQERLMNPTIDLVGSISKYSKIKECFDSLADDVKSLVEKSETSYEECSKDKNNPH	G+E GE+ DEE + P NTY + L+ NV ++ YLK + RLQE + NP I G + + KI+ CF ++ D+K ++ S+ + +C K ++ H	GKEKQPGEKASKDEEKA------------DPRNTYDKAAGLVHAAANVDDIQDGYLKGSLNNRLQEHIRNPIIGAAGKLGNFKKIEPCFKTMNQDLKKEIDASKKEFADCKKKTDSSH	LEIF	35	Query 122 GEEGGAGEEGGADEEGSAGEEGGAEGGEESPVNTYHQVHNLLKNIMNVG-TKNNYLKSFI 180 G+E GE+ DEE + P NTY + L+ NV ++ YLK + Sbjct 112 GKEKQPGEKASKDEEKA------------DPRNTYDKAAGLVHAAANVDDIQDGYLKGSL 159 Query 181 LARLQERLMNPTIDLVGSISKYSKIKECFDSLADDVKSLVEKSETSYEECSKDKNNPH 238 RLQE + NP I G + + KI+ CF ++ D+K ++ S+ + +C K ++ H
gi|83016745|dbj|BAE53440.1| anti-platelet aggregation protein[Anopheles stephensi]	gi|83016745|dbj|BAE53440.1	gi|56417508|gb|AAV90695.1| putative salivary secreted 30 kDa allergen-like protein 30k-5 [Aedes albopictus]	gi|56417508|gb|AAV90695.1	147	61.2 bits (147)	8e-11	36	38/108 (36%)	54	58/108 (54%)	7	8/108 (7%)	Compositional matrix adjust.	1	269	204	130-234 (105)	66-168 (103)	EGGADEEGSAGEEGGAEGGEESPVNTYHQVHNLLKN---IMNVGTKNNYLKSFILARLQERLMNPTIDLVGSISKYSKIKECFDSLADDVKSLVEKSETSYEECSKDK	EGG A EEG G++ ++TY++V+ LL + NV +N +L++F+ LQ L P ID +G + +SKI CF S+ DVK +V+ S+ C K	EGGETSAPEAKEEGS---GKDDRLDTYNKVNELLDKGTGVNNV--ENGFLRAFLDNNLQSHLRVPVIDAIGLVGDFSKIAGCFTSMGADVKKIVDDKLKSFTTCKSGK	LEIF	36	Query 130 EGGADEEGSAGEEGGAEGGEESPVNTYHQVHNLLKN---IMNVGTKNNYLKSFILARLQE 186 EGG A EEG G++ ++TY++V+ LL + NV +N +L++F+ LQ Sbjct 66 EGGETSAPEAKEEGS---GKDDRLDTYNKVNELLDKGTGVNNV--ENGFLRAFLDNNLQS 120 Query 187 RLMNPTIDLVGSISKYSKIKECFDSLADDVKSLVEKSETSYEECSKDK 234 L P ID +G + +SKI CF S+ DVK +V+ S+ C K
gi|83016745|dbj|BAE53440.1| anti-platelet aggregation protein[Anopheles stephensi]	gi|83016745|dbj|BAE53440.1	gi|61742031|gb|AAX54871.1| putative 19.6 kDa secreted protein [Aedes aegypti]	gi|61742031|gb|AAX54871.1	132	55.5 bits (132)	4e-09	31	43/141 (31%)	49	69/141 (49%)	4	7/141 (4%)	Compositional matrix adjust.	1	269	197	82-220 (139)	32-167 (136)	EDATGEEGGAGEKGEAGEEDEAGEEGEAGEEGEAGEEGGAGEEGGAGEEGGADEEGSAGEEGGAEGGEES--PVNTYHQVHNLLKNIMNVGTKNNYLKSFILARLQERLMNPTIDLVGSISKYSKIKECFDSLADDVKSLV	E T E G+ EK A EE A + + + E G++ A +E + G ++G E+ E GE P TY++V L I ++ + +S + A +Q L NP +D++GS +SKI +CF S+ D K +	EPQTQETTGSDEKNGASEEPNADDASKPDDVEEKGDDDTAKKE-----DDGESKDGEGSEKSDKEKGEPKNDPRETYNKVIEQLDQIKVDNVEDGHERSELAADIQRYLRNPIVDVIGSAGDFSKIAKCFKSMVGDAKKAI	LEIF	39	Query 82 EDATGEEGGAGEKGEAGEEDEAGEEGEAGEEGEAGEEGGAGEEGGAGEEGGADEEGSAGE 141 E T E G+ EK A EE A + + + E G++ A +E + G ++G E Sbjct 32 EPQTQETTGSDEKNGASEEPNADDASKPDDVEEKGDDDTAKKE-----DDGESKDGEGSE 86 Query 142 EGGAEGGEES--PVNTYHQVHNLLKNIMNVGTKNNYLKSFILARLQERLMNPTIDLVGSI 199 + E GE P TY++V L I ++ + +S + A +Q L NP +D++GS Sbjct 87 KSDKEKGEPKNDPRETYNKVIEQLDQIKVDNVEDGHERSELAADIQRYLRNPIVDVIGSA 146 Query 200 S…
gi|83016745|dbj|BAE53440.1| anti-platelet aggregation protein[Anopheles stephensi]	gi|83016745|dbj|BAE53440.1	gi|269146646|gb|ACZ28269.1| aegyptin [Simulium nigrimanum]	gi|269146646|gb|ACZ28269.1	102	43.9 bits (102)	1e-05	32	59/189 (32%)	48	89/189 (48%)	12	23/189 (12%)	Compositional matrix adjust.	1	269	286	38-212 (175)	57-236 (180)	TSDSYHQEEDTSETGADAGTEDGNSEDDSSELESSSEEGHEDGSEDATGEEGGAGEKGEAGEEDEAGEEGEAGEEGEAGEEGGAGEEGGAGEEGGADEE--------------GSAGEEGGAEGGEESPVNTYHQVHNLLKNIMNVGTKNNYLKSFILARLQERLMNPTIDLVGSISKYSKIKECFDSL	T D+ + +D E A+ G+++ ED S + + +E +ED E G E+ + GEE+ + E GE GE G EG GEE A +E + G + GGEES +TY +V +L I + K LKS ++ LQ L TI+ V +I K+S+I+ CF +L	TQDTDQESDDGQEETANQGSDEQQEEDGSHGTDETDDEAAGSRTEDV---ESGGDEQND-GEENGSQENGEEVTGGEDDSHGAQDSEG--GEEDAAAQEAGGKKSKGKGAKGGQGSNRAGSSSGGEESAAHTYQEVMRILNGI-KINAKEP-LKSRLVNGLQ-YLKVDTINRVENIQKFSRIEHCFGNL	LEIF	44	Query 38 TSDSYHQEEDTSETGADAGTEDGNSEDDSSELESSSEEGHEDGSEDATGEEGGAGEKGEA 97 T D+ + +D E A+ G+++ ED S + + +E +ED E G E+ + Sbjct 57 TQDTDQESDDGQEETANQGSDEQQEEDGSHGTDETDDEAAGSRTEDV---ESGGDEQND- 112 Query 98 GEEDEAGEEGEAGEEGEAGEEGGAGEEGGAGEEGGADEE--------------GSAGEEG 143 GEE+ + E GE GE G EG GEE A +E + G Sbjct 113 GEENGSQENGEEVTGGEDDSHGAQDSEG--GEEDAAAQEAGGKKSKGKGAKGGQGSNRAG 170 Query 144 GAEGGEESPVNTYHQ…
gi|83016745|dbj|BAE53440.1| anti-platelet aggregation protein[Anopheles stephensi]	gi|83016745|dbj|BAE53440.1	gi|269146658|gb|ACZ28275.1| aegyptin [Simulium nigrimanum]	gi|269146658|gb|ACZ28275.1	101	43.5 bits (101)	1e-05	34	62/185 (34%)	48	88/185 (48%)	18	34/185 (18%)	Compositional matrix adjust.	1	269	286	57-212 (156)	57-236 (180)	TEDGNSEDDSSELES----SSEEGHEDGSE--DATGEEGGAGEKGE----AGEEDEAGEEGEAGEEGEAGEEGGAGEEGGAGEEGGADEEGSAGEE-------------------GGAEGGEESPVNTYHQVHNLLKNIMNVGTKNNYLKSFILARLQERLMNPTIDLVGSISKYSKIKECFDSL	T+D + E D + E+ S E+ EDGS D T +E AG K E G+E GEE + E GE GG + GA + G +E+ +A E G + GGEES +TY +V +L I + K LKS ++ LQ L TI+ V +I K+S+I+ CF +L	TQDTDQESDDGQEETVNQGSDEQQEEDGSHGTDETDDE-AAGSKTEDVESGGDEQNDGEENGSQENGEE-VTGGEDDSHGAQDSEGGEEDAAAQEAGGKKSKGKGAKGGQGSNRVGSSSGGEESAAHTYQEVMRILNGI-KINAKEP-LKSRLVNGLQ-YLKVDTINRVENIQKFSRIEHCFGNL	LEIF	45	Query 57 TEDGNSEDDSSELES----SSEEGHEDGSE--DATGEEGGAGEKGE----AGEEDEAGEE 106 T+D + E D + E+ S E+ EDGS D T +E AG K E G+E GEE Sbjct 57 TQDTDQESDDGQEETVNQGSDEQQEEDGSHGTDETDDE-AAGSKTEDVESGGDEQNDGEE 115 Query 107 GEAGEEGEAGEEGGAGEEGGAGEEGGADEEGSAGEE-------------------GGAEG 147 + E GE GG + GA + G +E+ +A E G + G Sbjct 116 NGSQENGEE-VTGGEDDSHGAQDSEGGEEDAAAQEAGGKKSKGKGAKGGQGSNRVGSSSG 174 Query 148 GEESPVNTYH…
gi|83016745|dbj|BAE53440.1| anti-platelet aggregation protein[Anopheles stephensi]	gi|83016745|dbj|BAE53440.1	gi|197260700|gb|ACH56850.1| hypothetical protein [Simulium vittatum]	gi|197260700|gb|ACH56850.1	96	41.6 bits (96)	6e-05	30	51/173 (30%)	45	77/173 (45%)	12	21/173 (12%)	Compositional matrix adjust.	1	269	267	58-212 (155)	48-217 (170)	EDGNSEDDSSELESSSEEGHEDGSEDATGEEGGAGEKGEAGEEDEAGEEGEAGEEGEAGEEGGAGEEGGAGEEGGADEEG------------------SAGEEGGAEGGEESPVNTYHQVHNLLKNIMNVGTKNNYLKSFILARLQERLMNPTIDLVGSISKYSKIKECFDSL	EDG D + ES +++ E+ +D+ ++ G G AG ED+ G G++ G+ + EG E GA G G + GEES +TY QV +L I N LKS ++ LQ+ L TI++V I K+S+I+ CF +L	EDGTESDLEDDQESHTQDDEENDRQDSEEQDDTDGRGGHAGAEDDEDSVGGLGQDNRDGQVTDSDAEGREVEGAGARGGKRGKGARGKKGRGKSTDAEGGGSAGSSYSGEESAAHTYQQVMQILNGIQ--INANEPLKSRLINGLQD-LKTQTINMVVHIEKFSRIEHCFGNL	LEIF	47	Query 58 EDGNSEDDSSELESSSEEGHEDGSEDATGEEGGAGEKGEAGEEDEAGEEGEAGEEGEAGE 117 EDG D + ES +++ E+ +D+ ++ G G AG ED+ G G++ G+ Sbjct 48 EDGTESDLEDDQESHTQDDEENDRQDSEEQDDTDGRGGHAGAEDDEDSVGGLGQDNRDGQ 107 Query 118 EGGAGEEGGAGEEGGADEEG------------------SAGEEGGAEGGEESPVNTYHQV 159 + EG E GA G G + GEES +TY QV Sbjct 108 VTDSDAEGREVEGAGARGGKRGKGARGKKGRGKSTDAEGGGSAGSSYSGEESAAHTYQQV 167 Query 160 HNLLKNIMNVGTKNNYLK…
gi|83016745|dbj|BAE53440.1| anti-platelet aggregation protein[Anopheles stephensi]	gi|83016745|dbj|BAE53440.1	gi|170033701|ref|XP_001844715.1| 30 kDa salivary gland allergen Aed a 3 [Culex quinquefasciatus]	gi|170033701|ref|XP_001844715.1	95	41.2 bits (95)	8e-05	30	52/177 (30%)	44	77/177 (44%)	13	24/177 (13%)	Compositional matrix adjust.	1	269	249	59-232 (174)	59-214 (156)	DGNSEDDSSELESSSEEGHEDGSEDATGEEGGAGEKGEAGEEDEAGEEGEAGEEGEAGEEGGAGEEGGAGEEGGADEEGSAGEEGGAEGGEESPVNTYHQVHNLLKNIMNV-GTKNNYLKSFILARLQERLMNPTIDLVGSISKYSK--IKECFDSLADDVKSLVEKSETSYEECSK	DG E D EDG+ GEEG E +D G+ + + GE G E GE+ +E+ S + G P NTY + L++ NV ++ YLK + RLQE + NP I G + + K I+ CF S+ D+K +E S+ + +C K	DGGEEKDK-----------EDGATTEQGEEGSTEGGEETKVDD-----GDTTD--QVGEGSTEGGEEPTGEDKKPEEKPSKASKEDERG---DPRNTYQKATELVRAAANVDDIQDEYLKGSLNNRLQEHIRNPIIGAAGKLPNFKKVEIEPCFKSMQQDLKKEIEASKKEFADCKK	LEIF	48	Query 59 DGNSEDDSSELESSSEEGHEDGSEDATGEEGGAGEKGEAGEEDEAGEEGEAGEEGEAGEE 118 DG E D EDG+ GEEG E +D G+ + + GE Sbjct 59 DGGEEKDK-----------EDGATTEQGEEGSTEGGEETKVDD-----GDTTD--QVGEG 100 Query 119 GGAGEEGGAGEEGGADEEGSAGEEGGAEGGEESPVNTYHQVHNLLKNIMNV-GTKNNYLK 177 G E GE+ +E+ S + G P NTY + L++ NV ++ YLK Sbjct 101 STEGGEEPTGEDKKPEEKPSKASKEDERG---DPRNTYQKATELVRAAANVDDIQDEYLK 157 Query 178 SFILARLQERLMNPTIDLV…
gi|83016745|dbj|BAE53440.1| anti-platelet aggregation protein[Anopheles stephensi]	gi|83016745|dbj|BAE53440.1	gi|167874683|gb|EDS38066.1| 30 kDa salivary gland allergen Aed a 3 [Culex quinquefasciatus]	gi|167874683|gb|EDS38066.1	95	41.2 bits (95)	8e-05	30	52/177 (30%)	44	77/177 (44%)	13	24/177 (13%)	Compositional matrix adjust.	1	269	249	59-232 (174)	59-214 (156)	DGNSEDDSSELESSSEEGHEDGSEDATGEEGGAGEKGEAGEEDEAGEEGEAGEEGEAGEEGGAGEEGGAGEEGGADEEGSAGEEGGAEGGEESPVNTYHQVHNLLKNIMNV-GTKNNYLKSFILARLQERLMNPTIDLVGSISKYSK--IKECFDSLADDVKSLVEKSETSYEECSK	DG E D EDG+ GEEG E +D G+ + + GE G E GE+ +E+ S + G P NTY + L++ NV ++ YLK + RLQE + NP I G + + K I+ CF S+ D+K +E S+ + +C K	DGGEEKDK-----------EDGATTEQGEEGSTEGGEETKVDD-----GDTTD--QVGEGSTEGGEEPTGEDKKPEEKPSKASKEDERG---DPRNTYQKATELVRAAANVDDIQDEYLKGSLNNRLQEHIRNPIIGAAGKLPNFKKVEIEPCFKSMQQDLKKEIEASKKEFADCKK	LEIF	49	Query 59 DGNSEDDSSELESSSEEGHEDGSEDATGEEGGAGEKGEAGEEDEAGEEGEAGEEGEAGEE 118 DG E D EDG+ GEEG E +D G+ + + GE Sbjct 59 DGGEEKDK-----------EDGATTEQGEEGSTEGGEETKVDD-----GDTTD--QVGEG 100 Query 119 GGAGEEGGAGEEGGADEEGSAGEEGGAEGGEESPVNTYHQVHNLLKNIMNV-GTKNNYLK 177 G E GE+ +E+ S + G P NTY + L++ NV ++ YLK Sbjct 101 STEGGEEPTGEDKKPEEKPSKASKEDERG---DPRNTYQKATELVRAAANVDDIQDEYLK 157 Query 178 SFILARLQERLMNPTIDLV…
gi|83016745|dbj|BAE53440.1| anti-platelet aggregation protein[Anopheles stephensi]	gi|83016745|dbj|BAE53440.1	gi|269146644|gb|ACZ28268.1| aegyptin 2 [Simulium nigrimanum]	gi|269146644|gb|ACZ28268.1	93	40.4 bits (93)	0.0001	34	62/184 (34%)	47	85/184 (47%)	17	32/184 (17%)	Compositional matrix adjust.	1	269	286	57-212 (156)	57-236 (180)	TEDGNSEDDSSELES----SSEEGHEDGSE--DATGEEGGAGEKGE----AGEEDEAGEEG---EAGEEGEAGEEGGAGEEGGAGEE--GGADE-------------EGSAGEEGGAEGGEESPVNTYHQVHNLLKNIMNVGTKNNYLKSFILARLQERLMNPTIDLVGSISKYSKIKECFDSL	T+D + E D + E+ S E+ EDGS D T +E AG E G+E GEE E GEE GE+ G + G E GA E + G + GGEES +TY +V +L I + K LKS ++ LQ L TI+ V +I K+S+I+ CF +L	TQDTDQESDDGQEETVNQGSDEQQEEDGSHGTDETDDE-AAGSNAEDVESGGDEQNDGEENGSQENGEEVTGGEDDSHGAQDSEGGEVDAGAQEAGGKKSKGKGAKGGQGSNRAGSSSGGEESAAHTYQEVMRILNGI-KINAKEP-LKSRLVNGLQ-YLKVDTINRVENIQKFSRIEHCFGNL	LEIF	50	Query 57 TEDGNSEDDSSELES----SSEEGHEDGSE--DATGEEGGAGEKGE----AGEEDEAGEE 106 T+D + E D + E+ S E+ EDGS D T +E AG E G+E GEE Sbjct 57 TQDTDQESDDGQEETVNQGSDEQQEEDGSHGTDETDDE-AAGSNAEDVESGGDEQNDGEE 115 Query 107 G---EAGEEGEAGEEGGAGEEGGAGEE--GGADE-------------EGSAGEEGGAEGG 148 E GEE GE+ G + G E GA E + G + GG Sbjct 116 NGSQENGEEVTGGEDDSHGAQDSEGGEVDAGAQEAGGKKSKGKGAKGGQGSNRAGSSSGG 175 Query 149 EESPVNTYHQVHNL…
gi|83016745|dbj|BAE53440.1| anti-platelet aggregation protein[Anopheles stephensi]	gi|83016745|dbj|BAE53440.1	gi|215259867|gb|ACJ64425.1| salivary secreted protein [Culex tarsalis]	gi|215259867|gb|ACJ64425.1	81	35.8 bits (81)	0.003	31	36/118 (31%)	50	58/118 (50%)	28	34/118 (28%)	Compositional matrix adjust.	1	269	213	154-254 (101)	102-202 (101)	NTYHQVHNLLKNIMNVGTK-------NNYLKSF---ILARLQERLMNPTIDLVGSISKYSKIKECFDS---LADDVKS-LVEKSETSYEECSKDKNNPHCGSEG-TRELDE--GLIER	+TY QV +L +I G + + YL++F +LA L+ S+ +SKI+ CFD +AD ++ LV+ Y+ C K + P C G TR L++ GL++R	HTYRQVLAILDHINLSGVQSGVRADADRYLQNFKTNVLA------------LISSVDDFSKIQPCFDYFTHIADTARNDLVQ----YYDSC-KSSDEPACRVNGVTRYLNQLNGLMDR	LEIF	51	Query 154 NTYHQVHNLLKNIMNVGTK-------NNYLKSF---ILARLQERLMNPTIDLVGSISKYS 203 +TY QV +L +I G + + YL++F +LA L+ S+ +S Sbjct 102 HTYRQVLAILDHINLSGVQSGVRADADRYLQNFKTNVLA------------LISSVDDFS 149 Query 204 KIKECFDS---LADDVKS-LVEKSETSYEECSKDKNNPHCGSEG-TRELDE--GLIER 254 KI+ CFD +AD ++ LV+ Y+ C K + P C G TR L++ GL++R
gi|83016745|dbj|BAE53440.1| anti-platelet aggregation protein[Anopheles stephensi]	gi|83016745|dbj|BAE53440.1	gi|215259885|gb|ACJ64434.1| putative 30 kDa allergen-like protein [Culex tarsalis]	gi|215259885|gb|ACJ64434.1	81	35.8 bits (81)	0.004	31	36/118 (31%)	50	58/118 (50%)	28	34/118 (28%)	Compositional matrix adjust.	1	269	213	154-254 (101)	102-202 (101)	NTYHQVHNLLKNIMNVGTK-------NNYLKSF---ILARLQERLMNPTIDLVGSISKYSKIKECFD---SLADDVKS-LVEKSETSYEECSKDKNNPHCGSEG-TRELDE--GLIER	+TY QV +L +I G + + YL++F +LA L+ S+ +SKI+ CFD +AD ++ LV+ Y+ C K + P C G TR L++ GL++R	HTYRQVLAILNHINLSGVQSGVRGDADRYLQNFKTNVLA------------LISSVDDFSKIQPCFDHFTKIADTARNDLVQ----YYDSC-KISDEPTCRVNGVTRYLNQLNGLMDR	LEIF	52	Query 154 NTYHQVHNLLKNIMNVGTK-------NNYLKSF---ILARLQERLMNPTIDLVGSISKYS 203 +TY QV +L +I G + + YL++F +LA L+ S+ +S Sbjct 102 HTYRQVLAILNHINLSGVQSGVRGDADRYLQNFKTNVLA------------LISSVDDFS 149 Query 204 KIKECFD---SLADDVKS-LVEKSETSYEECSKDKNNPHCGSEG-TRELDE--GLIER 254 KI+ CFD +AD ++ LV+ Y+ C K + P C G TR L++ GL++R
gi|83016745|dbj|BAE53440.1| anti-platelet aggregation protein[Anopheles stephensi]	gi|83016745|dbj|BAE53440.1	gi|269146660|gb|ACZ28276.1| aegyptin [Simulium nigrimanum]	gi|269146660|gb|ACZ28276.1	80	35.4 bits (80)	0.004	35	63/184 (35%)	48	88/184 (48%)	17	32/184 (17%)	Compositional matrix adjust.	1	269	287	57-212 (156)	57-236 (180)	TEDGNSEDDSSELES----SSEEGHEDGSE--DATGEEGGAGEKGE----AGEEDEAGEEG---EAGEEGEAGEE--GGAGEEGGAGEEGGADE-------------EGSAGEEGGAEGGEESPVNTYHQVHNLLKNIMNVGTKNNYLKSFILARLQERLMNPTIDLVGSISKYSKIKECFDSL	T+D + E D + E+ S E+ EDGS D T +E AG + E G+E GEE E GEE GE+ GA + G E+ GA E + G + GGEES +TY +V +L I + K LKS ++ LQ L TI+ V +I K+S+I+ CF +L	TQDTDQESDDGQEETANQGSDEQQEEDGSHGTDETDDE-AAGSRTEDVESGGDEQNDGEENGSQENGEEVTGGEDDSHGAQDSEGGEEDAGAQEAGGKKSKGKGAKGGQGSSRAGSSSGGEESAAHTYQEVMRILNGI-KINAKEP-LKSRLVNGLQ-YLKVDTINRVENIQKFSRIEHCFGNL	LEIF	53	Query 57 TEDGNSEDDSSELES----SSEEGHEDGSE--DATGEEGGAGEKGE----AGEEDEAGEE 106 T+D + E D + E+ S E+ EDGS D T +E AG + E G+E GEE Sbjct 57 TQDTDQESDDGQEETANQGSDEQQEEDGSHGTDETDDE-AAGSRTEDVESGGDEQNDGEE 115 Query 107 G---EAGEEGEAGEE--GGAGEEGGAGEEGGADE-------------EGSAGEEGGAEGG 148 E GEE GE+ GA + G E+ GA E + G + GG Sbjct 116 NGSQENGEEVTGGEDDSHGAQDSEGGEEDAGAQEAGGKKSKGKGAKGGQGSSRAGSSSGG 175 Query 149 EESPVNTYHQ…
gi|83016745|dbj|BAE53440.1| anti-platelet aggregation protein[Anopheles stephensi]	gi|83016745|dbj|BAE53440.1	gi|215259879|gb|ACJ64431.1| putative 30 kDa allergen-like protein [Culex tarsalis]	gi|215259879|gb|ACJ64431.1	75	33.5 bits (75)	0.017	31	36/118 (31%)	48	56/118 (48%)	28	34/118 (28%)	Compositional matrix adjust.	1	269	213	154-254 (101)	102-202 (101)	NTYHQVHNLLKNIMNVGTK-------NNYLKSF---ILARLQERLMNPTIDLVGSISKYSKIKECFDS---LADDVKS-LVEKSETSYEECSKDKNNPHCGSEG-TRELDE--GLIER	+TY QV +L +I G + + YL++F +LA L S+ +SKI+ CFD +AD ++ LV+ Y+ C K + P C G TR L+ GL++R	HTYRQVLAILDHINLSGVQSGVRADADRYLQNFKTNVLA------------LTSSVDDFSKIQPCFDYFTHIADTARNDLVQ----YYDSC-KSSDEPACRVNGVTRYLNRLNGLMDR	LEIF	54	Query 154 NTYHQVHNLLKNIMNVGTK-------NNYLKSF---ILARLQERLMNPTIDLVGSISKYS 203 +TY QV +L +I G + + YL++F +LA L S+ +S Sbjct 102 HTYRQVLAILDHINLSGVQSGVRADADRYLQNFKTNVLA------------LTSSVDDFS 149 Query 204 KIKECFDS---LADDVKS-LVEKSETSYEECSKDKNNPHCGSEG-TRELDE--GLIER 254 KI+ CFD +AD ++ LV+ Y+ C K + P C G TR L+ GL++R
gi|83016745|dbj|BAE53440.1| anti-platelet aggregation protein[Anopheles stephensi]	gi|83016745|dbj|BAE53440.1	gi|94468414|gb|ABF18056.1| salivary secreted protein [Aedes aegypti]	gi|94468414|gb|ABF18056.1	72	32.3 bits (72)	0.034	30	21/71 (30%)	44	31/71 (44%)	1	1/71 (1%)	Compositional matrix adjust.	1	269	283	195-265 (71)	212-281 (70)	LVGSISKYSKIKECFDSLADDVKSLVEKSETSYEECSKDKNNPHCGSEGTRELDEGLIEREQKLSDCIVEK	L +I YSKIK CF + + L + Y+ C K C S +GL E E ++CI ++	LTSNIQDYSKIKTCFSNFLSRTQQLRDYMSYHYDSC-KGHYEQTCNSNTLVSYQDGLNELEYMTAECIRQR	LEIF	55	Query 195 LVGSISKYSKIKECFDSLADDVKSLVEKSETSYEECSKDKNNPHCGSEGTRELDEGLIER 254 L +I YSKIK CF + + L + Y+ C K C S +GL E Sbjct 212 LTSNIQDYSKIKTCFSNFLSRTQQLRDYMSYHYDSC-KGHYEQTCNSNTLVSYQDGLNEL 270 Query 255 EQKLSDCIVEK 265 E ++CI ++
gi|83016745|dbj|BAE53440.1| anti-platelet aggregation protein[Anopheles stephensi]	gi|83016745|dbj|BAE53440.1	gi|94468416|gb|ABF18057.1| salivary secreted protein [Aedes aegypti]	gi|94468416|gb|ABF18057.1	70	31.6 bits (70)	0.057	30	23/77 (30%)	45	34/77 (45%)	2	2/77 (2%)	Compositional matrix adjust.	1	269	202	189-265 (77)	126-200 (75)	MNPTIDLVGSISKYSKIKECFDSLADDVKSLVEKSETSYEECSKDKNNPHCGSEGTRELDEGLIEREQKLSDCIVEK	MN + L +I YSKIK CF + + L + Y+ C K C S +GL E E ++CI ++	MNLLV-LTSNIQDYSKIKTCFSNFLSRTQQLRDYMSYHYDSC-KGHYEQTCNSNTLVSYQDGLNELEYMTAECIRQR	LEIF	56	Query 189 MNPTIDLVGSISKYSKIKECFDSLADDVKSLVEKSETSYEECSKDKNNPHCGSEGTRELD 248 MN + L +I YSKIK CF + + L + Y+ C K C S Sbjct 126 MNLLV-LTSNIQDYSKIKTCFSNFLSRTQQLRDYMSYHYDSC-KGHYEQTCNSNTLVSYQ 183 Query 249 EGLIEREQKLSDCIVEK 265 +GL E E ++CI ++
gi|83016745|dbj|BAE53440.1| anti-platelet aggregation protein[Anopheles stephensi]	gi|83016745|dbj|BAE53440.1	gi|289740031|gb|ADD18763.1| activin-like protein at 23B [Glossina morsitans morsitans]	gi|289740031|gb|ADD18763.1	62	28.5 bits (62)	0.55	39	21/54 (39%)	54	29/54 (54%)	7	4/54 (7%)	Compositional matrix adjust.	1	269	536	15-64 (50)	25-78 (54)	LIVSARPSDETTDQ---ESSTELSEDTSDSYHQEEDTSETGADA-GTEDGNSED	L+VS+ PS E + Q E S E T S+ + SE ++ GTEDG +ED	LLVSSHPSAEFSRQLHHEKSNESMPHTFHSHFHHDQVSEFEINSTGTEDGLAED	LEIF	57	Query 15 LIVSARPSDETTDQ---ESSTELSEDTSDSYHQEEDTSETGADA-GTEDGNSED 64 L+VS+ PS E + Q E S E T S+ + SE ++ GTEDG +ED
gi|83016745|dbj|BAE53440.1| anti-platelet aggregation protein[Anopheles stephensi]	gi|83016745|dbj|BAE53440.1	gi|255710337|gb|ACU30988.1| putative secreted ferritin G subunit precursor [Ochlerotatus triseriatus]	gi|255710337|gb|ACU30988.1	61	28.1 bits (61)	0.69	33	18/55 (33%)	50	27/55 (50%)	7	4/55 (7%)	Compositional matrix adjust.	1	269	126	217-267 (51)	49-103 (55)	KSLVEKSETSYEECSKDKNNPHCGSEGTRELDEGLIERE----QKLSDCIVEKRD	K+L E++ +++ S N H + LDE LIE + +KLS CI D	KTLAEEAHMIHKKISHANNEEHYDPDVAHYLDEKLIEYQSGQIRKLSGCITNLND	LEIF	58	Query 217 KSLVEKSETSYEECSKDKNNPHCGSEGTRELDEGLIERE----QKLSDCIVEKRD 267 K+L E++ +++ S N H + LDE LIE + +KLS CI D
gi|83016745|dbj|BAE53440.1| anti-platelet aggregation protein[Anopheles stephensi]	gi|83016745|dbj|BAE53440.1	gi|94468552|gb|ABF18125.1| 30 kDa salivary gland allergen variant 3 [Aedes aegypti]	gi|94468552|gb|ABF18125.1	56	26.2 bits (56)	2.9	46	11/24 (46%)	59	14/24 (59%)	0	0/24 (0%)	Compositional matrix adjust.	1	269	258	1-24 (24)	1-24 (24)	MKLLLLLASVLCLALIVSARPSDE	MK L+ L + CL IV +RP E	MKPLVKLFLLFCLVGIVLSRPMPE	LEIF	62	Query 1 MKLLLLLASVLCLALIVSARPSDE 24 MK L+ L + CL IV +RP E
gi|83016745|dbj|BAE53440.1| anti-platelet aggregation protein[Anopheles stephensi]	gi|83016745|dbj|BAE53440.1	gi|289742591|gb|ADD20043.1| riboflavin kinase [Glossina morsitans morsitans]	gi|289742591|gb|ADD20043.1	51	24.3 bits (51)	9.6	38	9/24 (38%)	71	17/24 (71%)	0	0/24 (0%)	Compositional matrix adjust.	1	269	165	213-236 (24)	133-156 (24)	ADDVKSLVEKSETSYEECSKDKNN	AD+ KS ++ S+ Y+ C ++KN+	ADESKSALQYSQFFYDTCQRNKND	LEIF	64	Query 213 ADDVKSLVEKSETSYEECSKDKNN 236 AD+ KS ++ S+ Y+ C ++KN+
gi|37201975|dbj|BAC78821.2| GE rich salivary gland protein[Anopheles stephensi]	gi|37201975|dbj|BAC78821.2	gi|83016745|dbj|BAE53440.1| anti-platelet aggregation protein [Anopheles stephensi]	gi|83016745|dbj|BAE53440.1	1335	518 bits (1335)	1e-148	100	269/269 (100%)	100	269/269 (100%)	0	0/269 (0%)	Compositional matrix adjust.	1	269	269	1-269 (269)	1-269 (269)	MKLLLLLASVLCLALIVSARPSDETTDQESSTELSEDTSDSYHQEEDTSETGADAGTEDGNSEDDSSELESSSEEGHEDGSEDATGEEGGAGEKGEAGEEDEAGEEGEAGEEGEAGEEGGAGEEGGAGEEGGADEEGSAGEEGGAEGGEESPVNTYHQVHNLLKNIMNVGTKNNYLKSFILARLQERLMNPTIDLVGSISKYSKIKECFDSLADDVKSLVEKSETSYEECSKDKNNPHCGSEGTRELDEGLIEREQKLSDCIVEKRDSE	MKLLLLLASVLCLALIVSARPSDETTDQESSTELSEDTSDSYHQEEDTSETGADAGTEDGNSEDDSSELESSSEEGHEDGSEDATGEEGGAGEKGEAGEEDEAGEEGEAGEEGEAGEEGGAGEEGGAGEEGGADEEGSAGEEGGAEGGEESPVNTYHQVHNLLKNIMNVGTKNNYLKSFILARLQERLMNPTIDLVGSISKYSKIKECFDSLADDVKSLVEKSETSYEECSKDKNNPHCGSEGTRELDEGLIEREQKLSDCIVEKRDSE	MKLLLLLASVLCLALIVSARPSDETTDQESSTELSEDTSDSYHQEEDTSETGADAGTEDGNSEDDSSELESSSEEGHEDGSEDATGEEGGAGEKGEAGEEDEAGEEGEAGEEGEAGEEGGAGEEGGAGEEGGADEEGSAGEEGGAEGGEESPVNTYHQVHNLLKNIMNVGTKNNYLKSFILARLQERLMNPTIDLVGSISKYSKIKECFDSLADDVKSLVEKSETSYEECSKDKNNPHCGSEGTRELDEGLIEREQKLSDCIVEKRDSE	E	66	Query 1 MKLLLLLASVLCLALIVSARPSDETTDQESSTELSEDTSDSYHQEEDTSETGADAGTEDG 60 MKLLLLLASVLCLALIVSARPSDETTDQESSTELSEDTSDSYHQEEDTSETGADAGTEDG Sbjct 1 MKLLLLLASVLCLALIVSARPSDETTDQESSTELSEDTSDSYHQEEDTSETGADAGTEDG 60 Query 61 NSEDDSSELESSSEEGHEDGSEDATGEEGGAGEKGEAGEEDEAGEEGEAGEEGEAGEEGG 120 NSEDDSSELESSSEEGHEDGSEDATGEEGGAGEKGEAGEEDEAGEEGEAGEEGEAGEEGG Sbjct 61 NSEDDSSELESSSEEGHEDGSEDATGEEGGAGEKGEAGEEDEAGEEGEAG…
gi|37201975|dbj|BAC78821.2| GE rich salivary gland protein[Anopheles stephensi]	gi|37201975|dbj|BAC78821.2	gi|37201975|dbj|BAC78821.2| GE rich salivary gland protein [Anopheles stephensi]	gi|37201975|dbj|BAC78821.2	1335	518 bits (1335)	1e-148	100	269/269 (100%)	100	269/269 (100%)	0	0/269 (0%)	Compositional matrix adjust.	1	269	269	1-269 (269)	1-269 (269)	MKLLLLLASVLCLALIVSARPSDETTDQESSTELSEDTSDSYHQEEDTSETGADAGTEDGNSEDDSSELESSSEEGHEDGSEDATGEEGGAGEKGEAGEEDEAGEEGEAGEEGEAGEEGGAGEEGGAGEEGGADEEGSAGEEGGAEGGEESPVNTYHQVHNLLKNIMNVGTKNNYLKSFILARLQERLMNPTIDLVGSISKYSKIKECFDSLADDVKSLVEKSETSYEECSKDKNNPHCGSEGTRELDEGLIEREQKLSDCIVEKRDSE	MKLLLLLASVLCLALIVSARPSDETTDQESSTELSEDTSDSYHQEEDTSETGADAGTEDGNSEDDSSELESSSEEGHEDGSEDATGEEGGAGEKGEAGEEDEAGEEGEAGEEGEAGEEGGAGEEGGAGEEGGADEEGSAGEEGGAEGGEESPVNTYHQVHNLLKNIMNVGTKNNYLKSFILARLQERLMNPTIDLVGSISKYSKIKECFDSLADDVKSLVEKSETSYEECSKDKNNPHCGSEGTRELDEGLIEREQKLSDCIVEKRDSE	MKLLLLLASVLCLALIVSARPSDETTDQESSTELSEDTSDSYHQEEDTSETGADAGTEDGNSEDDSSELESSSEEGHEDGSEDATGEEGGAGEKGEAGEEDEAGEEGEAGEEGEAGEEGGAGEEGGAGEEGGADEEGSAGEEGGAEGGEESPVNTYHQVHNLLKNIMNVGTKNNYLKSFILARLQERLMNPTIDLVGSISKYSKIKECFDSLADDVKSLVEKSETSYEECSKDKNNPHCGSEGTRELDEGLIEREQKLSDCIVEKRDSE	E	67	Query 1 MKLLLLLASVLCLALIVSARPSDETTDQESSTELSEDTSDSYHQEEDTSETGADAGTEDG 60 MKLLLLLASVLCLALIVSARPSDETTDQESSTELSEDTSDSYHQEEDTSETGADAGTEDG Sbjct 1 MKLLLLLASVLCLALIVSARPSDETTDQESSTELSEDTSDSYHQEEDTSETGADAGTEDG 60 Query 61 NSEDDSSELESSSEEGHEDGSEDATGEEGGAGEKGEAGEEDEAGEEGEAGEEGEAGEEGG 120 NSEDDSSELESSSEEGHEDGSEDATGEEGGAGEKGEAGEEDEAGEEGEAGEEGEAGEEGG Sbjct 61 NSEDDSSELESSSEEGHEDGSEDATGEEGGAGEKGEAGEEDEAGEEGEAG…
gi|37201975|dbj|BAC78821.2| GE rich salivary gland protein[Anopheles stephensi]	gi|37201975|dbj|BAC78821.2	gi|29501380|gb|AAO74840.1| GE rich salivary gland protein precursor [Anopheles stephensi]	gi|29501380|gb|AAO74840.1	1318	512 bits (1318)	1e-146	99	267/269 (99%)	99	268/269 (99%)	0	0/269 (0%)	Compositional matrix adjust.	1	269	269	1-269 (269)	1-269 (269)	MKLLLLLASVLCLALIVSARPSDETTDQESSTELSEDTSDSYHQEEDTSETGADAGTEDGNSEDDSSELESSSEEGHEDGSEDATGEEGGAGEKGEAGEEDEAGEEGEAGEEGEAGEEGGAGEEGGAGEEGGADEEGSAGEEGGAEGGEESPVNTYHQVHNLLKNIMNVGTKNNYLKSFILARLQERLMNPTIDLVGSISKYSKIKECFDSLADDVKSLVEKSETSYEECSKDKNNPHCGSEGTRELDEGLIEREQKLSDCIVEKRDSE	MKLLLLLASVLCLALIVSARPSDETTDQESSTELSEDTSDSYHQEEDTSETGADAGTEDGNSEDDSSELESSSEEGHEDGSEDATGEEGGAGEKGEAGEEDEAGEEGEAGEEGEAGEEGGAGEEGGAGEEGGADEEGSAGEEGGAEGGEESPVNTYHQVHNLLKNIMNVGTKNNYLKSFILARLQERLMNPTIDLVGSISKYSKIKECFDSLADDVKSLVEKSETSYEECSKD+NNPHCGSEGTRELDEGLIEREQKLSD IVEKRDSE	MKLLLLLASVLCLALIVSARPSDETTDQESSTELSEDTSDSYHQEEDTSETGADAGTEDGNSEDDSSELESSSEEGHEDGSEDATGEEGGAGEKGEAGEEDEAGEEGEAGEEGEAGEEGGAGEEGGAGEEGGADEEGSAGEEGGAEGGEESPVNTYHQVHNLLKNIMNVGTKNNYLKSFILARLQERLMNPTIDLVGSISKYSKIKECFDSLADDVKSLVEKSETSYEECSKDENNPHCGSEGTRELDEGLIEREQKLSDGIVEKRDSE	EI	68	Query 1 MKLLLLLASVLCLALIVSARPSDETTDQESSTELSEDTSDSYHQEEDTSETGADAGTEDG 60 MKLLLLLASVLCLALIVSARPSDETTDQESSTELSEDTSDSYHQEEDTSETGADAGTEDG Sbjct 1 MKLLLLLASVLCLALIVSARPSDETTDQESSTELSEDTSDSYHQEEDTSETGADAGTEDG 60 Query 61 NSEDDSSELESSSEEGHEDGSEDATGEEGGAGEKGEAGEEDEAGEEGEAGEEGEAGEEGG 120 NSEDDSSELESSSEEGHEDGSEDATGEEGGAGEKGEAGEEDEAGEEGEAGEEGEAGEEGG Sbjct 61 NSEDDSSELESSSEEGHEDGSEDATGEEGGAGEKGEAGEEDEAGEEGEAG…
gi|37201975|dbj|BAC78821.2| GE rich salivary gland protein[Anopheles stephensi]	gi|37201975|dbj|BAC78821.2	gi|114864639|gb|ABI83752.1| 30 kDa salivary antigen family protein [Anopheles funestus]	gi|114864639|gb|ABI83752.1	643	252 bits (643)	2e-68	62	159/259 (62%)	73	187/259 (73%)	8	22/259 (8%)	Compositional matrix adjust.	1	269	257	16-269 (254)	16-257 (242)	IVSARPSDETTDQESSTELSEDTSDSYHQEEDTSETGA--DAGTEDGNSEDDSSELESSSEEGHEDGSEDATGEEGGAGEKGEAGEEDEAGEEGEAGEEGEAGEEGGAGEEGG---AGEEGGADEEGSAGEEGGAEGGEESPVNTYHQVHNLLKNIMNVGTKNNYLKSFILARLQERLMNPTIDLVGSISKYSKIKECFDSLADDVKSLVEKSETSYEECSKDKNNPHCGSEGTRELDEGLIEREQKLSDCIVEKRDSE	IVSARPSDET DQE+STELSEDTS QEE+T +TGA DA +E G + +E G DA+ E G GE EA ++E +E +A ++GE ++ + G A EEG E ++GG EGGEESP NTY QVH LLKNIM VGTK+ YLKSF+LARLQERLMNPTIDL+ S+ KYSKIKECF SLA DV SLV++S+ SYEECSKDK+NP+CGSEGTRELDEGLIEREQ+LSDCIVEKRDSE	IVSARPSDETPDQETSTELSEDTSADDTQEEETVDTGAESDADSESG----------ADAESGG-----DASETEDGTGE-SEASPDEEHTDE-KASDDGEGTDDTKDEDTEGHDDASEEGADGEGAGEDQQGGGEGGEESPRNTYRQVHKLLKNIMKVGTKDKYLKSFVLARLQERLMNPTIDLISSVQKYSKIKECFSSLAKDVGSLVKESDKSYEECSKDKSNPNCGSEGTRELDEGLIEREQELSDCIVEKRDSE	LEIF	69	Query 16 IVSARPSDETTDQESSTELSEDTSDSYHQEEDTSETGA--DAGTEDGNSEDDSSELESSS 73 IVSARPSDET DQE+STELSEDTS QEE+T +TGA DA +E G + + Sbjct 16 IVSARPSDETPDQETSTELSEDTSADDTQEEETVDTGAESDADSESG----------ADA 65 Query 74 EEGHEDGSEDATGEEGGAGEKGEAGEEDEAGEEGEAGEEGEAGEEGGAGEEGG---AGEE 130 E G DA+ E G GE EA ++E +E +A ++GE ++ + G A EE Sbjct 66 ESGG-----DASETEDGTGE-SEASPDEEHTDE-KASDDGEGTDDTKDEDTEGHDDASEE 118 Query 131 GG…
gi|37201975|dbj|BAC78821.2| GE rich salivary gland protein[Anopheles stephensi]	gi|37201975|dbj|BAC78821.2	gi|190576759|gb|ACE79173.1| anti-platelet protein [Anopheles gambiae]	gi|190576759|gb|ACE79173.1	620	243 bits (620)	9e-66	55	147/271 (55%)	67	179/271 (67%)	7	21/271 (7%)	Compositional matrix adjust.	1	269	252	1-269 (269)	1-252 (252)	MKLLLLLASVLCLALIVSARPSDETTDQESSTELSEDTSDSYHQEEDTSETGADAGTEDGNSEDDSSELESSSEEGHEDGSEDATGEEGGAGEKGEAGEEDEAGEEGEAGEEGEAG--EEGGAGEEGGAGEEGGADEEGSAGEEGGAEGGEESPVNTYHQVHNLLKNIMNVGTKNNYLKSFILARLQERLMNPTIDLVGSISKYSKIKECFDSLADDVKSLVEKSETSYEECSKDKNNPHCGSEGTRELDEGLIEREQKLSDCIVEKRDSE	MK LLL+ASVLCL LIVSARP+D+T+DQESSTELSED GA+ G ED S+ ++ + EEG D E G G+ E + GEEG ++ +G +E ++ + EEG G GG G +ESP NTY QVH LLK IM V TK+ YLKSF++ RLQERLMNPTIDLV +I KYSKIKECF SL DV ++V++SE SYEECSKDK N CG+EGTRELD+GLIEREQ+LSDCIV+KRD+E	MKFLLLVASVLCLVLIVSARPADDTSDQESSTELSEDA-------------GAEEGAEDAGSDAEADAGAADGEEGATDT------ESGAEGDDSEMDSAMKEGEEGAGSDDAVSGADDETEESKDDAEEDSEEGGEEGGDGASGGEGGEKESPRNTYRQVHKLLKKIMKVDTKDKYLKSFVVGRLQERLMNPTIDLVSTIEKYSKIKECFSSLDKDVSAMVKESEKSYEECSKDKTNTSCGTEGTRELDDGLIEREQELSDCIVDKRDAE	LEI	70	Query 1 MKLLLLLASVLCLALIVSARPSDETTDQESSTELSEDTSDSYHQEEDTSETGADAGTEDG 60 MK LLL+ASVLCL LIVSARP+D+T+DQESSTELSED GA+ G ED Sbjct 1 MKFLLLVASVLCLVLIVSARPADDTSDQESSTELSEDA-------------GAEEGAEDA 47 Query 61 NSEDDSSELESSSEEGHEDGSEDATGEEGGAGEKGEAGEEDEAGEEGEAGEEGEAG--EE 118 S+ ++ + EEG D E G G+ E + GEEG ++ +G +E Sbjct 48 GSDAEADAGAADGEEGATDT------ESGAEGDDSEMDSAMKEGEEGAGSDDAVSGADDE 101 Query 119 GGAGEEGGAGE…
gi|37201975|dbj|BAC78821.2| GE rich salivary gland protein[Anopheles stephensi]	gi|37201975|dbj|BAC78821.2	gi|71389021|gb|AAZ31438.1| salivary gland protein [Anopheles albimanus]	gi|71389021|gb|AAZ31438.1	558	219 bits (558)	2e-58	50	133/271 (50%)	64	171/271 (64%)	12	35/271 (12%)	Compositional matrix adjust.	1	269	240	1-269 (269)	1-238 (238)	MKLLLLLASVLCLALIVSARPSDETTDQESSTELSEDTSDSYHQEEDTSETGADAGTEDGNSEDDSS--ELESSSEEGHEDGSEDATGEEGGAGEKGEAGEEDEAGEEGEAGEEGEAGEEGGAGEEGGAGEEGGADEEGSAGEEGGAEGGEESPVNTYHQVHNLLKNIMNVGTKNNYLKSFILARLQERLMNPTIDLVGSISKYSKIKECFDSLADDVKSLVEKSETSYEECSKDKNNPHCGSEGTRELDEGLIEREQKLSDCIVEKRDSE	MKL LLL S LCLALIV+ARP+++TT++ S+ G EDG++ D E +++EG D SE E +DE + G+ E G+ +G E GE G+ E+G+ G G +GG+ES NTY QVH LLK +M V K+ YLKSFI+ARLQERLMNPTIDLVG+I KYSKIKECF S+ D K LV++SE +Y+ECS+DK+N CGSEGTRELD+GLI+ EQ+LSDCIVEKRD++	MKLYLLLVSTLCLALIVAARPNEDTTEETSA-----------------------LGPEDGDASDAPRGDTPEDTTDEGDADTSE----------EHDMLTSDDEVEDHGKESENGDDTADGTDEAESTDGESDGSAEDGAGGSGEGGKGGKESARNTYRQVHKLLKKVMKVDVKDKYLKSFIVARLQERLMNPTIDLVGNIEKYSKIKECFSSVEKDTKDLVKESEKAYKECSEDKSNTSCGSEGTRELDDGLIDLEQELSDCIVEKRDAD	LEI	71	Query 1 MKLLLLLASVLCLALIVSARPSDETTDQESSTELSEDTSDSYHQEEDTSETGADAGTEDG 60 MKL LLL S LCLALIV+ARP+++TT++ S+ G EDG Sbjct 1 MKLYLLLVSTLCLALIVAARPNEDTTEETSA-----------------------LGPEDG 37 Query 61 NSEDDSS--ELESSSEEGHEDGSEDATGEEGGAGEKGEAGEEDEAGEEGEAGEEGEAGEE 118 ++ D E +++EG D SE E +DE + G+ E G+ + Sbjct 38 DASDAPRGDTPEDTTDEGDADTSE----------EHDMLTSDDEVEDHGKESENGDDTAD 87 Query 119 GGAGEEGGAGEEGGADEEGSAGEE…
gi|37201975|dbj|BAC78821.2| GE rich salivary gland protein[Anopheles stephensi]	gi|37201975|dbj|BAC78821.2	gi|71389019|gb|AAZ31437.1| salivary gland protein [Anopheles albimanus]	gi|71389019|gb|AAZ31437.1	542	213 bits (542)	1e-56	50	133/271 (50%)	62	168/271 (62%)	12	35/271 (12%)	Compositional matrix adjust.	1	269	240	1-269 (269)	1-238 (238)	MKLLLLLASVLCLALIVSARPSDETTDQESSTELSEDTSDSYHQEEDTSETGADAGTEDGNSEDDSS--ELESSSEEGHEDGSEDATGEEGGAGEKGEAGEEDEAGEEGEAGEEGEAGEEGGAGEEGGAGEEGGADEEGSAGEEGGAEGGEESPVNTYHQVHNLLKNIMNVGTKNNYLKSFILARLQERLMNPTIDLVGSISKYSKIKECFDSLADDVKSLVEKSETSYEECSKDKNNPHCGSEGTRELDEGLIEREQKLSDCIVEKRDSE	MKL LLL S L LALIV+ARP+ EDT+E + G EDG++ D E +++EG D SE E +DE + G+ E G+ +G E GE G+ E+G+ G G +GG+ES NTY QVH LLK +M V K+ YLKSFI+ARLQERLMNPTIDLVG+I KYSKIKECF S+ D K LV++SE +Y+ECS+DK+N CGSEGTRELD+GLI+ EQ+LSDCIVEKRD++	MKLYLLLVSTLGLALIVAARPN-----------------------EDTAEETSALGPEDGDASDAPRGDTPEDTTDEGDADTSE----------EHDMLTSDDEVEDHGKESENGDDTADGTDEAESTDGESDGSAEDGAGGSGEGGKGGKESARNTYRQVHKLLKKVMKVDVKDKYLKSFIVARLQERLMNPTIDLVGNIEKYSKIKECFSSVEKDTKDLVKESEKAYKECSEDKSNTSCGSEGTRELDDGLIDLEQELSDCIVEKRDAD	LEI	72	Query 1 MKLLLLLASVLCLALIVSARPSDETTDQESSTELSEDTSDSYHQEEDTSETGADAGTEDG 60 MKL LLL S L LALIV+ARP+ EDT+E + G EDG Sbjct 1 MKLYLLLVSTLGLALIVAARPN-----------------------EDTAEETSALGPEDG 37 Query 61 NSEDDSS--ELESSSEEGHEDGSEDATGEEGGAGEKGEAGEEDEAGEEGEAGEEGEAGEE 118 ++ D E +++EG D SE E +DE + G+ E G+ + Sbjct 38 DASDAPRGDTPEDTTDEGDADTSE----------EHDMLTSDDEVEDHGKESENGDDTAD 87 Query 119 GGAGEEGGAGEEGGADEEGSAGEEG…
gi|37201975|dbj|BAC78821.2| GE rich salivary gland protein[Anopheles stephensi]	gi|37201975|dbj|BAC78821.2	gi|208657601|gb|ACI30097.1| GE rich salivary gland protein [Anopheles darlingi]	gi|208657601|gb|ACI30097.1	533	209 bits (533)	1e-55	52	137/268 (52%)	60	159/268 (60%)	13	37/268 (13%)	Compositional matrix adjust.	1	269	236	1-267 (267)	1-232 (232)	MKLLLLLASVLCLALIVSARPSDETT-DQESSTELSEDTSDSYHQEEDTSETGADAGTEDGNSEDDSSELESSSEEGHEDGSEDATGEEGGAGEKGEAGEEDEAGEEGEAGEEGEAGEEGGAGEEGGAGEEGGADEEGSAGEEGGAEGGEESPVNTYHQVHNLLKNIMNVGTKNNYLKSFILARLQERLMNPTIDLVGSISKYSKIKECFDSLADDVKSLVEKSETSYEECSKDKNNPHCGSEGTRELDEGLIEREQKLSDCIVEKRD	MK LLLAS LCLALIV+ARP+++TT D S T ED S DT E DAG D + +GH+ + D DE EG GE G+ G EG E E S G GG+ES NTY QVH LLK +M V K+ YLKSFI+ARLQERLMNPTIDLV +I KYSKIKECF S+ D K LV++SE SY+EC+KDK N HCGSEGTR+LDEGLI+ EQ+LSDCIVEKRD	MKFYLLLASTLCLALIVTARPNEDTTEDGSSDTTGDEDGDPSDDPRGDTPEDTTDAGDAD-------------TSDGHDLLTSD-----------------DEV--EGYGGESGD----GDGTAEGKDDAESADGEGSSGEGGKGGAGGKESRRNTYRQVHKLLKKVMKVDVKDKYLKSFIVARLQERLMNPTIDLVSTIEKYSKIKECFSSVEKDTKELVKESEKSYKECAKDKRNTHCGSEGTRDLDEGLIDLEQELSDCIVEKRD	LEIF	73	Query 1 MKLLLLLASVLCLALIVSARPSDETT-DQESSTELSEDTSDSYHQEEDTSETGADAGTED 59 MK LLLAS LCLALIV+ARP+++TT D S T ED S DT E DAG D Sbjct 1 MKFYLLLASTLCLALIVTARPNEDTTEDGSSDTTGDEDGDPSDDPRGDTPEDTTDAGDAD 60 Query 60 GNSEDDSSELESSSEEGHEDGSEDATGEEGGAGEKGEAGEEDEAGEEGEAGEEGEAGEEG 119 + +GH+ + D DE EG GE G+ G Sbjct 61 -------------TSDGHDLLTSD-----------------DEV--EGYGGESGD----G 84 Query 120 GAGEEGGAGEEGGADEEGSAGEEGG…
gi|37201975|dbj|BAC78821.2| GE rich salivary gland protein[Anopheles stephensi]	gi|37201975|dbj|BAC78821.2	gi|208657609|gb|ACI30101.1| GE rich salivary gland protein [Anopheles darlingi]	gi|208657609|gb|ACI30101.1	533	209 bits (533)	1e-55	52	138/268 (52%)	61	161/268 (61%)	13	37/268 (13%)	Compositional matrix adjust.	1	269	236	1-267 (267)	1-232 (232)	MKLLLLLASVLCLALIVSARPSDETT-DQESSTELSEDTSDSYHQEEDTSETGADAGTEDGNSEDDSSELESSSEEGHEDGSEDATGEEGGAGEKGEAGEEDEAGEEGEAGEEGEAGEEGGAGEEGGAGEEGGADEEGSAGEEGGAEGGEESPVNTYHQVHNLLKNIMNVGTKNNYLKSFILARLQERLMNPTIDLVGSISKYSKIKECFDSLADDVKSLVEKSETSYEECSKDKNNPHCGSEGTRELDEGLIEREQKLSDCIVEKRD	MK LLLAS LCLALIV+ARP+++TT D S T ED S DT E DAG D + +GH+ + D DE EG GE G+ G EG E E GS G GG+ES NTY QVH LLK +M V K+ YLKSFI+ARLQERLMNPTIDLV +I KYSKIKECF+S+ D K LV++SE SY+EC+KDK N HCGSEGTR+LDEGLI+ EQ+LSDCIVEKRD	MKFYLLLASTLCLALIVTARPNEDTTEDGSSDTTGDEDGDPSDDPRGDTPEDTTDAGDAD-------------TSDGHDLLTSD-----------------DEV--EGYGGESGD----GDGTAEGEDDAESADGEGGSGEGGKGGAGGKESRRNTYRQVHKLLKKVMKVDVKDKYLKSFIVARLQERLMNPTIDLVSTIEKYSKIKECFNSVEKDTKELVKESEKSYKECAKDKRNTHCGSEGTRDLDEGLIDLEQELSDCIVEKRD	LEIF	74	Query 1 MKLLLLLASVLCLALIVSARPSDETT-DQESSTELSEDTSDSYHQEEDTSETGADAGTED 59 MK LLLAS LCLALIV+ARP+++TT D S T ED S DT E DAG D Sbjct 1 MKFYLLLASTLCLALIVTARPNEDTTEDGSSDTTGDEDGDPSDDPRGDTPEDTTDAGDAD 60 Query 60 GNSEDDSSELESSSEEGHEDGSEDATGEEGGAGEKGEAGEEDEAGEEGEAGEEGEAGEEG 119 + +GH+ + D DE EG GE G+ G Sbjct 61 -------------TSDGHDLLTSD-----------------DEV--EGYGGESGD----G 84 Query 120 GAGEEGGAGEEGGADEEGSAGEEGG…
gi|37201975|dbj|BAC78821.2| GE rich salivary gland protein[Anopheles stephensi]	gi|37201975|dbj|BAC78821.2	gi|208657599|gb|ACI30096.1| 30 kDa salivary antigen family protein [Anopheles darlingi]	gi|208657599|gb|ACI30096.1	532	209 bits (532)	2e-55	52	138/269 (52%)	60	160/269 (60%)	14	39/269 (14%)	Compositional matrix adjust.	1	269	236	1-267 (267)	1-232 (232)	MKLLLLLASVLCLALIVSARPSDETT-DQESSTELSEDTSDSYHQEEDTSETGADAGTEDGNSEDDSSELESSSE-EGHEDGSEDATGEEGGAGEKGEAGEEDEAGEEGEAGEEGEAGEEGGAGEEGGAGEEGGADEEGSAGEEGGAEGGEESPVNTYHQVHNLLKNIMNVGTKNNYLKSFILARLQERLMNPTIDLVGSISKYSKIKECFDSLADDVKSLVEKSETSYEECSKDKNNPHCGSEGTRELDEGLIEREQKLSDCIVEKRD	MK LLLAS LCLALIV+ARP+++TT D S T ED S DT E DAG D ++ D L S E EG+ G E G G+ GE+D E E GS G GG+ES NTY QVH LLK +M V K+ YLKSFI+ARLQERLMNPTIDLV +I KYSKIKECF S+ D K LV++SE SY+EC+KDK N HCGSEGTR+LDEGLI+ EQ+LSDCIVEKRD	MKFYLLLASTLCLALIVTARPNEDTTEDGFSDTTGDEDGDPSDDPRGDTPEDTTDAG--DADTSDGHDLLTSDDEVEGY--------GSESGDGDGTAEGEDDA---------------------------ESADGEGGSGEGGKGDAGGKESRRNTYRQVHKLLKKVMKVDVKDKYLKSFIVARLQERLMNPTIDLVSTIEKYSKIKECFSSVEKDTKELVKESEKSYKECAKDKRNTHCGSEGTRDLDEGLIDLEQELSDCIVEKRD	LEIF	75	Query 1 MKLLLLLASVLCLALIVSARPSDETT-DQESSTELSEDTSDSYHQEEDTSETGADAGTED 59 MK LLLAS LCLALIV+ARP+++TT D S T ED S DT E DAG D Sbjct 1 MKFYLLLASTLCLALIVTARPNEDTTEDGFSDTTGDEDGDPSDDPRGDTPEDTTDAG--D 58 Query 60 GNSEDDSSELESSSE-EGHEDGSEDATGEEGGAGEKGEAGEEDEAGEEGEAGEEGEAGEE 118 ++ D L S E EG+ G E G G+ GE+D Sbjct 59 ADTSDGHDLLTSDDEVEGY--------GSESGDGDGTAEGEDDA---------------- 94 Query 119 GGAGEEGGAGEEGGADEEGSA…
gi|37201975|dbj|BAC78821.2| GE rich salivary gland protein[Anopheles stephensi]	gi|37201975|dbj|BAC78821.2	gi|190576763|gb|ACE79175.1| anti-platelet protein [Anopheles gambiae]	gi|190576763|gb|ACE79175.1	532	209 bits (532)	2e-55	53	132/253 (53%)	65	163/253 (65%)	8	21/253 (8%)	Compositional matrix adjust.	1	269	234	19-269 (251)	1-234 (234)	ARPSDETTDQESSTELSEDTSDSYHQEEDTSETGADAGTEDGNSEDDSSELESSSEEGHEDGSEDATGEEGGAGEKGEAGEEDEAGEEGEAGEEGEAG--EEGGAGEEGGAGEEGGADEEGSAGEEGGAEGGEESPVNTYHQVHNLLKNIMNVGTKNNYLKSFILARLQERLMNPTIDLVGSISKYSKIKECFDSLADDVKSLVEKSETSYEECSKDKNNPHCGSEGTRELDEGLIEREQKLSDCIVEKRDSE	ARP+D+T+DQESSTELSED GA+ G ED S+ ++ + EEG D E G G+ E + GEEG ++ +G +E ++ + EEG G GG G +ESP NTY QVH LLK IM V TK+ YLKSF++ RLQERLMNPTIDLV +I KYSKIKECF SL DV ++V++SE SYEECSKDK N CG+EGTRELD+GLIEREQ+LSDCIV+KRD+E	ARPADDTSDQESSTELSED-------------AGAEEGAEDTGSDAEADAGAADGEEGATD------TESGAEGDDSEMDSAMKEGEEGAGSDDAVSGADDETEESKDDAEEDSEEGGEEGGDGASGGEGGEKESPRNTYRQVHKLLKKIMKVDTKDKYLKSFVVGRLQERLMNPTIDLVSTIEKYSKIKECFSSLDKDVSAMVKESEKSYEECSKDKTNTSCGTEGTRELDDGLIEREQELSDCIVDKRDAE	LEIF	76	Query 19 ARPSDETTDQESSTELSEDTSDSYHQEEDTSETGADAGTEDGNSEDDSSELESSSEEGHE 78 ARP+D+T+DQESSTELSED GA+ G ED S+ ++ + EEG Sbjct 1 ARPADDTSDQESSTELSED-------------AGAEEGAEDTGSDAEADAGAADGEEGAT 47 Query 79 DGSEDATGEEGGAGEKGEAGEEDEAGEEGEAGEEGEAG--EEGGAGEEGGAGEEGGADEE 136 D E G G+ E + GEEG ++ +G +E ++ + EE Sbjct 48 D------TESGAEGDDSEMDSAMKEGEEGAGSDDAVSGADDETEESKDDAEEDSEEGGEE 101 Query 137 GSAGEEGGAEGGEESPVNTY…
gi|37201975|dbj|BAC78821.2| GE rich salivary gland protein[Anopheles stephensi]	gi|37201975|dbj|BAC78821.2	gi|208657607|gb|ACI30100.1| 30 kDa salivary antigen family protein [Anopheles darlingi]	gi|208657607|gb|ACI30100.1	530	208 bits (530)	3e-55	51	135/269 (51%)	61	164/269 (61%)	14	39/269 (14%)	Compositional matrix adjust.	1	269	236	1-267 (267)	1-232 (232)	MKLLLLLASVLCLALIVSARPSDETTDQESSTELSEDTSDSYHQEEDTSETGADAGTEDGNSEDDSS--ELESSSEEGHEDGSEDATGEEGGAGEKGEAGEEDEAGEEGEAGEEGEAGEEGGAGEEGGAGEEGGADEEGSAGEEGGAEGGEESPVNTYHQVHNLLKNIMNVGTKNNYLKSFILARLQERLMNPTIDLVGSISKYSKIKECFDSLADDVKSLVEKSETSYEECSKDKNNPHCGSEGTRELDEGLIEREQKLSDCIVEKRD	MK LLLAS LCLALIV+ARP+++TT+ SS DT+ G EDG+ DD LE +++ G D S+ G +++ G GE+G+ G EG E E GS G GG+ES NTY QVH LLK +M V K+ YLKSFI+ARLQERLMNPTIDLV +I KYSKIKECF S+ D K LV++SE SY+EC+KDK N HCGSEGTR+LDEGLI+ EQ+LSDCIVEKRD	MKFYLLLASTLCLALIVTARPNEDTTEDGSS---------------DTT------GDEDGDPSDDPRGDTLEDTTDAGDADTSD---------GHDLLTSDDEVEGYGGESGD-------GDGTAEGEDDAESADGEGGSGEGGKGGAGGKESRRNTYRQVHKLLKKVMKVDVKDKYLKSFIVARLQERLMNPTIDLVSTIEKYSKIKECFSSVEKDTKELVKESEKSYKECAKDKRNTHCGSEGTRDLDEGLIDLEQELSDCIVEKRD	LEIF	77	Query 1 MKLLLLLASVLCLALIVSARPSDETTDQESSTELSEDTSDSYHQEEDTSETGADAGTEDG 60 MK LLLAS LCLALIV+ARP+++TT+ SS DT+ G EDG Sbjct 1 MKFYLLLASTLCLALIVTARPNEDTTEDGSS---------------DTT------GDEDG 39 Query 61 NSEDDSS--ELESSSEEGHEDGSEDATGEEGGAGEKGEAGEEDEAGEEGEAGEEGEAGEE 118 + DD LE +++ G D S+ G +++ G GE+G+ Sbjct 40 DPSDDPRGDTLEDTTDAGDADTSD---------GHDLLTSDDEVEGYGGESGD------- 83 Query 119 GGAGEEGGAGEEGGADEEGSAGEEG…
gi|37201975|dbj|BAC78821.2| GE rich salivary gland protein[Anopheles stephensi]	gi|37201975|dbj|BAC78821.2	gi|208657603|gb|ACI30098.1| GE rich salivary gland protein [Anopheles darlingi]	gi|208657603|gb|ACI30098.1	527	207 bits (527)	6e-55	52	138/268 (52%)	60	160/268 (60%)	13	37/268 (13%)	Compositional matrix adjust.	1	269	236	1-267 (267)	1-232 (232)	MKLLLLLASVLCLALIVSARPSDETT-DQESSTELSEDTSDSYHQEEDTSETGADAGTEDGNSEDDSSELESSSEEGHEDGSEDATGEEGGAGEKGEAGEEDEAGEEGEAGEEGEAGEEGGAGEEGGAGEEGGADEEGSAGEEGGAEGGEESPVNTYHQVHNLLKNIMNVGTKNNYLKSFILARLQERLMNPTIDLVGSISKYSKIKECFDSLADDVKSLVEKSETSYEECSKDKNNPHCGSEGTRELDEGLIEREQKLSDCIVEKRD	MK LLLAS LCLALIV+ARP+++TT D S T ED S DT E DAG D + +GH+ + D DE EG GE G+ G EG E E GS G GG+ES NTY QVH LLK +M V K+ YLKSFI+ARLQERLMNPTIDLV +I KYSKIKECF S+ D K LV++SE SY+EC+KDK N HCGSEGTR+LDEGLI+ EQ+LSDCIVEKRD	MKFHLLLASTLCLALIVTARPNEDTTEDGSSDTTGDEDGDLSDDLRGDTPEDTTDAGDAD-------------TSDGHDLLTSD-----------------DEV--EGYGGESGD----GDGTAEGKDDAESADGEGGSGEGGKGGAGGKESRRNTYRQVHKLLKKVMKVDVKDKYLKSFIVARLQERLMNPTIDLVSTIEKYSKIKECFSSVEKDTKELVKESEKSYKECAKDKRNTHCGSEGTRDLDEGLIDLEQELSDCIVEKRD	LEIF	78	Query 1 MKLLLLLASVLCLALIVSARPSDETT-DQESSTELSEDTSDSYHQEEDTSETGADAGTED 59 MK LLLAS LCLALIV+ARP+++TT D S T ED S DT E DAG D Sbjct 1 MKFHLLLASTLCLALIVTARPNEDTTEDGSSDTTGDEDGDLSDDLRGDTPEDTTDAGDAD 60 Query 60 GNSEDDSSELESSSEEGHEDGSEDATGEEGGAGEKGEAGEEDEAGEEGEAGEEGEAGEEG 119 + +GH+ + D DE EG GE G+ G Sbjct 61 -------------TSDGHDLLTSD-----------------DEV--EGYGGESGD----G 84 Query 120 GAGEEGGAGEEGGADEEGSAGEEGG…
gi|37201975|dbj|BAC78821.2| GE rich salivary gland protein[Anopheles stephensi]	gi|37201975|dbj|BAC78821.2	gi|208657597|gb|ACI30095.1| GE rich salivary gland protein [Anopheles darlingi]	gi|208657597|gb|ACI30095.1	522	205 bits (522)	3e-54	51	136/268 (51%)	60	159/268 (60%)	13	37/268 (13%)	Compositional matrix adjust.	1	269	236	1-267 (267)	1-232 (232)	MKLLLLLASVLCLALIVSARPSDETT-DQESSTELSEDTSDSYHQEEDTSETGADAGTEDGNSEDDSSELESSSEEGHEDGSEDATGEEGGAGEKGEAGEEDEAGEEGEAGEEGEAGEEGGAGEEGGAGEEGGADEEGSAGEEGGAEGGEESPVNTYHQVHNLLKNIMNVGTKNNYLKSFILARLQERLMNPTIDLVGSISKYSKIKECFDSLADDVKSLVEKSETSYEECSKDKNNPHCGSEGTRELDEGLIEREQKLSDCIVEKRD	MK LLLAS LCLALIV+ARP+++TT D S T ED S DT E DAG D + +GH+ + D DE EG GE G+ G E E E GS G GG+ES NTY QVH LLK +M V K+ YLKSFI+ARLQERLMNPTIDLV +I KYSKIKECF S+ D K LV++SE SY+EC++DK N HCGSEGTR+LDEGLI+ EQ+LSDCIVEKRD	MKFYLLLASTLCLALIVTARPNEDTTEDGSSDTTGDEDGDPSDDPRGDTPEDTTDAGDAD-------------TSDGHDLLTSD-----------------DEV--EGYGGESGD----GDGTAESKDDAESDDGEGGSGEGGKGGAGGKESRRNTYRQVHKLLKKVMKVDVKDKYLKSFIVARLQERLMNPTIDLVSTIEKYSKIKECFSSVEKDTKELVKESEKSYKECAEDKRNTHCGSEGTRDLDEGLIDLEQELSDCIVEKRD	LEIF	79	Query 1 MKLLLLLASVLCLALIVSARPSDETT-DQESSTELSEDTSDSYHQEEDTSETGADAGTED 59 MK LLLAS LCLALIV+ARP+++TT D S T ED S DT E DAG D Sbjct 1 MKFYLLLASTLCLALIVTARPNEDTTEDGSSDTTGDEDGDPSDDPRGDTPEDTTDAGDAD 60 Query 60 GNSEDDSSELESSSEEGHEDGSEDATGEEGGAGEKGEAGEEDEAGEEGEAGEEGEAGEEG 119 + +GH+ + D DE EG GE G+ G Sbjct 61 -------------TSDGHDLLTSD-----------------DEV--EGYGGESGD----G 84 Query 120 GAGEEGGAGEEGGADEEGSAGEEGG…
gi|37201975|dbj|BAC78821.2| GE rich salivary gland protein[Anopheles stephensi]	gi|37201975|dbj|BAC78821.2	gi|208657617|gb|ACI30105.1| 30 kDa salivary antigen family protein [Anopheles darlingi]	gi|208657617|gb|ACI30105.1	521	205 bits (521)	4e-54	51	135/268 (51%)	60	159/268 (60%)	13	37/268 (13%)	Compositional matrix adjust.	1	269	236	1-267 (267)	1-232 (232)	MKLLLLLASVLCLALIVSARPSDETT-DQESSTELSEDTSDSYHQEEDTSETGADAGTEDGNSEDDSSELESSSEEGHEDGSEDATGEEGGAGEKGEAGEEDEAGEEGEAGEEGEAGEEGGAGEEGGAGEEGGADEEGSAGEEGGAEGGEESPVNTYHQVHNLLKNIMNVGTKNNYLKSFILARLQERLMNPTIDLVGSISKYSKIKECFDSLADDVKSLVEKSETSYEECSKDKNNPHCGSEGTRELDEGLIEREQKLSDCIVEKRD	MK LLLAS LCLALIV+ARP+++TT D S T ED S DT E DAG ++ + +GH+ + D DE EG GE G G +EG E E GS G GG+ES NTY QVH LLK +M V + YLKSFI+ARLQERLMNPTIDLV +I KYSKIKECF S D K LV++S+ SY+EC+KDK N HCGSEGTR+LDEGLI+ EQ+LSDCIVEKRD	MKFYLLLASTLCLALIVTARPNEDTTEDGSSDTTGDEDGDPSDDPRGDTPEDTTDAG-------------DAETSDGHDLLTSD-----------------DEV--EGYGGESGN----GDGTDEGKDDAESADGEGGSGEGGKGGAGGKESRRNTYRQVHKLLKKVMKVDVMDKYLKSFIVARLQERLMNPTIDLVSTIEKYSKIKECFSSAEKDTKELVKESDQSYKECAKDKRNTHCGSEGTRDLDEGLIDLEQELSDCIVEKRD	LEIF	80	Query 1 MKLLLLLASVLCLALIVSARPSDETT-DQESSTELSEDTSDSYHQEEDTSETGADAGTED 59 MK LLLAS LCLALIV+ARP+++TT D S T ED S DT E DAG Sbjct 1 MKFYLLLASTLCLALIVTARPNEDTTEDGSSDTTGDEDGDPSDDPRGDTPEDTTDAG--- 57 Query 60 GNSEDDSSELESSSEEGHEDGSEDATGEEGGAGEKGEAGEEDEAGEEGEAGEEGEAGEEG 119 ++ + +GH+ + D DE EG GE G G Sbjct 58 ----------DAETSDGHDLLTSD-----------------DEV--EGYGGESGN----G 84 Query 120 GAGEEGGAGEEGGADEEGSAGEEGG…
gi|37201975|dbj|BAC78821.2| GE rich salivary gland protein[Anopheles stephensi]	gi|37201975|dbj|BAC78821.2	gi|208657605|gb|ACI30099.1| GE rich salivary gland protein [Anopheles darlingi]	gi|208657605|gb|ACI30099.1	520	204 bits (520)	4e-54	51	136/268 (51%)	60	159/268 (60%)	13	37/268 (13%)	Compositional matrix adjust.	1	269	236	1-267 (267)	1-232 (232)	MKLLLLLASVLCLALIVSARPSDETT-DQESSTELSEDTSDSYHQEEDTSETGADAGTEDGNSEDDSSELESSSEEGHEDGSEDATGEEGGAGEKGEAGEEDEAGEEGEAGEEGEAGEEGGAGEEGGAGEEGGADEEGSAGEEGGAEGGEESPVNTYHQVHNLLKNIMNVGTKNNYLKSFILARLQERLMNPTIDLVGSISKYSKIKECFDSLADDVKSLVEKSETSYEECSKDKNNPHCGSEGTRELDEGLIEREQKLSDCIVEKRD	MK LLLAS LCLALIV+ARP+++TT D S T ED S DT E DAG D + +GH+ + D DE EG GE G+ G EG E E GS G GG+ES NTY QVH LLK +M V K+ YLKSFI+ARLQERLMNPTIDLV +I KYSKIKECF S+ D K LV++SE SY+EC++DK N HC SEGTR+LDEGLI+ EQ+LSDCIVEKRD	MKFYLLLASTLCLALIVTARPNEDTTEDGSSDTTGDEDGDPSDDSRGDTPEDTTDAGDAD-------------TSDGHDLLTSD-----------------DEV--EGYGGESGD----GDGTAEGEDDAESADGEGGSGEGGKGGAGGKESRRNTYRQVHKLLKKVMKVDVKDKYLKSFIVARLQERLMNPTIDLVSTIEKYSKIKECFSSVEKDTKELVKESEKSYKECAEDKRNTHCDSEGTRDLDEGLIDLEQELSDCIVEKRD	LEIF	81	Query 1 MKLLLLLASVLCLALIVSARPSDETT-DQESSTELSEDTSDSYHQEEDTSETGADAGTED 59 MK LLLAS LCLALIV+ARP+++TT D S T ED S DT E DAG D Sbjct 1 MKFYLLLASTLCLALIVTARPNEDTTEDGSSDTTGDEDGDPSDDSRGDTPEDTTDAGDAD 60 Query 60 GNSEDDSSELESSSEEGHEDGSEDATGEEGGAGEKGEAGEEDEAGEEGEAGEEGEAGEEG 119 + +GH+ + D DE EG GE G+ G Sbjct 61 -------------TSDGHDLLTSD-----------------DEV--EGYGGESGD----G 84 Query 120 GAGEEGGAGEEGGADEEGSAGEEGG…
gi|37201975|dbj|BAC78821.2| GE rich salivary gland protein[Anopheles stephensi]	gi|37201975|dbj|BAC78821.2	gi|190576761|gb|ACE79174.1| anti-platelet protein [Anopheles gambiae]	gi|190576761|gb|ACE79174.1	487	192 bits (487)	3e-50	51	122/243 (51%)	62	150/243 (62%)	8	21/243 (8%)	Compositional matrix adjust.	1	269	224	1-241 (241)	1-224 (224)	MKLLLLLASVLCLALIVSARPSDETTDQESSTELSEDTSDSYHQEEDTSETGADAGTEDGNSEDDSSELESSSEEGHEDGSEDATGEEGGAGEKGEAGEEDEAGEEGEAGEEGEAG--EEGGAGEEGGAGEEGGADEEGSAGEEGGAEGGEESPVNTYHQVHNLLKNIMNVGTKNNYLKSFILARLQERLMNPTIDLVGSISKYSKIKECFDSLADDVKSLVEKSETSYEECSKDKNNPHCGS	MK LLL+ASVLCL LIVSARP+D+T+DQESSTELSED AG E+G + DS + E+G+ D E G G+ E + GEEG ++ +G +E ++ + EEG G GG G +ESP NTY QVH LLK IM V TK+ YLKSF++ RLQERLMNPTIDLV +I KYSKIKECF SL DV ++V++SE SYEECSKDK N CG+	MKFLLLVASVLCLVLIVSARPADDTSDQESSTELSED-----------------AGAEEGAEDADSDAEADAGAADGEEGATDT--ESGAEGDDSEMDSAMKEGEEGAGSDDAVSGADDETEESKDDAEEDSEEGGEEGGDGASGGEGGEKESPRNTYRQVHKLLKKIMKVDTKDKYLKSFVVGRLQERLMNPTIDLVSTIEKYSKIKECFSSLDKDVSAMVKESEKSYEECSKDKTNTSCGT	LEIF	82	Query 1 MKLLLLLASVLCLALIVSARPSDETTDQESSTELSEDTSDSYHQEEDTSETGADAGTEDG 60 MK LLL+ASVLCL LIVSARP+D+T+DQESSTELSED AG E+G Sbjct 1 MKFLLLVASVLCLVLIVSARPADDTSDQESSTELSED-----------------AGAEEG 43 Query 61 NSEDDSSELESSSEEGHEDGSEDATGEEGGAGEKGEAGEEDEAGEEGEAGEEGEAG--EE 118 + DS + E+G+ D E G G+ E + GEEG ++ +G +E Sbjct 44 AEDADSDAEADAGAADGEEGATDT--ESGAEGDDSEMDSAMKEGEEGAGSDDAVSGADDE 101 Query 119 GGAGEEGGAGEEG…
gi|37201975|dbj|BAC78821.2| GE rich salivary gland protein[Anopheles stephensi]	gi|37201975|dbj|BAC78821.2	gi|255710251|gb|ACU30945.1| aegyptin 3 [Ochlerotatus triseriatus]	gi|255710251|gb|ACU30945.1	227	92.0 bits (227)	4e-20	32	85/271 (32%)	47	125/271 (47%)	12	34/271 (12%)	Compositional matrix adjust.	1	269	241	1-267 (267)	1-241 (241)	MKLLLLLASVLCLALIVSARPSDETTDQESSTELSEDTSDSYHQEEDTSETGADAGTED-GNSEDDSSELESSSEEGHEDGSEDATGEEGGAGEKGEAGEEDEAGEEGEAGEEGEAGEEGGAGEEGGAGEEGGADEEGSAGEEGGAEGGEESPVNTYHQVHNLLKNIMNVG-TKNNYLKSFILARLQERLMNPTIDLVGSISKYSKIKECFDSLADDVKSLVEKSETSYEEC--SKDKNNPHCGSEGTRELDEGLIEREQKLSDCIVEKRD	M LL L CL +RP E D EED ETG DAG ED G+ ED + G + A G++ A +ED+ G + EAG + GE+ G G+ G D+EGS E GGA+ + VNTY+QV L+ V ++ YL+ + LQ L NP ID +G++ YSKI CF S+ DVK ++++ S++ C KD + C E +++ E + K+ C+ K++	MNPLLKLFVAFCLVNFALSRPFPEG-----------DEGAEDGGEEDKEETGDDAGGEDAGDDEDKPDDAAGDDAGGEDAEEGTADGDD--------AKQEDDEGGDDEAGSDDAGGEDAG-------GDNAGDDKEGSP-ESGGAK---DDRVNTYNQVAGLMDKETKVDQIESTYLRPALDNDLQAGLRNPVIDAIGTVGDYSKISSCFKSMGSDVKKVIDQETKSFKACMSKKDTSEYTCSEESSKKAREQFTQIGSKIVSCVSSKKN	LEIF	83	Query 1 MKLLLLLASVLCLALIVSARPSDETTDQESSTELSEDTSDSYHQEEDTSETGADAGTED- 59 M LL L CL +RP E D EED ETG DAG ED Sbjct 1 MNPLLKLFVAFCLVNFALSRPFPEG-----------DEGAEDGGEEDKEETGDDAGGEDA 49 Query 60 GNSEDDSSELESSSEEGHEDGSEDATGEEGGAGEKGEAGEEDEAGEEGEAGEEGEAGEEG 119 G+ ED + G + A G++ A +ED+ G + EAG + GE+ Sbjct 50 GDDEDKPDDAAGDDAGGEDAEEGTADGDD--------AKQEDDEGGDDEAGSDDAGGEDA 101 Query 120 GAGEEGGAGEEGGADEEGSAGEEGG…
gi|37201975|dbj|BAC78821.2| GE rich salivary gland protein[Anopheles stephensi]	gi|37201975|dbj|BAC78821.2	gi|18389879|gb|AAL68776.1|AF457546_1 30 kDa protein [Anopheles gambiae]	gi|18389879|gb|AAL68776.1|AF457546_1	223	90.5 bits (223)	1e-19	43	75/175 (43%)	54	94/175 (54%)	12	21/175 (12%)	Compositional matrix adjust.	1	269	182	1-173 (173)	27-182 (156)	MKLLLLLASVLCLALIVSARPSDETTDQESSTELSEDTSDSYHQEEDTSETGADAGTEDGNSEDDSSELESSSEEGHEDGSEDATGEEGGAGEKGEAGEEDEAGEEGEAGEEGEAGEEGGAGE-EGGAGEEGGADEEGSAGEEGGAEGGE-ESPVNTYHQVHNLLKNIMNVGTKN	MK LLL+ASVLCL LIVSARP+D+T+DQESSTELS+D GA+ G ED S+ ++ + EEG D E G G+ E + GEEG ++ +G + E + A E+ E G EGGE ESP NTY QVH LLK IM V TK+	MKFLLLVASVLCLVLIVSARPADDTSDQESSTELSDD-------------AGAEEGAEDAGSDAEADAGAADGEEGATD------TESGAEGDDSEMDSAMKEGEEGAGSDDAVSGADDETEESKDDAEEDSEEGGEEGGDSASGGEGGEKESPRNTYRQVHKLLKKIMKVDTKD	LEIF	84	Query 1 MKLLLLLASVLCLALIVSARPSDETTDQESSTELSEDTSDSYHQEEDTSETGADAGTEDG 60 MK LLL+ASVLCL LIVSARP+D+T+DQESSTELS+D GA+ G ED Sbjct 27 MKFLLLVASVLCLVLIVSARPADDTSDQESSTELSDD-------------AGAEEGAEDA 73 Query 61 NSEDDSSELESSSEEGHEDGSEDATGEEGGAGEKGEAGEEDEAGEEGEAGEEGEAGEEGG 120 S+ ++ + EEG D E G G+ E + GEEG ++ +G + Sbjct 74 GSDAEADAGAADGEEGATD------TESGAEGDDSEMDSAMKEGEEGAGSDDAVSGADDE 127 Query 121 AGE-EGGAGEE…
gi|37201975|dbj|BAC78821.2| GE rich salivary gland protein[Anopheles stephensi]	gi|37201975|dbj|BAC78821.2	gi|255710247|gb|ACU30943.1| aegyptin 1 [Ochlerotatus triseriatus]	gi|255710247|gb|ACU30943.1	208	84.7 bits (208)	7e-18	32	85/270 (32%)	46	123/270 (46%)	11	31/270 (11%)	Compositional matrix adjust.	1	269	247	1-266 (266)	1-243 (243)	MKLLLLLASVLCLALIVSARPSDETTDQESSTELSEDTSDSYHQEEDTSETGADAGTED-GNSEDDSSELESSSEEGHEDGSEDATGEEGGAGEKGEAGEEDEAGEEGEAGEEGEAGEEGGAGEEGGAGEEGGADEEGSAGEEGGAEGGEESPVNTYHQVHNLLKNIMNVG-TKNNYLKSFILARLQERLMNPTIDLVGSISKYSKIKECFDSLADDVKSLVEKSETSYEEC--SKDKNNPHCGSEGTRELDEGLIEREQKLSDCIVEKR	MK LL L CL +RP E D EED ETG DAG ED G+ ED + G + A G++ + EG G + EAG + GE+ G G+ G D+EGS E GGA+ + VNTY+QV L+ V ++ YL+ + LQ L NP ID +G++ YSKI CF S+ DVK ++++ S++ C KD + C E +++ E + K+ C+ K+	MKPLLKLFVAFCLLNFALSRPFPEG-----------DEGAEDGGEEDKEETGDDAGGEDAGDGEDKPDDAAGDDAGGEDAEEGTADGDDA-----------KQEDGEGGEGGDDEAGSDDAGGEDAG-GDNAGDDKEGSP-ESGGAK---DDRVNTYNQVSGLMDKETKVDQIQSTYLRPALDNDLQAGLRNPVIDAIGTVGDYSKISSCFKSMGSDVKKVIDQETKSFKACMSKKDASEYTCSEESSKKAREQFTQIGSKIVSCVSSKK	LEIF	85	Query 1 MKLLLLLASVLCLALIVSARPSDETTDQESSTELSEDTSDSYHQEEDTSETGADAGTED- 59 MK LL L CL +RP E D EED ETG DAG ED Sbjct 1 MKPLLKLFVAFCLLNFALSRPFPEG-----------DEGAEDGGEEDKEETGDDAGGEDA 49 Query 60 GNSEDDSSELESSSEEGHEDGSEDATGEEGGAGEKGEAGEEDEAGEEGEAGEEGEAGEEG 119 G+ ED + G + A G++ + EG G + EAG + Sbjct 50 GDGEDKPDDAAGDDAGGEDAEEGTADGDDA-----------KQEDGEGGEGGDDEAGSDD 98 Query 120 GAGEEGGAGEEGGADEEGSAGEEGGAEGGEE…
gi|37201975|dbj|BAC78821.2| GE rich salivary gland protein[Anopheles stephensi]	gi|37201975|dbj|BAC78821.2	gi|255710249|gb|ACU30944.1| aegyptin 2 [Ochlerotatus triseriatus]	gi|255710249|gb|ACU30944.1	206	84.0 bits (206)	1e-17	32	85/271 (32%)	46	124/271 (46%)	11	31/271 (11%)	Compositional matrix adjust.	1	269	244	1-267 (267)	1-244 (244)	MKLLLLLASVLCLALIVSARPSDETTDQESSTELSEDTSDSYHQEEDTSETGADAGTED-GNSEDDSSELESSSEEGHEDGSEDATGEEGGAGEKGEAGEEDEAGEEGEAGEEGEAGEEGGAGEEGGAGEEGGADEEGSAGEEGGAEGGEESPVNTYHQVHNLLKNIMNVG-TKNNYLKSFILARLQERLMNPTIDLVGSISKYSKIKECFDSLADDVKSLVEKSETSYEEC--SKDKNNPHCGSEGTRELDEGLIEREQKLSDCIVEKRD	MK LL L CL +RP E D EED ETG DAG ED G+ ED + G + A G++ + EG G + EAG + GE+ G G+ G D+EGS E GGA ++ VNTY+QV L+ V ++ YL+ + LQ L NP ID +G++ YSKI CF S+ DVK ++++ S++ C KD + C E +++ E + K+ C+ K++	MKPLLKLFVAFCLLNFALSRPFPEG-----------DEGAEDGGEEDKEETGDDAGGEDAGDDEDKPDDAAGDDAGGEDAEEGTADGDDA-----------KQEDGEGGEGGDDEAGSDDAGGEDAG-GDNAGDDKEGSP-ESGGA---KDDRVNTYNQVSGLMDKETKVDQIESTYLRPALDNDLQAGLRNPVIDAIGTVGDYSKISSCFKSMGSDVKKVIDQETKSFKACMSKKDASEYTCSEESSKKAREQFTQIGSKIVSCVSSKKN	LEIF	86	Query 1 MKLLLLLASVLCLALIVSARPSDETTDQESSTELSEDTSDSYHQEEDTSETGADAGTED- 59 MK LL L CL +RP E D EED ETG DAG ED Sbjct 1 MKPLLKLFVAFCLLNFALSRPFPEG-----------DEGAEDGGEEDKEETGDDAGGEDA 49 Query 60 GNSEDDSSELESSSEEGHEDGSEDATGEEGGAGEKGEAGEEDEAGEEGEAGEEGEAGEEG 119 G+ ED + G + A G++ + EG G + EAG + Sbjct 50 GDDEDKPDDAAGDDAGGEDAEEGTADGDDA-----------KQEDGEGGEGGDDEAGSDD 98 Query 120 GAGEEGGAGEEGGADEEGSAGEEGGAEGGEE…
gi|37201975|dbj|BAC78821.2| GE rich salivary gland protein[Anopheles stephensi]	gi|37201975|dbj|BAC78821.2	gi|56417504|gb|AAV90693.1| 30 kDa salivary gland allergen 30k-3 [Aedes albopictus]	gi|56417504|gb|AAV90693.1	200	81.6 bits (200)	5e-17	33	92/279 (33%)	50	137/279 (50%)	8	24/279 (8%)	Compositional matrix adjust.	1	269	271	1-265 (265)	1-269 (269)	MKLLLLLASVLCLALIVSARPSDETTDQESSTELSEDTSDSYHQEEDTSETGADAGTEDGNSEDDSSELESSSEEGHEDGSEDATGEEGGAGEKG--EAGEEDEAGE---------EGEAGEEGEAGEEGGAGEEG-GAGEEGGADEEGSAGEEGGAEGGEESPVNTYHQVHNLLKNIMNV-GTKNNYLKSFILARLQERLMNPTIDLVGSISKYSKIKECFDSLADDVKSLVEKSETSYEEC-SKDKNNPHCGSEGTRELDEGLIEREQKLSDCIVEK	MK L L V CL IV +RP E + E E +D S D +E G + T+DG SED E ES ++E EDG E+A GE+ G + G A E+ GE E GE+ E ++ G EG G+ EE +EG GG GGE PVNTYH+V +L V ++ YL+S + LQ + NP ++ + + +SKI+ CF S+ DVK ++++ + ++++C +K K+ C + L K+ C+ K	MKPLAKLFMVFCLIGIVLSRPMPEGEEGEGEEESPDDASG------DETE-GGEEKTDDGASED-GGEEESKADE--EDGGENADGEDAGGDDAGGENADGENTDGENTDGENTDGENADGEDAEGSKDEGDDSEGDGSKEESTGGDEGGDNAGGGEGGGENDPVNTYHKVVAILDKDTKVDNIQSEYLRSALNNDLQSEVRNPVVEAISRLGSFSKIEGCFKSMGSDVKKVIDEEQKAFKDCMTKKKSEYECSEDSFASAKGKLSPITSKIKSCVSSK	LEIF	87	Query 1 MKLLLLLASVLCLALIVSARPSDETTDQESSTELSEDTSDSYHQEEDTSETGADAGTEDG 60 MK L L V CL IV +RP E + E E +D S D +E G + T+DG Sbjct 1 MKPLAKLFMVFCLIGIVLSRPMPEGEEGEGEEESPDDASG------DETE-GGEEKTDDG 53 Query 61 NSEDDSSELESSSEEGHEDGSEDATGEEGGAGEKG--EAGEEDEAGE---------EGEA 109 SED E ES ++E EDG E+A GE+ G + G A E+ GE E Sbjct 54 ASED-GGEEESKADE--EDGGENADGEDAGGDDAGGENADGENTDGENTDGENTDGENAD 110 Query 110 GEEGEAGEEG…
gi|37201975|dbj|BAC78821.2| GE rich salivary gland protein[Anopheles stephensi]	gi|37201975|dbj|BAC78821.2	gi|56417506|gb|AAV90694.1| GE-rich salivary protein 30k-4 [Aedes albopictus]	gi|56417506|gb|AAV90694.1	200	81.6 bits (200)	6e-17	34	91/274 (34%)	50	136/274 (50%)	6	19/274 (6%)	Compositional matrix adjust.	1	269	266	1-265 (265)	1-264 (264)	MKLLLLLASVLCLALIVSARPSDETTDQESSTELSEDTSDSYHQEEDTSETGADAGTEDGNSEDDSSELESSSEEGHEDGSEDATGEEGGAGEKG--EAGEEDEAGE----EGEAGEEGEAGEEGGAGEEG-GAGEEGGADEEGSAGEEGGAEGGEESPVNTYHQVHNLLKNIMNV-GTKNNYLKSFILARLQERLMNPTIDLVGSISKYSKIKECFDSLADDVKSLVEKSETSYEEC-SKDKNNPHCGSEGTRELDEGLIEREQKLSDCIVEK	MK L L + CL IV +RP E + E E +D S D +E G + T+DG SED E ES ++E EDG E+A GE+ G + G A E+ GE E GE+ E ++ G EG G EE +EG GG GGE PVNTYH+V +L V ++ YL+S + LQ + NP ++ + + +SKI+ CF S+ DVK ++++ + ++++C +K K+ C + L K+ C+ K	MKPLAKLFMMFCLIGIVLSRPMPEDEEGEGEEESPDDASG------DETE-GGEEKTDDGASEDGGEE-ESKADE--EDGGENADGEDAGGDDAGGENADGENTDGENTDGENADGEDAEGSKDEGDDSEGDGGKEESTGGDEGGDNAGGGEGGGENDPVNTYHKVVAILDKDTKVDNIQSEYLRSALNNDLQSEVRNPVVEAISRLGSFSKIEGCFKSMGSDVKKVIDEEQKAFKDCMTKKKSEYECSEDSFASAKGKLSPITSKIKSCVSSK	LEIF	88	Query 1 MKLLLLLASVLCLALIVSARPSDETTDQESSTELSEDTSDSYHQEEDTSETGADAGTEDG 60 MK L L + CL IV +RP E + E E +D S D +E G + T+DG Sbjct 1 MKPLAKLFMMFCLIGIVLSRPMPEDEEGEGEEESPDDASG------DETE-GGEEKTDDG 53 Query 61 NSEDDSSELESSSEEGHEDGSEDATGEEGGAGEKG--EAGEEDEAGE----EGEAGEEGE 114 SED E ES ++E EDG E+A GE+ G + G A E+ GE E GE+ E Sbjct 54 ASEDGGEE-ESKADE--EDGGENADGEDAGGDDAGGENADGENTDGENTDGENADGEDAE 110 Query 115 AGEE…
gi|37201975|dbj|BAC78821.2| GE rich salivary gland protein[Anopheles stephensi]	gi|37201975|dbj|BAC78821.2	gi|255710255|gb|ACU30947.1| aegyptin 5 [Ochlerotatus triseriatus]	gi|255710255|gb|ACU30947.1	191	78.2 bits (191)	6e-16	33	58/178 (33%)	53	94/178 (53%)	5	10/178 (5%)	Compositional matrix adjust.	1	269	178	92-266 (175)	7-177 (171)	GEKGEAGEEDEAGEEGEAGEEGEAGEEGGAGEEGGAGEEGGADEEGSAGEEGGAEGGEESPVNTYHQVHNLLKNIMNV-GTKNNYLKSFILARLQERLMNPTIDLVGSISKYSKIKECFDSLADDVKSLVEKSETSYEECS-KDKNNPHCGSEGTRELDEGLIER-EQKLSDCIVEKR	GEK GE D+ + GE E E + +E EGG E+ S E+G E + +P TY++V LL + ++YL++ +++ LQ L NP +D++G + +SKI CF S+ DDVK ++E+ S++ C K ++N H SE R +G I + ++ C+ KR	GEKNSEGE-DKNQDAGETKPEDEGNDTAKNKDEN----EGGDKEDSSKSEDGKGEA-KNNPTETYNKVIELLDKTTKIDKVDSSYLRAGLVSDLQTYLRNPIVDVIGRVGDFSKISSCFKSMGDDVKKILEEVLKSFKSCKDKKESNEHQCSED-RSAGQGNIAKISSVITSCVASKR	LEIF	90	Query 92 GEKGEAGEEDEAGEEGEAGEEGEAGEEGGAGEEGGAGEEGGADEEGSAGEEGGAEGGEES 151 GEK GE D+ + GE E E + +E EGG E+ S E+G E + + Sbjct 7 GEKNSEGE-DKNQDAGETKPEDEGNDTAKNKDEN----EGGDKEDSSKSEDGKGEA-KNN 60 Query 152 PVNTYHQVHNLLKNIMNV-GTKNNYLKSFILARLQERLMNPTIDLVGSISKYSKIKECFD 210 P TY++V LL + ++YL++ +++ LQ L NP +D++G + +SKI CF Sbjct 61 PTETYNKVIELLDKTTKIDKVDSSYLRAGLVSDLQTYLRNPIVDVIGRVGDFSKISSCFK 120 Query 211 SLA…
gi|37201975|dbj|BAC78821.2| GE rich salivary gland protein[Anopheles stephensi]	gi|37201975|dbj|BAC78821.2	gi|2114497|gb|AAB58417.1| 30 kDa salivary gland allergen Aed a 3 [Aedes aegypti]	gi|2114497|gb|AAB58417.1	158	65.5 bits (158)	4e-12	32	45/145 (32%)	48	69/145 (48%)	5	8/145 (5%)	Compositional matrix adjust.	1	269	253	123-265 (143)	113-251 (139)	EEGGAGEEGGADEEGSAGEEGGAEGGEESPVNTYHQVHNLLKNIMNVG-TKNNYLKSFILARLQERLMNPTIDLVGSISKYSKIKECFDSLADDVKSLVEKSETSYEEC-SKDKNNPHCGSEGTRELDEGLIEREQKLSDCIVEK	E+ G+EG A+ E S G E + P +TY QV LL V ++ YL+S + LQ + P ++ +G I YSKI+ CF S+ DVK ++ + E ++ C SK K+ C + L K+ C+ K	EDSTGGDEGEANAEDSKGSE------KNDPADTYRQVVALLDKDTKVDHIQSEYLRSALNNDLQSEVRVPVVEAIGRIGDYSKIQGCFKSMGKDVKKVISEEEKKFKSCMSKKKSEYQCSEDSFAAAKSKLSPITSKIKSCVSSK	LEIF	94	Query 123 EEGGAGEEGGADEEGSAGEEGGAEGGEESPVNTYHQVHNLLKNIMNVG-TKNNYLKSFIL 181 E+ G+EG A+ E S G E + P +TY QV LL V ++ YL+S + Sbjct 113 EDSTGGDEGEANAEDSKGSE------KNDPADTYRQVVALLDKDTKVDHIQSEYLRSALN 166 Query 182 ARLQERLMNPTIDLVGSISKYSKIKECFDSLADDVKSLVEKSETSYEEC-SKDKNNPHCG 240 LQ + P ++ +G I YSKI+ CF S+ DVK ++ + E ++ C SK K+ C Sbjct 167 NDLQSEVRVPVVEAIGRIGDYSKIQGCFKSMGKDVKKVISEEEKKFKSCMSKKKSEYQCS 226 Que…
gi|37201975|dbj|BAC78821.2| GE rich salivary gland protein[Anopheles stephensi]	gi|37201975|dbj|BAC78821.2	gi|205525920|sp|O01949.2|ALL3_AEDAE RecName: Full=30 kDa salivary gland allergen Aed a 3; AltName: Allergen=Aed a 3; Flags: Precursor	gi|205525920|sp|O01949.2|ALL3_AEDAE	150	62.4 bits (150)	3e-11	31	44/145 (31%)	47	68/145 (47%)	5	8/145 (5%)	Compositional matrix adjust.	1	269	273	123-265 (143)	133-271 (139)	EEGGAGEEGGADEEGSAGEEGGAEGGEESPVNTYHQVHNLLKNIMNVG-TKNNYLKSFILARLQERLMNPTIDLVGSISKYSKIKECFDSLADDVKSLVEKSETSYEEC-SKDKNNPHCGSEGTRELDEGLIEREQKLSDCIVEK	E+ G+EG + E S G E + P +TY QV LL V ++ YL+S + LQ + P ++ +G I YSKI+ CF S+ DVK ++ + E ++ C SK K+ C + L K+ C+ K	EDSTGGDEGEDNAEDSKGSE------KNDPADTYRQVVALLDKDTKVDHIQSEYLRSALNNDLQSEVRVPVVEAIGRIGDYSKIQGCFKSMGKDVKKVISEEEKKFKSCMSKKKSEYQCSEDSFAAAKSKLSPITSKIKSCVSSK	LEIF	95	Query 123 EEGGAGEEGGADEEGSAGEEGGAEGGEESPVNTYHQVHNLLKNIMNVG-TKNNYLKSFIL 181 E+ G+EG + E S G E + P +TY QV LL V ++ YL+S + Sbjct 133 EDSTGGDEGEDNAEDSKGSE------KNDPADTYRQVVALLDKDTKVDHIQSEYLRSALN 186 Query 182 ARLQERLMNPTIDLVGSISKYSKIKECFDSLADDVKSLVEKSETSYEEC-SKDKNNPHCG 240 LQ + P ++ +G I YSKI+ CF S+ DVK ++ + E ++ C SK K+ C Sbjct 187 NDLQSEVRVPVVEAIGRIGDYSKIQGCFKSMGKDVKKVISEEEKKFKSCMSKKKSEYQCS 246 Quer…
gi|37201975|dbj|BAC78821.2| GE rich salivary gland protein[Anopheles stephensi]	gi|37201975|dbj|BAC78821.2	gi|94468546|gb|ABF18122.1| 30 kDa salivary gland allergen variant 2 [Aedes aegypti]	gi|94468546|gb|ABF18122.1	150	62.4 bits (150)	3e-11	31	44/145 (31%)	47	68/145 (47%)	5	8/145 (5%)	Compositional matrix adjust.	1	269	273	123-265 (143)	133-271 (139)	EEGGAGEEGGADEEGSAGEEGGAEGGEESPVNTYHQVHNLLKNIMNVG-TKNNYLKSFILARLQERLMNPTIDLVGSISKYSKIKECFDSLADDVKSLVEKSETSYEEC-SKDKNNPHCGSEGTRELDEGLIEREQKLSDCIVEK	E+ G+EG + E S G E + P +TY QV LL V ++ YL+S + LQ + P ++ +G I YSKI+ CF S+ DVK ++ + E ++ C SK K+ C + L K+ C+ K	EDSTGGDEGEDNAEDSKGSE------KNDPADTYRQVVALLDKDTKVDHIQSEYLRSALNNDLQSEVRVPVVEAIGRIGDYSKIQGCFKSMGKDVKKVISEEEKKFKSCMSKKKSEYQCSEDSFAAAKSKLSPITSKIKSCVSSK	LEIF	96	Query 123 EEGGAGEEGGADEEGSAGEEGGAEGGEESPVNTYHQVHNLLKNIMNVG-TKNNYLKSFIL 181 E+ G+EG + E S G E + P +TY QV LL V ++ YL+S + Sbjct 133 EDSTGGDEGEDNAEDSKGSE------KNDPADTYRQVVALLDKDTKVDHIQSEYLRSALN 186 Query 182 ARLQERLMNPTIDLVGSISKYSKIKECFDSLADDVKSLVEKSETSYEEC-SKDKNNPHCG 240 LQ + P ++ +G I YSKI+ CF S+ DVK ++ + E ++ C SK K+ C Sbjct 187 NDLQSEVRVPVVEAIGRIGDYSKIQGCFKSMGKDVKKVISEEEKKFKSCMSKKKSEYQCS 246 Quer…
gi|37201975|dbj|BAC78821.2| GE rich salivary gland protein[Anopheles stephensi]	gi|37201975|dbj|BAC78821.2	gi|215259899|gb|ACJ64441.1| 30 kDa salivary gland allergen Aegyptin [Culex tarsalis]	gi|215259899|gb|ACJ64441.1	149	62.0 bits (149)	4e-11	30	35/118 (30%)	49	57/118 (49%)	11	13/118 (11%)	Compositional matrix adjust.	1	269	246	122-238 (117)	112-217 (106)	GEEGGAGEEGGADEEGSAGEEGGAEGGEESPVNTYHQVHNLLKNIMNVG-TKNNYLKSFILARLQERLMNPTIDLVGSISKYSKIKECFDSLADDVKSLVEKSETSYEECSKDKNNPH	G+E GE+ DEE + P NTY + L+ NV ++ YLK + RLQE + NP I G + + KI+ CF ++ D+K ++ S+ + +C K ++ H	GKEKQPGEKASKDEEKA------------DPRNTYDKAAGLVHAAANVDDIQDGYLKGSLNNRLQEHIRNPIIGAAGKLGNFKKIEPCFKTMNQDLKKEIDASKKEFADCKKKTDSSH	LEIF	97	Query 122 GEEGGAGEEGGADEEGSAGEEGGAEGGEESPVNTYHQVHNLLKNIMNVG-TKNNYLKSFI 180 G+E GE+ DEE + P NTY + L+ NV ++ YLK + Sbjct 112 GKEKQPGEKASKDEEKA------------DPRNTYDKAAGLVHAAANVDDIQDGYLKGSL 159 Query 181 LARLQERLMNPTIDLVGSISKYSKIKECFDSLADDVKSLVEKSETSYEECSKDKNNPH 238 RLQE + NP I G + + KI+ CF ++ D+K ++ S+ + +C K ++ H
gi|37201975|dbj|BAC78821.2| GE rich salivary gland protein[Anopheles stephensi]	gi|37201975|dbj|BAC78821.2	gi|56417508|gb|AAV90695.1| putative salivary secreted 30 kDa allergen-like protein 30k-5 [Aedes albopictus]	gi|56417508|gb|AAV90695.1	147	61.2 bits (147)	8e-11	36	38/108 (36%)	54	58/108 (54%)	7	8/108 (7%)	Compositional matrix adjust.	1	269	204	130-234 (105)	66-168 (103)	EGGADEEGSAGEEGGAEGGEESPVNTYHQVHNLLKN---IMNVGTKNNYLKSFILARLQERLMNPTIDLVGSISKYSKIKECFDSLADDVKSLVEKSETSYEECSKDK	EGG A EEG G++ ++TY++V+ LL + NV +N +L++F+ LQ L P ID +G + +SKI CF S+ DVK +V+ S+ C K	EGGETSAPEAKEEGS---GKDDRLDTYNKVNELLDKGTGVNNV--ENGFLRAFLDNNLQSHLRVPVIDAIGLVGDFSKIAGCFTSMGADVKKIVDDKLKSFTTCKSGK	LEIF	98	Query 130 EGGADEEGSAGEEGGAEGGEESPVNTYHQVHNLLKN---IMNVGTKNNYLKSFILARLQE 186 EGG A EEG G++ ++TY++V+ LL + NV +N +L++F+ LQ Sbjct 66 EGGETSAPEAKEEGS---GKDDRLDTYNKVNELLDKGTGVNNV--ENGFLRAFLDNNLQS 120 Query 187 RLMNPTIDLVGSISKYSKIKECFDSLADDVKSLVEKSETSYEECSKDK 234 L P ID +G + +SKI CF S+ DVK +V+ S+ C K
gi|37201975|dbj|BAC78821.2| GE rich salivary gland protein[Anopheles stephensi]	gi|37201975|dbj|BAC78821.2	gi|61742031|gb|AAX54871.1| putative 19.6 kDa secreted protein [Aedes aegypti]	gi|61742031|gb|AAX54871.1	132	55.5 bits (132)	4e-09	31	43/141 (31%)	49	69/141 (49%)	4	7/141 (4%)	Compositional matrix adjust.	1	269	197	82-220 (139)	32-167 (136)	EDATGEEGGAGEKGEAGEEDEAGEEGEAGEEGEAGEEGGAGEEGGAGEEGGADEEGSAGEEGGAEGGEES--PVNTYHQVHNLLKNIMNVGTKNNYLKSFILARLQERLMNPTIDLVGSISKYSKIKECFDSLADDVKSLV	E T E G+ EK A EE A + + + E G++ A +E + G ++G E+ E GE P TY++V L I ++ + +S + A +Q L NP +D++GS +SKI +CF S+ D K +	EPQTQETTGSDEKNGASEEPNADDASKPDDVEEKGDDDTAKKE-----DDGESKDGEGSEKSDKEKGEPKNDPRETYNKVIEQLDQIKVDNVEDGHERSELAADIQRYLRNPIVDVIGSAGDFSKIAKCFKSMVGDAKKAI	LEIF	101	Query 82 EDATGEEGGAGEKGEAGEEDEAGEEGEAGEEGEAGEEGGAGEEGGAGEEGGADEEGSAGE 141 E T E G+ EK A EE A + + + E G++ A +E + G ++G E Sbjct 32 EPQTQETTGSDEKNGASEEPNADDASKPDDVEEKGDDDTAKKE-----DDGESKDGEGSE 86 Query 142 EGGAEGGEES--PVNTYHQVHNLLKNIMNVGTKNNYLKSFILARLQERLMNPTIDLVGSI 199 + E GE P TY++V L I ++ + +S + A +Q L NP +D++GS Sbjct 87 KSDKEKGEPKNDPRETYNKVIEQLDQIKVDNVEDGHERSELAADIQRYLRNPIVDVIGSA 146 Query 200 S…
gi|37201975|dbj|BAC78821.2| GE rich salivary gland protein[Anopheles stephensi]	gi|37201975|dbj|BAC78821.2	gi|269146646|gb|ACZ28269.1| aegyptin [Simulium nigrimanum]	gi|269146646|gb|ACZ28269.1	102	43.9 bits (102)	1e-05	32	59/189 (32%)	48	89/189 (48%)	12	23/189 (12%)	Compositional matrix adjust.	1	269	286	38-212 (175)	57-236 (180)	TSDSYHQEEDTSETGADAGTEDGNSEDDSSELESSSEEGHEDGSEDATGEEGGAGEKGEAGEEDEAGEEGEAGEEGEAGEEGGAGEEGGAGEEGGADEE--------------GSAGEEGGAEGGEESPVNTYHQVHNLLKNIMNVGTKNNYLKSFILARLQERLMNPTIDLVGSISKYSKIKECFDSL	T D+ + +D E A+ G+++ ED S + + +E +ED E G E+ + GEE+ + E GE GE G EG GEE A +E + G + GGEES +TY +V +L I + K LKS ++ LQ L TI+ V +I K+S+I+ CF +L	TQDTDQESDDGQEETANQGSDEQQEEDGSHGTDETDDEAAGSRTEDV---ESGGDEQND-GEENGSQENGEEVTGGEDDSHGAQDSEG--GEEDAAAQEAGGKKSKGKGAKGGQGSNRAGSSSGGEESAAHTYQEVMRILNGI-KINAKEP-LKSRLVNGLQ-YLKVDTINRVENIQKFSRIEHCFGNL	LEIF	106	Query 38 TSDSYHQEEDTSETGADAGTEDGNSEDDSSELESSSEEGHEDGSEDATGEEGGAGEKGEA 97 T D+ + +D E A+ G+++ ED S + + +E +ED E G E+ + Sbjct 57 TQDTDQESDDGQEETANQGSDEQQEEDGSHGTDETDDEAAGSRTEDV---ESGGDEQND- 112 Query 98 GEEDEAGEEGEAGEEGEAGEEGGAGEEGGAGEEGGADEE--------------GSAGEEG 143 GEE+ + E GE GE G EG GEE A +E + G Sbjct 113 GEENGSQENGEEVTGGEDDSHGAQDSEG--GEEDAAAQEAGGKKSKGKGAKGGQGSNRAG 170 Query 144 GAEGGEESPVNTYHQ…
gi|37201975|dbj|BAC78821.2| GE rich salivary gland protein[Anopheles stephensi]	gi|37201975|dbj|BAC78821.2	gi|269146658|gb|ACZ28275.1| aegyptin [Simulium nigrimanum]	gi|269146658|gb|ACZ28275.1	101	43.5 bits (101)	1e-05	34	62/185 (34%)	48	88/185 (48%)	18	34/185 (18%)	Compositional matrix adjust.	1	269	286	57-212 (156)	57-236 (180)	TEDGNSEDDSSELES----SSEEGHEDGSE--DATGEEGGAGEKGE----AGEEDEAGEEGEAGEEGEAGEEGGAGEEGGAGEEGGADEEGSAGEE-------------------GGAEGGEESPVNTYHQVHNLLKNIMNVGTKNNYLKSFILARLQERLMNPTIDLVGSISKYSKIKECFDSL	T+D + E D + E+ S E+ EDGS D T +E AG K E G+E GEE + E GE GG + GA + G +E+ +A E G + GGEES +TY +V +L I + K LKS ++ LQ L TI+ V +I K+S+I+ CF +L	TQDTDQESDDGQEETVNQGSDEQQEEDGSHGTDETDDE-AAGSKTEDVESGGDEQNDGEENGSQENGEE-VTGGEDDSHGAQDSEGGEEDAAAQEAGGKKSKGKGAKGGQGSNRVGSSSGGEESAAHTYQEVMRILNGI-KINAKEP-LKSRLVNGLQ-YLKVDTINRVENIQKFSRIEHCFGNL	LEIF	107	Query 57 TEDGNSEDDSSELES----SSEEGHEDGSE--DATGEEGGAGEKGE----AGEEDEAGEE 106 T+D + E D + E+ S E+ EDGS D T +E AG K E G+E GEE Sbjct 57 TQDTDQESDDGQEETVNQGSDEQQEEDGSHGTDETDDE-AAGSKTEDVESGGDEQNDGEE 115 Query 107 GEAGEEGEAGEEGGAGEEGGAGEEGGADEEGSAGEE-------------------GGAEG 147 + E GE GG + GA + G +E+ +A E G + G Sbjct 116 NGSQENGEE-VTGGEDDSHGAQDSEGGEEDAAAQEAGGKKSKGKGAKGGQGSNRVGSSSG 174 Query 148 GEESPVNTYH…
gi|37201975|dbj|BAC78821.2| GE rich salivary gland protein[Anopheles stephensi]	gi|37201975|dbj|BAC78821.2	gi|170033701|ref|XP_001844715.1| 30 kDa salivary gland allergen Aed a 3 [Culex quinquefasciatus]	gi|170033701|ref|XP_001844715.1	95	41.2 bits (95)	8e-05	30	52/177 (30%)	44	77/177 (44%)	13	24/177 (13%)	Compositional matrix adjust.	1	269	249	59-232 (174)	59-214 (156)	DGNSEDDSSELESSSEEGHEDGSEDATGEEGGAGEKGEAGEEDEAGEEGEAGEEGEAGEEGGAGEEGGAGEEGGADEEGSAGEEGGAEGGEESPVNTYHQVHNLLKNIMNV-GTKNNYLKSFILARLQERLMNPTIDLVGSISKYSK--IKECFDSLADDVKSLVEKSETSYEECSK	DG E D EDG+ GEEG E +D G+ + + GE G E GE+ +E+ S + G P NTY + L++ NV ++ YLK + RLQE + NP I G + + K I+ CF S+ D+K +E S+ + +C K	DGGEEKDK-----------EDGATTEQGEEGSTEGGEETKVDD-----GDTTD--QVGEGSTEGGEEPTGEDKKPEEKPSKASKEDERG---DPRNTYQKATELVRAAANVDDIQDEYLKGSLNNRLQEHIRNPIIGAAGKLPNFKKVEIEPCFKSMQQDLKKEIEASKKEFADCKK	LEIF	109	Query 59 DGNSEDDSSELESSSEEGHEDGSEDATGEEGGAGEKGEAGEEDEAGEEGEAGEEGEAGEE 118 DG E D EDG+ GEEG E +D G+ + + GE Sbjct 59 DGGEEKDK-----------EDGATTEQGEEGSTEGGEETKVDD-----GDTTD--QVGEG 100 Query 119 GGAGEEGGAGEEGGADEEGSAGEEGGAEGGEESPVNTYHQVHNLLKNIMNV-GTKNNYLK 177 G E GE+ +E+ S + G P NTY + L++ NV ++ YLK Sbjct 101 STEGGEEPTGEDKKPEEKPSKASKEDERG---DPRNTYQKATELVRAAANVDDIQDEYLK 157 Query 178 SFILARLQERLMNPTIDLV…
gi|37201975|dbj|BAC78821.2| GE rich salivary gland protein[Anopheles stephensi]	gi|37201975|dbj|BAC78821.2	gi|167874683|gb|EDS38066.1| 30 kDa salivary gland allergen Aed a 3 [Culex quinquefasciatus]	gi|167874683|gb|EDS38066.1	95	41.2 bits (95)	8e-05	30	52/177 (30%)	44	77/177 (44%)	13	24/177 (13%)	Compositional matrix adjust.	1	269	249	59-232 (174)	59-214 (156)	DGNSEDDSSELESSSEEGHEDGSEDATGEEGGAGEKGEAGEEDEAGEEGEAGEEGEAGEEGGAGEEGGAGEEGGADEEGSAGEEGGAEGGEESPVNTYHQVHNLLKNIMNV-GTKNNYLKSFILARLQERLMNPTIDLVGSISKYSK--IKECFDSLADDVKSLVEKSETSYEECSK	DG E D EDG+ GEEG E +D G+ + + GE G E GE+ +E+ S + G P NTY + L++ NV ++ YLK + RLQE + NP I G + + K I+ CF S+ D+K +E S+ + +C K	DGGEEKDK-----------EDGATTEQGEEGSTEGGEETKVDD-----GDTTD--QVGEGSTEGGEEPTGEDKKPEEKPSKASKEDERG---DPRNTYQKATELVRAAANVDDIQDEYLKGSLNNRLQEHIRNPIIGAAGKLPNFKKVEIEPCFKSMQQDLKKEIEASKKEFADCKK	LEIF	110	Query 59 DGNSEDDSSELESSSEEGHEDGSEDATGEEGGAGEKGEAGEEDEAGEEGEAGEEGEAGEE 118 DG E D EDG+ GEEG E +D G+ + + GE Sbjct 59 DGGEEKDK-----------EDGATTEQGEEGSTEGGEETKVDD-----GDTTD--QVGEG 100 Query 119 GGAGEEGGAGEEGGADEEGSAGEEGGAEGGEESPVNTYHQVHNLLKNIMNV-GTKNNYLK 177 G E GE+ +E+ S + G P NTY + L++ NV ++ YLK Sbjct 101 STEGGEEPTGEDKKPEEKPSKASKEDERG---DPRNTYQKATELVRAAANVDDIQDEYLK 157 Query 178 SFILARLQERLMNPTIDLV…
gi|37201975|dbj|BAC78821.2| GE rich salivary gland protein[Anopheles stephensi]	gi|37201975|dbj|BAC78821.2	gi|269146644|gb|ACZ28268.1| aegyptin 2 [Simulium nigrimanum]	gi|269146644|gb|ACZ28268.1	93	40.4 bits (93)	0.0001	34	62/184 (34%)	47	85/184 (47%)	17	32/184 (17%)	Compositional matrix adjust.	1	269	286	57-212 (156)	57-236 (180)	TEDGNSEDDSSELES----SSEEGHEDGSE--DATGEEGGAGEKGE----AGEEDEAGEEG---EAGEEGEAGEEGGAGEEGGAGEE--GGADE-------------EGSAGEEGGAEGGEESPVNTYHQVHNLLKNIMNVGTKNNYLKSFILARLQERLMNPTIDLVGSISKYSKIKECFDSL	T+D + E D + E+ S E+ EDGS D T +E AG E G+E GEE E GEE GE+ G + G E GA E + G + GGEES +TY +V +L I + K LKS ++ LQ L TI+ V +I K+S+I+ CF +L	TQDTDQESDDGQEETVNQGSDEQQEEDGSHGTDETDDE-AAGSNAEDVESGGDEQNDGEENGSQENGEEVTGGEDDSHGAQDSEGGEVDAGAQEAGGKKSKGKGAKGGQGSNRAGSSSGGEESAAHTYQEVMRILNGI-KINAKEP-LKSRLVNGLQ-YLKVDTINRVENIQKFSRIEHCFGNL	LEIF	111	Query 57 TEDGNSEDDSSELES----SSEEGHEDGSE--DATGEEGGAGEKGE----AGEEDEAGEE 106 T+D + E D + E+ S E+ EDGS D T +E AG E G+E GEE Sbjct 57 TQDTDQESDDGQEETVNQGSDEQQEEDGSHGTDETDDE-AAGSNAEDVESGGDEQNDGEE 115 Query 107 G---EAGEEGEAGEEGGAGEEGGAGEE--GGADE-------------EGSAGEEGGAEGG 148 E GEE GE+ G + G E GA E + G + GG Sbjct 116 NGSQENGEEVTGGEDDSHGAQDSEGGEVDAGAQEAGGKKSKGKGAKGGQGSNRAGSSSGG 175 Query 149 EESPVNTYHQVHNL…
gi|37201975|dbj|BAC78821.2| GE rich salivary gland protein[Anopheles stephensi]	gi|37201975|dbj|BAC78821.2	gi|215259867|gb|ACJ64425.1| salivary secreted protein [Culex tarsalis]	gi|215259867|gb|ACJ64425.1	81	35.8 bits (81)	0.003	31	36/118 (31%)	50	58/118 (50%)	28	34/118 (28%)	Compositional matrix adjust.	1	269	213	154-254 (101)	102-202 (101)	NTYHQVHNLLKNIMNVGTK-------NNYLKSF---ILARLQERLMNPTIDLVGSISKYSKIKECFDS---LADDVKS-LVEKSETSYEECSKDKNNPHCGSEG-TRELDE--GLIER	+TY QV +L +I G + + YL++F +LA L+ S+ +SKI+ CFD +AD ++ LV+ Y+ C K + P C G TR L++ GL++R	HTYRQVLAILDHINLSGVQSGVRADADRYLQNFKTNVLA------------LISSVDDFSKIQPCFDYFTHIADTARNDLVQ----YYDSC-KSSDEPACRVNGVTRYLNQLNGLMDR	LEIF	112	Query 154 NTYHQVHNLLKNIMNVGTK-------NNYLKSF---ILARLQERLMNPTIDLVGSISKYS 203 +TY QV +L +I G + + YL++F +LA L+ S+ +S Sbjct 102 HTYRQVLAILDHINLSGVQSGVRADADRYLQNFKTNVLA------------LISSVDDFS 149 Query 204 KIKECFDS---LADDVKS-LVEKSETSYEECSKDKNNPHCGSEG-TRELDE--GLIER 254 KI+ CFD +AD ++ LV+ Y+ C K + P C G TR L++ GL++R
gi|37201975|dbj|BAC78821.2| GE rich salivary gland protein[Anopheles stephensi]	gi|37201975|dbj|BAC78821.2	gi|215259885|gb|ACJ64434.1| putative 30 kDa allergen-like protein [Culex tarsalis]	gi|215259885|gb|ACJ64434.1	81	35.8 bits (81)	0.004	31	36/118 (31%)	50	58/118 (50%)	28	34/118 (28%)	Compositional matrix adjust.	1	269	213	154-254 (101)	102-202 (101)	NTYHQVHNLLKNIMNVGTK-------NNYLKSF---ILARLQERLMNPTIDLVGSISKYSKIKECFD---SLADDVKS-LVEKSETSYEECSKDKNNPHCGSEG-TRELDE--GLIER	+TY QV +L +I G + + YL++F +LA L+ S+ +SKI+ CFD +AD ++ LV+ Y+ C K + P C G TR L++ GL++R	HTYRQVLAILNHINLSGVQSGVRGDADRYLQNFKTNVLA------------LISSVDDFSKIQPCFDHFTKIADTARNDLVQ----YYDSC-KISDEPTCRVNGVTRYLNQLNGLMDR	LEIF	113	Query 154 NTYHQVHNLLKNIMNVGTK-------NNYLKSF---ILARLQERLMNPTIDLVGSISKYS 203 +TY QV +L +I G + + YL++F +LA L+ S+ +S Sbjct 102 HTYRQVLAILNHINLSGVQSGVRGDADRYLQNFKTNVLA------------LISSVDDFS 149 Query 204 KIKECFD---SLADDVKS-LVEKSETSYEECSKDKNNPHCGSEG-TRELDE--GLIER 254 KI+ CFD +AD ++ LV+ Y+ C K + P C G TR L++ GL++R
gi|37201975|dbj|BAC78821.2| GE rich salivary gland protein[Anopheles stephensi]	gi|37201975|dbj|BAC78821.2	gi|269146660|gb|ACZ28276.1| aegyptin [Simulium nigrimanum]	gi|269146660|gb|ACZ28276.1	80	35.4 bits (80)	0.004	35	63/184 (35%)	48	88/184 (48%)	17	32/184 (17%)	Compositional matrix adjust.	1	269	287	57-212 (156)	57-236 (180)	TEDGNSEDDSSELES----SSEEGHEDGSE--DATGEEGGAGEKGE----AGEEDEAGEEG---EAGEEGEAGEE--GGAGEEGGAGEEGGADE-------------EGSAGEEGGAEGGEESPVNTYHQVHNLLKNIMNVGTKNNYLKSFILARLQERLMNPTIDLVGSISKYSKIKECFDSL	T+D + E D + E+ S E+ EDGS D T +E AG + E G+E GEE E GEE GE+ GA + G E+ GA E + G + GGEES +TY +V +L I + K LKS ++ LQ L TI+ V +I K+S+I+ CF +L	TQDTDQESDDGQEETANQGSDEQQEEDGSHGTDETDDE-AAGSRTEDVESGGDEQNDGEENGSQENGEEVTGGEDDSHGAQDSEGGEEDAGAQEAGGKKSKGKGAKGGQGSSRAGSSSGGEESAAHTYQEVMRILNGI-KINAKEP-LKSRLVNGLQ-YLKVDTINRVENIQKFSRIEHCFGNL	LEIF	114	Query 57 TEDGNSEDDSSELES----SSEEGHEDGSE--DATGEEGGAGEKGE----AGEEDEAGEE 106 T+D + E D + E+ S E+ EDGS D T +E AG + E G+E GEE Sbjct 57 TQDTDQESDDGQEETANQGSDEQQEEDGSHGTDETDDE-AAGSRTEDVESGGDEQNDGEE 115 Query 107 G---EAGEEGEAGEE--GGAGEEGGAGEEGGADE-------------EGSAGEEGGAEGG 148 E GEE GE+ GA + G E+ GA E + G + GG Sbjct 116 NGSQENGEEVTGGEDDSHGAQDSEGGEEDAGAQEAGGKKSKGKGAKGGQGSSRAGSSSGG 175 Query 149 EESPVNTYHQ…
gi|37201975|dbj|BAC78821.2| GE rich salivary gland protein[Anopheles stephensi]	gi|37201975|dbj|BAC78821.2	gi|197260700|gb|ACH56850.1| hypothetical protein [Simulium vittatum]	gi|197260700|gb|ACH56850.1	80	35.4 bits (80)	0.005	30	52/174 (30%)	45	78/174 (45%)	13	23/174 (13%)	Compositional matrix adjust.	1	269	267	58-212 (155)	48-217 (170)	EDGNSEDDSSELESSSEEGHEDGSEDATGEEGGAGEKGEAG-EEDEAGEEGEAGEEGEAGEEGGAGEEGGAGEEGGADEEG------------------SAGEEGGAEGGEESPVNTYHQVHNLLKNIMNVGTKNNYLKSFILARLQERLMNPTIDLVGSISKYSKIKECFDSL	EDG D + ES +++ E+ +D+ ++ G G AG E+DE G G++ G+ + EG E GA G G + GEES +TY QV +L I N LKS ++ LQ+ L TI++V I K+S+I+ CF +L	EDGTESDLEDDQESHTQDDEENDRQDSEEQDDTDGRGGHAGAEDDEDSVGG-LGQDNRDGQVTDSDAEGREVEGAGARGGKRGKGARGKKGRGKSTDAEGGGSAGSSYSGEESAAHTYQQVMQILNGIQ--INANEPLKSRLINGLQD-LKTQTINMVVHIEKFSRIEHCFGNL	LEIF	115	Query 58 EDGNSEDDSSELESSSEEGHEDGSEDATGEEGGAGEKGEAG-EEDEAGEEGEAGEEGEAG 116 EDG D + ES +++ E+ +D+ ++ G G AG E+DE G G++ G Sbjct 48 EDGTESDLEDDQESHTQDDEENDRQDSEEQDDTDGRGGHAGAEDDEDSVGG-LGQDNRDG 106 Query 117 EEGGAGEEGGAGEEGGADEEG------------------SAGEEGGAEGGEESPVNTYHQ 158 + + EG E GA G G + GEES +TY Q Sbjct 107 QVTDSDAEGREVEGAGARGGKRGKGARGKKGRGKSTDAEGGGSAGSSYSGEESAAHTYQQ 166 Query 159 VHNLLKNIMNVGTKNNY…
gi|37201975|dbj|BAC78821.2| GE rich salivary gland protein[Anopheles stephensi]	gi|37201975|dbj|BAC78821.2	gi|215259879|gb|ACJ64431.1| putative 30 kDa allergen-like protein [Culex tarsalis]	gi|215259879|gb|ACJ64431.1	75	33.5 bits (75)	0.017	31	36/118 (31%)	48	56/118 (48%)	28	34/118 (28%)	Compositional matrix adjust.	1	269	213	154-254 (101)	102-202 (101)	NTYHQVHNLLKNIMNVGTK-------NNYLKSF---ILARLQERLMNPTIDLVGSISKYSKIKECFDS---LADDVKS-LVEKSETSYEECSKDKNNPHCGSEG-TRELDE--GLIER	+TY QV +L +I G + + YL++F +LA L S+ +SKI+ CFD +AD ++ LV+ Y+ C K + P C G TR L+ GL++R	HTYRQVLAILDHINLSGVQSGVRADADRYLQNFKTNVLA------------LTSSVDDFSKIQPCFDYFTHIADTARNDLVQ----YYDSC-KSSDEPACRVNGVTRYLNRLNGLMDR	LEIF	116	Query 154 NTYHQVHNLLKNIMNVGTK-------NNYLKSF---ILARLQERLMNPTIDLVGSISKYS 203 +TY QV +L +I G + + YL++F +LA L S+ +S Sbjct 102 HTYRQVLAILDHINLSGVQSGVRADADRYLQNFKTNVLA------------LTSSVDDFS 149 Query 204 KIKECFDS---LADDVKS-LVEKSETSYEECSKDKNNPHCGSEG-TRELDE--GLIER 254 KI+ CFD +AD ++ LV+ Y+ C K + P C G TR L+ GL++R
gi|37201975|dbj|BAC78821.2| GE rich salivary gland protein[Anopheles stephensi]	gi|37201975|dbj|BAC78821.2	gi|94468414|gb|ABF18056.1| salivary secreted protein [Aedes aegypti]	gi|94468414|gb|ABF18056.1	72	32.3 bits (72)	0.034	30	21/71 (30%)	44	31/71 (44%)	1	1/71 (1%)	Compositional matrix adjust.	1	269	283	195-265 (71)	212-281 (70)	LVGSISKYSKIKECFDSLADDVKSLVEKSETSYEECSKDKNNPHCGSEGTRELDEGLIEREQKLSDCIVEK	L +I YSKIK CF + + L + Y+ C K C S +GL E E ++CI ++	LTSNIQDYSKIKTCFSNFLSRTQQLRDYMSYHYDSC-KGHYEQTCNSNTLVSYQDGLNELEYMTAECIRQR	LEIF	117	Query 195 LVGSISKYSKIKECFDSLADDVKSLVEKSETSYEECSKDKNNPHCGSEGTRELDEGLIER 254 L +I YSKIK CF + + L + Y+ C K C S +GL E Sbjct 212 LTSNIQDYSKIKTCFSNFLSRTQQLRDYMSYHYDSC-KGHYEQTCNSNTLVSYQDGLNEL 270 Query 255 EQKLSDCIVEK 265 E ++CI ++
gi|37201975|dbj|BAC78821.2| GE rich salivary gland protein[Anopheles stephensi]	gi|37201975|dbj|BAC78821.2	gi|94468416|gb|ABF18057.1| salivary secreted protein [Aedes aegypti]	gi|94468416|gb|ABF18057.1	70	31.6 bits (70)	0.057	30	23/77 (30%)	45	34/77 (45%)	2	2/77 (2%)	Compositional matrix adjust.	1	269	202	189-265 (77)	126-200 (75)	MNPTIDLVGSISKYSKIKECFDSLADDVKSLVEKSETSYEECSKDKNNPHCGSEGTRELDEGLIEREQKLSDCIVEK	MN + L +I YSKIK CF + + L + Y+ C K C S +GL E E ++CI ++	MNLLV-LTSNIQDYSKIKTCFSNFLSRTQQLRDYMSYHYDSC-KGHYEQTCNSNTLVSYQDGLNELEYMTAECIRQR	LEIF	118	Query 189 MNPTIDLVGSISKYSKIKECFDSLADDVKSLVEKSETSYEECSKDKNNPHCGSEGTRELD 248 MN + L +I YSKIK CF + + L + Y+ C K C S Sbjct 126 MNLLV-LTSNIQDYSKIKTCFSNFLSRTQQLRDYMSYHYDSC-KGHYEQTCNSNTLVSYQ 183 Query 249 EGLIEREQKLSDCIVEK 265 +GL E E ++CI ++
gi|37201975|dbj|BAC78821.2| GE rich salivary gland protein[Anopheles stephensi]	gi|37201975|dbj|BAC78821.2	gi|289740031|gb|ADD18763.1| activin-like protein at 23B [Glossina morsitans morsitans]	gi|289740031|gb|ADD18763.1	62	28.5 bits (62)	0.55	39	21/54 (39%)	54	29/54 (54%)	7	4/54 (7%)	Compositional matrix adjust.	1	269	536	15-64 (50)	25-78 (54)	LIVSARPSDETTDQ---ESSTELSEDTSDSYHQEEDTSETGADA-GTEDGNSED	L+VS+ PS E + Q E S E T S+ + SE ++ GTEDG +ED	LLVSSHPSAEFSRQLHHEKSNESMPHTFHSHFHHDQVSEFEINSTGTEDGLAED	LEIF	119	Query 15 LIVSARPSDETTDQ---ESSTELSEDTSDSYHQEEDTSETGADA-GTEDGNSED 64 L+VS+ PS E + Q E S E T S+ + SE ++ GTEDG +ED
gi|37201975|dbj|BAC78821.2| GE rich salivary gland protein[Anopheles stephensi]	gi|37201975|dbj|BAC78821.2	gi|255710337|gb|ACU30988.1| putative secreted ferritin G subunit precursor [Ochlerotatus triseriatus]	gi|255710337|gb|ACU30988.1	61	28.1 bits (61)	0.69	33	18/55 (33%)	50	27/55 (50%)	7	4/55 (7%)	Compositional matrix adjust.	1	269	126	217-267 (51)	49-103 (55)	KSLVEKSETSYEECSKDKNNPHCGSEGTRELDEGLIERE----QKLSDCIVEKRD	K+L E++ +++ S N H + LDE LIE + +KLS CI D	KTLAEEAHMIHKKISHANNEEHYDPDVAHYLDEKLIEYQSGQIRKLSGCITNLND	LEIF	120	Query 217 KSLVEKSETSYEECSKDKNNPHCGSEGTRELDEGLIERE----QKLSDCIVEKRD 267 K+L E++ +++ S N H + LDE LIE + +KLS CI D
gi|37201975|dbj|BAC78821.2| GE rich salivary gland protein[Anopheles stephensi]	gi|37201975|dbj|BAC78821.2	gi|94468552|gb|ABF18125.1| 30 kDa salivary gland allergen variant 3 [Aedes aegypti]	gi|94468552|gb|ABF18125.1	56	26.2 bits (56)	2.9	46	11/24 (46%)	59	14/24 (59%)	0	0/24 (0%)	Compositional matrix adjust.	1	269	258	1-24 (24)	1-24 (24)	MKLLLLLASVLCLALIVSARPSDE	MK L+ L + CL IV +RP E	MKPLVKLFLLFCLVGIVLSRPMPE	LEIF	124	Query 1 MKLLLLLASVLCLALIVSARPSDE 24 MK L+ L + CL IV +RP E
gi|37201975|dbj|BAC78821.2| GE rich salivary gland protein[Anopheles stephensi]	gi|37201975|dbj|BAC78821.2	gi|289742591|gb|ADD20043.1| riboflavin kinase [Glossina morsitans morsitans]	gi|289742591|gb|ADD20043.1	51	24.3 bits (51)	9.6	38	9/24 (38%)	71	17/24 (71%)	0	0/24 (0%)	Compositional matrix adjust.	1	269	165	213-236 (24)	133-156 (24)	ADDVKSLVEKSETSYEECSKDKNN	AD+ KS ++ S+ Y+ C ++KN+	ADESKSALQYSQFFYDTCQRNKND	LEIF	126	Query 213 ADDVKSLVEKSETSYEECSKDKNN 236 AD+ KS ++ S+ Y+ C ++KN+
gi|114864704|gb|ABI83759.1| short form D7 salivary protein 2[Anopheles funestus]	gi|114864704|gb|ABI83759.1	gi|114864704|gb|ABI83759.1| short form D7 salivary protein 2 [Anopheles funestus]	gi|114864704|gb|ABI83759.1	897	350 bits (897)	4e-98	100	169/169 (100%)	100	169/169 (100%)	0	0/169 (0%)	Compositional matrix adjust.	1	169	169	1-169 (169)	1-169 (169)	MLKKLLLSVGLVWCLITLGQARKESTVEECEKNIPASLKDRVCELRQYTPVSSDDMDKHMQCILEVVGFVNGNGEVKENELLTLLQRVDSSVAHAANMKKCATEASTVGNAKKANTFYTCFLGTSSSASFKNAVDYNELLKAGKMRLSDPFDMSRVTAMIKEIDDGLCP	MLKKLLLSVGLVWCLITLGQARKESTVEECEKNIPASLKDRVCELRQYTPVSSDDMDKHMQCILEVVGFVNGNGEVKENELLTLLQRVDSSVAHAANMKKCATEASTVGNAKKANTFYTCFLGTSSSASFKNAVDYNELLKAGKMRLSDPFDMSRVTAMIKEIDDGLCP	MLKKLLLSVGLVWCLITLGQARKESTVEECEKNIPASLKDRVCELRQYTPVSSDDMDKHMQCILEVVGFVNGNGEVKENELLTLLQRVDSSVAHAANMKKCATEASTVGNAKKANTFYTCFLGTSSSASFKNAVDYNELLKAGKMRLSDPFDMSRVTAMIKEIDDGLCP	E	128	Query 1 MLKKLLLSVGLVWCLITLGQARKESTVEECEKNIPASLKDRVCELRQYTPVSSDDMDKHM 60 MLKKLLLSVGLVWCLITLGQARKESTVEECEKNIPASLKDRVCELRQYTPVSSDDMDKHM Sbjct 1 MLKKLLLSVGLVWCLITLGQARKESTVEECEKNIPASLKDRVCELRQYTPVSSDDMDKHM 60 Query 61 QCILEVVGFVNGNGEVKENELLTLLQRVDSSVAHAANMKKCATEASTVGNAKKANTFYTC 120 QCILEVVGFVNGNGEVKENELLTLLQRVDSSVAHAANMKKCATEASTVGNAKKANTFYTC Sbjct 61 QCILEVVGFVNGNGEVKENELLTLLQRVDSSVAHAANMKKCATEASTVGN…
gi|114864704|gb|ABI83759.1| short form D7 salivary protein 2[Anopheles funestus]	gi|114864704|gb|ABI83759.1	gi|16225965|gb|AAL16040.1| short form D7r2 salivary protein [Anopheles arabiensis]	gi|16225965|gb|AAL16040.1	774	302 bits (774)	8e-84	87	146/168 (87%)	92	154/168 (92%)	0	0/168 (0%)	Compositional matrix adjust.	1	169	168	1-168 (168)	1-168 (168)	MLKKLLLSVGLVWCLITLGQARKESTVEECEKNIPASLKDRVCELRQYTPVSSDDMDKHMQCILEVVGFVNGNGEVKENELLTLLQRVDSSVAHAANMKKCATEASTVGNAKKANTFYTCFLGTSSSASFKNAVDYNELLKAGKMRLSDPFDMSRVTAMIKEIDDGLC	M KKLLLSVGLVWCLI+LGQARKESTVEECEKNI SLKDRVCELRQYTPVSSDDMDKHMQC+LEVVGFV+GNGEVKE+ LL LLQRVDS V HAANMKKC TEAST G+ KKANTFYTCFLGTSS A FKNAVDYNELLKAGKM+ SDPFDM+RV A+IKEIDDGLC	MFKKLLLSVGLVWCLISLGQARKESTVEECEKNIGDSLKDRVCELRQYTPVSSDDMDKHMQCVLEVVGFVDGNGEVKESVLLKLLQRVDSGVNHAANMKKCVTEASTSGSDKKANTFYTCFLGTSSLAGFKNAVDYNELLKAGKMQTSDPFDMNRVAALIKEIDDGLC	LEIF	129	Query 1 MLKKLLLSVGLVWCLITLGQARKESTVEECEKNIPASLKDRVCELRQYTPVSSDDMDKHM 60 M KKLLLSVGLVWCLI+LGQARKESTVEECEKNI SLKDRVCELRQYTPVSSDDMDKHM Sbjct 1 MFKKLLLSVGLVWCLISLGQARKESTVEECEKNIGDSLKDRVCELRQYTPVSSDDMDKHM 60 Query 61 QCILEVVGFVNGNGEVKENELLTLLQRVDSSVAHAANMKKCATEASTVGNAKKANTFYTC 120 QC+LEVVGFV+GNGEVKE+ LL LLQRVDS V HAANMKKC TEAST G+ KKANTFYTC Sbjct 61 QCVLEVVGFVDGNGEVKESVLLKLLQRVDSGVNHAANMKKCVTEASTSGSD…
gi|114864704|gb|ABI83759.1| short form D7 salivary protein 2[Anopheles funestus]	gi|114864704|gb|ABI83759.1	gi|17016227|gb|AAK84944.1| D7-related 2 protein [Anopheles gambiae]	gi|17016227|gb|AAK84944.1	774	302 bits (774)	8e-84	87	146/168 (87%)	92	154/168 (92%)	0	0/168 (0%)	Compositional matrix adjust.	1	169	168	1-168 (168)	1-168 (168)	MLKKLLLSVGLVWCLITLGQARKESTVEECEKNIPASLKDRVCELRQYTPVSSDDMDKHMQCILEVVGFVNGNGEVKENELLTLLQRVDSSVAHAANMKKCATEASTVGNAKKANTFYTCFLGTSSSASFKNAVDYNELLKAGKMRLSDPFDMSRVTAMIKEIDDGLC	M KKLLLSVGLVWCLI+LGQARKESTVEECEKNI SLKDRVCELRQYTPVSSDDMDKHMQC+LEVVGFV+GNGEVKE+ LL LLQRVDS V HAANMKKC TEAST G+ KKANTFYTCFLGTSS A FKNAVDYNELLKAGKM+ SDPFDM+RV A+IKEIDDGLC	MFKKLLLSVGLVWCLISLGQARKESTVEECEKNIGDSLKDRVCELRQYTPVSSDDMDKHMQCVLEVVGFVDGNGEVKESVLLELLQRVDSGVNHAANMKKCVTEASTSGSDKKANTFYTCFLGTSSLAGFKNAVDYNELLKAGKMQTSDPFDMNRVAALIKEIDDGLC	LEIF	130	Query 1 MLKKLLLSVGLVWCLITLGQARKESTVEECEKNIPASLKDRVCELRQYTPVSSDDMDKHM 60 M KKLLLSVGLVWCLI+LGQARKESTVEECEKNI SLKDRVCELRQYTPVSSDDMDKHM Sbjct 1 MFKKLLLSVGLVWCLISLGQARKESTVEECEKNIGDSLKDRVCELRQYTPVSSDDMDKHM 60 Query 61 QCILEVVGFVNGNGEVKENELLTLLQRVDSSVAHAANMKKCATEASTVGNAKKANTFYTC 120 QC+LEVVGFV+GNGEVKE+ LL LLQRVDS V HAANMKKC TEAST G+ KKANTFYTC Sbjct 61 QCVLEVVGFVDGNGEVKESVLLELLQRVDSGVNHAANMKKCVTEASTSGSD…
gi|114864704|gb|ABI83759.1| short form D7 salivary protein 2[Anopheles funestus]	gi|114864704|gb|ABI83759.1	gi|4538889|emb|CAB39728.1| D7-related 2 protein [Anopheles gambiae]	gi|4538889|emb|CAB39728.1	774	302 bits (774)	8e-84	87	146/168 (87%)	92	154/168 (92%)	0	0/168 (0%)	Compositional matrix adjust.	1	169	168	1-168 (168)	1-168 (168)	MLKKLLLSVGLVWCLITLGQARKESTVEECEKNIPASLKDRVCELRQYTPVSSDDMDKHMQCILEVVGFVNGNGEVKENELLTLLQRVDSSVAHAANMKKCATEASTVGNAKKANTFYTCFLGTSSSASFKNAVDYNELLKAGKMRLSDPFDMSRVTAMIKEIDDGLC	M KKLLLSVGLVWCLI+LGQARKESTVEECEKNI SLKDRVCELRQYTPVSSDDMDKHMQC+LEVVGFV+GNGEVKE+ LL LLQRVDS V HAANMKKC TEAST G+ KKANTFYTCFLGTSS A FKNAVDYNELLKAGKM+ SDPFDM+RV A+IKEIDDGLC	MFKKLLLSVGLVWCLISLGQARKESTVEECEKNIGDSLKDRVCELRQYTPVSSDDMDKHMQCVLEVVGFVDGNGEVKESVLLELLQRVDSGVNHAANMKKCVTEASTSGSDKKANTFYTCFLGTSSLAGFKNAVDYNELLKAGKMQTSDPFDMNRVAALIKEIDDGLC	LEIF	131	Query 1 MLKKLLLSVGLVWCLITLGQARKESTVEECEKNIPASLKDRVCELRQYTPVSSDDMDKHM 60 M KKLLLSVGLVWCLI+LGQARKESTVEECEKNI SLKDRVCELRQYTPVSSDDMDKHM Sbjct 1 MFKKLLLSVGLVWCLISLGQARKESTVEECEKNIGDSLKDRVCELRQYTPVSSDDMDKHM 60 Query 61 QCILEVVGFVNGNGEVKENELLTLLQRVDSSVAHAANMKKCATEASTVGNAKKANTFYTC 120 QC+LEVVGFV+GNGEVKE+ LL LLQRVDS V HAANMKKC TEAST G+ KKANTFYTC Sbjct 61 QCVLEVVGFVDGNGEVKESVLLELLQRVDSGVNHAANMKKCVTEASTSGSD…
gi|114864704|gb|ABI83759.1| short form D7 salivary protein 2[Anopheles funestus]	gi|114864704|gb|ABI83759.1	gi|29501376|gb|AAO74838.1| short D7-4 salivary protein precursor [Anopheles stephensi]	gi|29501376|gb|AAO74838.1	771	301 bits (771)	2e-83	86	142/167 (86%)	93	154/167 (93%)	0	0/167 (0%)	Compositional matrix adjust.	1	169	168	2-168 (167)	1-167 (167)	LKKLLLSVGLVWCLITLGQARKESTVEECEKNIPASLKDRVCELRQYTPVSSDDMDKHMQCILEVVGFVNGNGEVKENELLTLLQRVDSSVAHAANMKKCATEASTVGNAKKANTFYTCFLGTSSSASFKNAVDYNELLKAGKMRLSDPFDMSRVTAMIKEIDDGLC	#NAME?	MNKLLLTVGLLWCLVSLGQARKESTVEECEKNIPDSLKDRVCELRQYTPVASDDMDKHMQCILEVVGFVNGNGEVNESELLSLLQRVDSSVPHAANMKKCVMEASNVGSGKKANTFYTCFLGTSSSTGFKNAVDYNELLRAGKMRLSDPFDVSVVARLIKEIDDGLC	LEIF	132	Query 2 LKKLLLSVGLVWCLITLGQARKESTVEECEKNIPASLKDRVCELRQYTPVSSDDMDKHMQ 61 + KLLL+VGL+WCL++LGQARKESTVEECEKNIP SLKDRVCELRQYTPV+SDDMDKHMQ Sbjct 1 MNKLLLTVGLLWCLVSLGQARKESTVEECEKNIPDSLKDRVCELRQYTPVASDDMDKHMQ 60 Query 62 CILEVVGFVNGNGEVKENELLTLLQRVDSSVAHAANMKKCATEASTVGNAKKANTFYTCF 121 CILEVVGFVNGNGEV E+ELL+LLQRVDSSV HAANMKKC EAS VG+ KKANTFYTCF Sbjct 61 CILEVVGFVNGNGEVNESELLSLLQRVDSSVPHAANMKKCVMEASNVGSGK…
gi|114864704|gb|ABI83759.1| short form D7 salivary protein 2[Anopheles funestus]	gi|114864704|gb|ABI83759.1	gi|3378531|emb|CAA03872.1| D7r2 protein [Anopheles gambiae]	gi|3378531|emb|CAA03872.1	685	268 bits (685)	2e-73	87	130/150 (87%)	92	137/150 (92%)	0	0/150 (0%)	Compositional matrix adjust.	1	169	150	1-150 (150)	1-150 (150)	MLKKLLLSVGLVWCLITLGQARKESTVEECEKNIPASLKDRVCELRQYTPVSSDDMDKHMQCILEVVGFVNGNGEVKENELLTLLQRVDSSVAHAANMKKCATEASTVGNAKKANTFYTCFLGTSSSASFKNAVDYNELLKAGKMRLSDP	M KKLLLSVGLVWCLI+LGQARKESTVEECEKNI SLKDRVCELRQYTPVSSDDMDKHMQC+LEVVGFV+GNGEVKE+ LL LLQRVDS V HAANMKKC TEAST G+ KKANTFYTCFLGTSS A FKNAVDY+ELLKAGKM+ SDP	MFKKLLLSVGLVWCLISLGQARKESTVEECEKNIGDSLKDRVCELRQYTPVSSDDMDKHMQCVLEVVGFVDGNGEVKESVLLELLQRVDSGVNHAANMKKCVTEASTSGSDKKANTFYTCFLGTSSLAGFKNAVDYDELLKAGKMQTSDP	LEIF	133	Query 1 MLKKLLLSVGLVWCLITLGQARKESTVEECEKNIPASLKDRVCELRQYTPVSSDDMDKHM 60 M KKLLLSVGLVWCLI+LGQARKESTVEECEKNI SLKDRVCELRQYTPVSSDDMDKHM Sbjct 1 MFKKLLLSVGLVWCLISLGQARKESTVEECEKNIGDSLKDRVCELRQYTPVSSDDMDKHM 60 Query 61 QCILEVVGFVNGNGEVKENELLTLLQRVDSSVAHAANMKKCATEASTVGNAKKANTFYTC 120 QC+LEVVGFV+GNGEVKE+ LL LLQRVDS V HAANMKKC TEAST G+ KKANTFYTC Sbjct 61 QCVLEVVGFVDGNGEVKESVLLELLQRVDSGVNHAANMKKCVTEASTSGSD…
gi|114864704|gb|ABI83759.1| short form D7 salivary protein 2[Anopheles funestus]	gi|114864704|gb|ABI83759.1	gi|17016226|gb|AAK84943.1| D7-related 3 protein [Anopheles gambiae]	gi|17016226|gb|AAK84943.1	566	222 bits (566)	9e-60	63	105/168 (63%)	77	128/168 (77%)	0	0/168 (0%)	Compositional matrix adjust.	1	169	169	1-168 (168)	1-168 (168)	MLKKLLLSVGLVWCLITLGQARKESTVEECEKNIPASLKDRVCELRQYTPVSSDDMDKHMQCILEVVGFVNGNGEVKENELLTLLQRVDSSVAHAANMKKCATEASTVGNAKKANTFYTCFLGTSSSASFKNAVDYNELLKAGKMRLSDPFDMSRVTAMIKEIDDGLC	M KLL L+WCL +LGQAR+E TVEECE+NIPASLK+RVCELRQYTPV DMD HMQC+LEV+GFV NGE+ ELL +L+ VD HA +MKKC EA V + KANTFYTCFLGTSS+ +FK AVDY ELL+AGK+ + F+ +V+A++K+IDDGLC	MFGKLLPCAILLWCLFSLGQARQEETVEECERNIPASLKERVCELRQYTPVQGKDMDSHMQCVLEVLGFVEDNGELVFQELLGVLKMVDPDGDHAGSMKKCNAEAEKVDTSSKANTFYTCFLGTSSAQAFKYAVDYVELLRAGKLDMGTTFNAGQVSALMKQIDDGLC	EIF	134	Query 1 MLKKLLLSVGLVWCLITLGQARKESTVEECEKNIPASLKDRVCELRQYTPVSSDDMDKHM 60 M KLL L+WCL +LGQAR+E TVEECE+NIPASLK+RVCELRQYTPV DMD HM Sbjct 1 MFGKLLPCAILLWCLFSLGQARQEETVEECERNIPASLKERVCELRQYTPVQGKDMDSHM 60 Query 61 QCILEVVGFVNGNGEVKENELLTLLQRVDSSVAHAANMKKCATEASTVGNAKKANTFYTC 120 QC+LEV+GFV NGE+ ELL +L+ VD HA +MKKC EA V + KANTFYTC Sbjct 61 QCVLEVLGFVEDNGELVFQELLGVLKMVDPDGDHAGSMKKCNAEAEKVDTSSKANTFYTC 120 …
gi|114864704|gb|ABI83759.1| short form D7 salivary protein 2[Anopheles funestus]	gi|114864704|gb|ABI83759.1	gi|4538891|emb|CAB39729.1| D7-related 3 protein [Anopheles gambiae]	gi|4538891|emb|CAB39729.1	566	222 bits (566)	9e-60	63	105/168 (63%)	77	128/168 (77%)	0	0/168 (0%)	Compositional matrix adjust.	1	169	169	1-168 (168)	1-168 (168)	MLKKLLLSVGLVWCLITLGQARKESTVEECEKNIPASLKDRVCELRQYTPVSSDDMDKHMQCILEVVGFVNGNGEVKENELLTLLQRVDSSVAHAANMKKCATEASTVGNAKKANTFYTCFLGTSSSASFKNAVDYNELLKAGKMRLSDPFDMSRVTAMIKEIDDGLC	M KLL L+WCL +LGQAR+E TVEECE+NIPASLK+RVCELRQYTPV DMD HMQC+LEV+GFV NGE+ ELL +L+ VD HA +MKKC EA V + KANTFYTCFLGTSS+ +FK AVDY ELL+AGK+ + F+ +V+A++K+IDDGLC	MFGKLLPCAILLWCLFSLGQARQEETVEECERNIPASLKERVCELRQYTPVQGKDMDSHMQCVLEVLGFVEDNGELVFQELLGVLKMVDPDGDHAGSMKKCNAEAEKVDTSSKANTFYTCFLGTSSAQAFKYAVDYVELLRAGKLDMGTTFNAGQVSALMKQIDDGLC	EIF	135	Query 1 MLKKLLLSVGLVWCLITLGQARKESTVEECEKNIPASLKDRVCELRQYTPVSSDDMDKHM 60 M KLL L+WCL +LGQAR+E TVEECE+NIPASLK+RVCELRQYTPV DMD HM Sbjct 1 MFGKLLPCAILLWCLFSLGQARQEETVEECERNIPASLKERVCELRQYTPVQGKDMDSHM 60 Query 61 QCILEVVGFVNGNGEVKENELLTLLQRVDSSVAHAANMKKCATEASTVGNAKKANTFYTC 120 QC+LEV+GFV NGE+ ELL +L+ VD HA +MKKC EA V + KANTFYTC Sbjct 61 QCVLEVLGFVEDNGELVFQELLGVLKMVDPDGDHAGSMKKCNAEAEKVDTSSKANTFYTC 120 …
gi|114864704|gb|ABI83759.1| short form D7 salivary protein 2[Anopheles funestus]	gi|114864704|gb|ABI83759.1	gi|16225968|gb|AAL16041.1| short form D7r3 salivary protein [Anopheles arabiensis]	gi|16225968|gb|AAL16041.1	561	220 bits (561)	4e-59	64	105/165 (64%)	77	126/165 (77%)	0	0/165 (0%)	Compositional matrix adjust.	1	169	181	4-168 (165)	16-180 (165)	KLLLSVGLVWCLITLGQARKESTVEECEKNIPASLKDRVCELRQYTPVSSDDMDKHMQCILEVVGFVNGNGEVKENELLTLLQRVDSSVAHAANMKKCATEASTVGNAKKANTFYTCFLGTSSSASFKNAVDYNELLKAGKMRLSDPFDMSRVTAMIKEIDDGLC	KLL LVWCL +LGQAR+E TVEECE+NIPASLK RVCELRQYTPV DMD HMQC+LEV+GFV NGE+ ELL +L+ VD HA +MKKC EA V + KANTFYTCFLGTSS+ +FK AVDY ELL+AGK+ + F+ +V+A++K+IDDGLC	KLLPCAILVWCLFSLGQARQEETVEECERNIPASLKGRVCELRQYTPVQGKDMDSHMQCVLEVLGFVEYNGELLFQELLGVLKMVDPDGDHAGSMKKCNAEAEKVDTSSKANTFYTCFLGTSSAQAFKYAVDYVELLRAGKLDMGTTFNAGQVSALMKQIDDGLC	LEIF	136	Query 4 KLLLSVGLVWCLITLGQARKESTVEECEKNIPASLKDRVCELRQYTPVSSDDMDKHMQCI 63 KLL LVWCL +LGQAR+E TVEECE+NIPASLK RVCELRQYTPV DMD HMQC+ Sbjct 16 KLLPCAILVWCLFSLGQARQEETVEECERNIPASLKGRVCELRQYTPVQGKDMDSHMQCV 75 Query 64 LEVVGFVNGNGEVKENELLTLLQRVDSSVAHAANMKKCATEASTVGNAKKANTFYTCFLG 123 LEV+GFV NGE+ ELL +L+ VD HA +MKKC EA V + KANTFYTCFLG Sbjct 76 LEVLGFVEYNGELLFQELLGVLKMVDPDGDHAGSMKKCNAEAEKVDTSSKANTFYTCFLG 13…
gi|114864704|gb|ABI83759.1| short form D7 salivary protein 2[Anopheles funestus]	gi|114864704|gb|ABI83759.1	gi|16798386|gb|AAL29441.1|AF427696_1 D7-related 3.2 protein [Anopheles darlingi]	gi|16798386|gb|AAL29441.1|AF427696_1	542	213 bits (542)	6e-57	60	100/168 (60%)	76	127/168 (76%)	0	0/168 (0%)	Compositional matrix adjust.	1	169	169	1-168 (168)	1-168 (168)	MLKKLLLSVGLVWCLITLGQARKESTVEECEKNIPASLKDRVCELRQYTPVSSDDMDKHMQCILEVVGFVNGNGEVKENELLTLLQRVDSSVAHAANMKKCATEASTVGNAKKANTFYTCFLGTSSSASFKNAVDYNELLKAGKMRLSDPFDMSRVTAMIKEIDDGLC	M K+LL +VGLVWC + QA + TVEECEKNIP+SLKDR+CELRQYTP +S DMDKHMQC+L VVGFV+ NGEV+ ELL LL + HA N+KKC E++ V +KKANTFYTCFL T S +FK +VD+ EL++AGK++ + F+ ++ A+IKEIDDGLC	MFKQLLYAVGLVWCWMAFVQAGEPKTVEECEKNIPSSLKDRICELRQYTPDTSPDMDKHMQCVLHVVGFVDRNGEVEFQELLGLLTIAEPRGKHAENIKKCVAESAKVNASKKANTFYTCFLTTDSVEAFKLSVDFVELIRAGKLKPNSQFNAGQIKALIKEIDDGLC	EIF	137	Query 1 MLKKLLLSVGLVWCLITLGQARKESTVEECEKNIPASLKDRVCELRQYTPVSSDDMDKHM 60 M K+LL +VGLVWC + QA + TVEECEKNIP+SLKDR+CELRQYTP +S DMDKHM Sbjct 1 MFKQLLYAVGLVWCWMAFVQAGEPKTVEECEKNIPSSLKDRICELRQYTPDTSPDMDKHM 60 Query 61 QCILEVVGFVNGNGEVKENELLTLLQRVDSSVAHAANMKKCATEASTVGNAKKANTFYTC 120 QC+L VVGFV+ NGEV+ ELL LL + HA N+KKC E++ V +KKANTFYTC Sbjct 61 QCVLHVVGFVDRNGEVEFQELLGLLTIAEPRGKHAENIKKCVAESAKVNASKKANTFYTC …
gi|114864704|gb|ABI83759.1| short form D7 salivary protein 2[Anopheles funestus]	gi|114864704|gb|ABI83759.1	gi|114864694|gb|ABI83758.1| short form D7 salivary protein 3 [Anopheles funestus]	gi|114864694|gb|ABI83758.1	530	208 bits (530)	1e-55	58	97/168 (58%)	73	122/168 (73%)	0	0/168 (0%)	Compositional matrix adjust.	1	169	169	1-168 (168)	1-168 (168)	MLKKLLLSVGLVWCLITLGQARKESTVEECEKNIPASLKDRVCELRQYTPVSSDDMDKHMQCILEVVGFVNGNGEVKENELLTLLQRVDSSVAHAANMKKCATEASTVGNAKKANTFYTCFLGTSSSASFKNAVDYNELLKAGKMRLSDPFDMSRVTAMIKEIDDGLC	ML K LL V L+WC++ L +AR+E TVE+CE+ +P SLK R+CE+RQYTPV DMD HMQC+L+V+GFV +G+V ELL LL+ DS H N+K C EA V ++ KAN FYTCFL TSSS +FK A DY ELL AGK+R PFD SRV+ ++K+IDDGLC	MLGKFLLKVALLWCILALVKAREEETVEQCEQVMPQSLKGRICEIRQYTPVKGQDMDNHMQCVLQVIGFVEESGDVVFQELLGLLKMTDSKQDHVGNIKTCKAEADQVASSSKANKFYTCFLKTSSSQAFKMAFDYVELLLAGKIRSDMPFDASRVSMLMKQIDDGLC	EIF	138	Query 1 MLKKLLLSVGLVWCLITLGQARKESTVEECEKNIPASLKDRVCELRQYTPVSSDDMDKHM 60 ML K LL V L+WC++ L +AR+E TVE+CE+ +P SLK R+CE+RQYTPV DMD HM Sbjct 1 MLGKFLLKVALLWCILALVKAREEETVEQCEQVMPQSLKGRICEIRQYTPVKGQDMDNHM 60 Query 61 QCILEVVGFVNGNGEVKENELLTLLQRVDSSVAHAANMKKCATEASTVGNAKKANTFYTC 120 QC+L+V+GFV +G+V ELL LL+ DS H N+K C EA V ++ KAN FYTC Sbjct 61 QCVLQVIGFVEESGDVVFQELLGLLKMTDSKQDHVGNIKTCKAEADQVASSSKANKFYTC …
gi|114864704|gb|ABI83759.1| short form D7 salivary protein 2[Anopheles funestus]	gi|114864704|gb|ABI83759.1	gi|3378529|emb|CAA03871.1| D7r3 protein [Anopheles gambiae]	gi|3378529|emb|CAA03871.1	499	196 bits (499)	6e-52	61	94/156 (61%)	73	113/156 (73%)	0	0/156 (0%)	Compositional matrix adjust.	1	169	156	1-156 (156)	1-156 (156)	MLKKLLLSVGLVWCLITLGQARKESTVEECEKNIPASLKDRVCELRQYTPVSSDDMDKHMQCILEVVGFVNGNGEVKENELLTLLQRVDSSVAHAANMKKCATEASTVGNAKKANTFYTCFLGTSSSASFKNAVDYNELLKAGKMRLSDPFDMSRV	M KLL L+WCL +LGQAR+E TVEECE+NIPASLK+RVCELRQYTPV DMD HMQC+LEV+GFV NGE+ ELL +L+ VD HA +MKKC EA V + KANTFYTCFLGTSS+ +FK AVDY +AGK+ + F+ +V	MFGKLLPCAILLWCLFSLGQARQEETVEECERNIPASLKERVCELRQYTPVQGKDMDSHMQCVLEVLGFVEDNGELVFQELLGVLKMVDPDGDHAGSMKKCNGEAEKVDTSSKANTFYTCFLGTSSAQAFKYAVDYVXAXRAGKLDMGTTFNAGQV	LEIF	139	Query 1 MLKKLLLSVGLVWCLITLGQARKESTVEECEKNIPASLKDRVCELRQYTPVSSDDMDKHM 60 M KLL L+WCL +LGQAR+E TVEECE+NIPASLK+RVCELRQYTPV DMD HM Sbjct 1 MFGKLLPCAILLWCLFSLGQARQEETVEECERNIPASLKERVCELRQYTPVQGKDMDSHM 60 Query 61 QCILEVVGFVNGNGEVKENELLTLLQRVDSSVAHAANMKKCATEASTVGNAKKANTFYTC 120 QC+LEV+GFV NGE+ ELL +L+ VD HA +MKKC EA V + KANTFYTC Sbjct 61 QCVLEVLGFVEDNGELVFQELLGVLKMVDPDGDHAGSMKKCNGEAEKVDTSSKANTFYTC 120 …
gi|114864704|gb|ABI83759.1| short form D7 salivary protein 2[Anopheles funestus]	gi|114864704|gb|ABI83759.1	gi|16798384|gb|AAL29440.1|AF427695_1 D7-related 3.1 protein [Anopheles darlingi]	gi|16798384|gb|AAL29440.1|AF427695_1	469	185 bits (469)	2e-48	62	87/142 (62%)	77	109/142 (77%)	0	0/142 (0%)	Compositional matrix adjust.	1	169	143	27-168 (142)	1-142 (142)	VEECEKNIPASLKDRVCELRQYTPVSSDDMDKHMQCILEVVGFVNGNGEVKENELLTLLQRVDSSVAHAANMKKCATEASTVGNAKKANTFYTCFLGTSSSASFKNAVDYNELLKAGKMRLSDPFDMSRVTAMIKEIDDGLC	VEECEKNIP+SLKDR+CELRQYTP +S DMDKHMQC+L VVGFV+ NGEV+ ELL LL + HA N+KKC E++ V +KKANTFYTCFL T S +FK +VD+ EL++AGK++ + F ++ A+IKEIDDGLC	VEECEKNIPSSLKDRICELRQYTPDTSPDMDKHMQCVLHVVGFVDRNGEVEFQELLGLLTIAEPRGKHAENIKKCVAESAKVNASKKANTFYTCFLTTDSVEAFKLSVDFVELIRAGKLKPNSQFKAGQIKALIKEIDDGLC	LEIF	140	Query 27 VEECEKNIPASLKDRVCELRQYTPVSSDDMDKHMQCILEVVGFVNGNGEVKENELLTLLQ 86 VEECEKNIP+SLKDR+CELRQYTP +S DMDKHMQC+L VVGFV+ NGEV+ ELL LL Sbjct 1 VEECEKNIPSSLKDRICELRQYTPDTSPDMDKHMQCVLHVVGFVDRNGEVEFQELLGLLT 60 Query 87 RVDSSVAHAANMKKCATEASTVGNAKKANTFYTCFLGTSSSASFKNAVDYNELLKAGKMR 146 + HA N+KKC E++ V +KKANTFYTCFL T S +FK +VD+ EL++AGK++ Sbjct 61 IAEPRGKHAENIKKCVAESAKVNASKKANTFYTCFLTTDSVEAFKLSVDFVELIRAGKL…
gi|114864704|gb|ABI83759.1| short form D7 salivary protein 2[Anopheles funestus]	gi|114864704|gb|ABI83759.1	gi|114864654|gb|ABI83754.1| short form D7 salivary protein 1 [Anopheles funestus]	gi|114864654|gb|ABI83754.1	312	124 bits (312)	3e-30	38	63/168 (38%)	59	98/168 (59%)	1	3/168 (1%)	Compositional matrix adjust.	1	169	166	1-168 (168)	1-165 (165)	MLKKLLLSVGLVWCLITLGQARKESTVEECEKNIPASLKDRVCELRQYTPVSSDDMDKHMQCILEVVGFVNGNGEVKENELLTLLQRVDSSVAHAANMKKCATEASTVGNAKKANTFYTCFLGTSSSASFKNAVDYNELLKAGKMRLSDPFDMSRVTAMIKEIDDGLC	ML K+L V + W L + QA K TV+ CEK + A+LK ++C++RQY DMDKHM C+++ + FV +G ++L+ L ++ H N++KC + + K+AN +Y C L +SSS SFK D EL+KAGK+ + P+ V ++K+ID +C	MLNKVLSVVLVTWGLFAIAQAAK--TVKGCEKQMSANLKKKLCDIRQYKIFDEPDMDKHMDCVMKTLKFVRADGTGDYHQLIKPLNAIEKDRKHDFNLEKCGGDTMHLPVGKRANAYYKCLLNSSSSESFKKVFDLTELVKAGKLPATAPYS-GAVEKLMKKIDQKIC	LEIF	141	Query 1 MLKKLLLSVGLVWCLITLGQARKESTVEECEKNIPASLKDRVCELRQYTPVSSDDMDKHM 60 ML K+L V + W L + QA K TV+ CEK + A+LK ++C++RQY DMDKHM Sbjct 1 MLNKVLSVVLVTWGLFAIAQAAK--TVKGCEKQMSANLKKKLCDIRQYKIFDEPDMDKHM 58 Query 61 QCILEVVGFVNGNGEVKENELLTLLQRVDSSVAHAANMKKCATEASTVGNAKKANTFYTC 120 C+++ + FV +G ++L+ L ++ H N++KC + + K+AN +Y C Sbjct 59 DCVMKTLKFVRADGTGDYHQLIKPLNAIEKDRKHDFNLEKCGGDTMHLPVGKRANAYYKC 118 Query 121…
gi|114864704|gb|ABI83759.1| short form D7 salivary protein 2[Anopheles funestus]	gi|114864704|gb|ABI83759.1	gi|114864647|gb|ABI83753.1| short form D7 salivary protein D7r4 [Anopheles funestus]	gi|114864647|gb|ABI83753.1	299	119 bits (299)	8e-29	37	61/168 (37%)	56	93/168 (56%)	1	3/168 (1%)	Compositional matrix adjust.	1	169	165	1-168 (168)	1-165 (165)	MLKKLLLSVGLVWCLITLGQARKESTVEECEKNIPASLKDRVCELRQYTPVSSDDMDKHMQCILEVVGFVNGNGEVKENELLTLLQRVDSSVAHAANMKKCATEASTVGNAKKANTFYTCFLGTSSSASFKNAVDYNELLKAGKMRLSDPFDMSRVTAMIKEIDDGLC	MLK + C + + TV+ECE +PASLK R+CE+RQY + DMDKH+ C+++ VGFV +G ++L L ++ H N++ C E+ V +++A+ FY C L T+S +FK D EL+KAGK+ + + V M+K+ID LC	MLKAVFFVYLFALCFVV--AVVQCDTVQECEDKLPASLKSRLCEIRQYKIIEGPDMDKHIDCVMKAVGFVYSDGRGDYHKLYDPLNAIEEDRRHDVNLETCIGESVRVPASQRAHVFYKCLLNTTSGRTFKKVFDLKELVKAGKVPKHARY-TAEVAQMMKDIDAKLC	LEIF	142	Query 1 MLKKLLLSVGLVWCLITLGQARKESTVEECEKNIPASLKDRVCELRQYTPVSSDDMDKHM 60 MLK + C + + TV+ECE +PASLK R+CE+RQY + DMDKH+ Sbjct 1 MLKAVFFVYLFALCFVV--AVVQCDTVQECEDKLPASLKSRLCEIRQYKIIEGPDMDKHI 58 Query 61 QCILEVVGFVNGNGEVKENELLTLLQRVDSSVAHAANMKKCATEASTVGNAKKANTFYTC 120 C+++ VGFV +G ++L L ++ H N++ C E+ V +++A+ FY C Sbjct 59 DCVMKAVGFVYSDGRGDYHKLYDPLNAIEEDRRHDVNLETCIGESVRVPASQRAHVFYKC 118 Query 121 FLGTSSS…
gi|114864704|gb|ABI83759.1| short form D7 salivary protein 2[Anopheles funestus]	gi|114864704|gb|ABI83759.1	gi|16225977|gb|AAL16044.1| short form D7clu4 salivary protein [Anopheles stephensi]	gi|16225977|gb|AAL16044.1	292	117 bits (292)	7e-28	36	59/164 (36%)	58	94/164 (58%)	0	1/164 (0%)	Compositional matrix adjust.	1	169	164	5-168 (164)	2-164 (163)	LLLSVGLVWCLITLGQARKESTVEECEKNIPASLKDRVCELRQYTPVSSDDMDKHMQCILEVVGFVNGNGEVKENELLTLLQRVDSSVAHAANMKKCATEASTVGNAKKANTFYTCFLGTSSSASFKNAVDYNELLKAGKMRLSDPFDMSRVTAMIKEIDDGLC	L L++ + + A + TV+ECE + ASLK ++CE+RQY S DM H+ C ++ VGFVN +G ++L+ LL ++ S H N++ C ++ G ++A +Y C L T+S+ +FK A D EL+KAGK+ + V +I+EIDD +C	LKLAIFISLSTLCFVAAVQGGTVKECEDKMAASLKSKLCEVRQYKLFESQDMYNHIDCCVKAVGFVNNDGSGDYHKLIKLLDKIKKSRKHGENLETCVGQSKRAGANQRAYVYYKCLLNTNSAETFKMAFDLRELIKAGKLPEGSSYG-PEVDRLIREIDDKIC	LEIF	143	Query 5 LLLSVGLVWCLITLGQARKESTVEECEKNIPASLKDRVCELRQYTPVSSDDMDKHMQCIL 64 L L++ + + A + TV+ECE + ASLK ++CE+RQY S DM H+ C + Sbjct 2 LKLAIFISLSTLCFVAAVQGGTVKECEDKMAASLKSKLCEVRQYKLFESQDMYNHIDCCV 61 Query 65 EVVGFVNGNGEVKENELLTLLQRVDSSVAHAANMKKCATEASTVGNAKKANTFYTCFLGT 124 + VGFVN +G ++L+ LL ++ S H N++ C ++ G ++A +Y C L T Sbjct 62 KAVGFVNNDGSGDYHKLIKLLDKIKKSRKHGENLETCVGQSKRAGANQRAYVYYKCLLNT 121 Query 12…
gi|114864704|gb|ABI83759.1| short form D7 salivary protein 2[Anopheles funestus]	gi|114864704|gb|ABI83759.1	gi|16225980|gb|AAL16045.1| short form D7clu5 salivary protein [Anopheles stephensi]	gi|16225980|gb|AAL16045.1	286	114 bits (286)	3e-27	37	61/169 (37%)	58	98/169 (58%)	2	5/169 (2%)	Compositional matrix adjust.	1	169	166	1-168 (168)	1-165 (165)	MLKKLLLSVGLVWC-LITLGQARKESTVEECEKNIPASLKDRVCELRQYTPVSSDDMDKHMQCILEVVGFVNGNGEVKENELLTLLQRVDSSVAHAANMKKCATEASTVGNAKKANTFYTCFLGTSSSASFKNAVDYNELLKAGKMRLSDPFDMSRVTAMIKEIDDGLC	M +K+ SV LV C L+ + QA K+ VE+CEK IP SLK ++C++RQY + DM+KH+ C++ +GFV+ +G + L+ L +D H N++ C + K+A FY C L ++S+ SFK A D EL+ AGK+ + + +V ++ +ID +C	MFRKVF-SVALVTCGLLVIVQAAKK--VEQCEKRIPDSLKPKLCQIRQYQLLEGADMEKHIDCVMRALGFVHPDGSGNYHALIEPLNAIDKDRKHGFNLETCGGNRDKLPKRKRAYAFYKCMLKSTSADSFKKAFDLKELVNAGKLSATAKYS-PQVDTLMAQIDGMIC	LEIF	144	Query 1 MLKKLLLSVGLVWC-LITLGQARKESTVEECEKNIPASLKDRVCELRQYTPVSSDDMDKH 59 M +K+ SV LV C L+ + QA K+ VE+CEK IP SLK ++C++RQY + DM+KH Sbjct 1 MFRKVF-SVALVTCGLLVIVQAAKK--VEQCEKRIPDSLKPKLCQIRQYQLLEGADMEKH 57 Query 60 MQCILEVVGFVNGNGEVKENELLTLLQRVDSSVAHAANMKKCATEASTVGNAKKANTFYT 119 + C++ +GFV+ +G + L+ L +D H N++ C + K+A FY Sbjct 58 IDCVMRALGFVHPDGSGNYHALIEPLNAIDKDRKHGFNLETCGGNRDKLPKRKRAYAFYK 117 Query 120…
gi|114864704|gb|ABI83759.1| short form D7 salivary protein 2[Anopheles funestus]	gi|114864704|gb|ABI83759.1	gi|21314941|gb|AAM12343.1| contact-activation-inhibitor protein hamadarin [Anopheles stephensi]	gi|21314941|gb|AAM12343.1	283	113 bits (283)	6e-27	36	60/169 (36%)	58	98/169 (58%)	2	5/169 (2%)	Compositional matrix adjust.	1	169	166	1-168 (168)	1-165 (165)	MLKKLLLSVGLVWC-LITLGQARKESTVEECEKNIPASLKDRVCELRQYTPVSSDDMDKHMQCILEVVGFVNGNGEVKENELLTLLQRVDSSVAHAANMKKCATEASTVGNAKKANTFYTCFLGTSSSASFKNAVDYNELLKAGKMRLSDPFDMSRVTAMIKEIDDGLC	M +K+ SV LV C L+ + QA K+ VE+CEK IP SLK ++C++RQY + DM+KH+ C++ +GFV+ +G + L+ L +D H N++ C + + K+A FY C L ++S+ SFK D EL+ AGK+ + + +V ++ +ID +C	MFRKVF-SVALVTCGLLIIVQAAKK--VEQCEKRIPDSLKHKLCQIRQYQLLEGADMEKHIDCVMRALGFVHPDGSGNYHALIEPLNAIDKDRKHGFNLETCGGNRNNLPKRKRAYAFYKCMLKSTSADSFKKTFDLKELVNAGKLSATAKYS-PQVDTLMAQIDSMIC	LEIF	145	Query 1 MLKKLLLSVGLVWC-LITLGQARKESTVEECEKNIPASLKDRVCELRQYTPVSSDDMDKH 59 M +K+ SV LV C L+ + QA K+ VE+CEK IP SLK ++C++RQY + DM+KH Sbjct 1 MFRKVF-SVALVTCGLLIIVQAAKK--VEQCEKRIPDSLKHKLCQIRQYQLLEGADMEKH 57 Query 60 MQCILEVVGFVNGNGEVKENELLTLLQRVDSSVAHAANMKKCATEASTVGNAKKANTFYT 119 + C++ +GFV+ +G + L+ L +D H N++ C + + K+A FY Sbjct 58 IDCVMRALGFVHPDGSGNYHALIEPLNAIDKDRKHGFNLETCGGNRNNLPKRKRAYAFYK 117 Query 1…
gi|114864704|gb|ABI83759.1| short form D7 salivary protein 2[Anopheles funestus]	gi|114864704|gb|ABI83759.1	gi|17016225|gb|AAK84942.1| D7-related 1 protein [Anopheles gambiae]	gi|17016225|gb|AAK84942.1	278	111 bits (278)	2e-26	36	59/168 (36%)	58	97/168 (58%)	2	4/168 (2%)	Compositional matrix adjust.	1	169	165	1-168 (168)	1-164 (164)	MLKKLLLSVGLVWCLITLGQARKESTVEECEKNIPASLKDRVCELRQYTPVSSDDMDKHMQCILEVVGFVNGNGEVKENELLTLLQRVDSSVAHAANMKKCATEASTVGNAKKANTFYTCFLGTSSSASFKNAVDYNELLKAGKMRLSDPFDMSRVTAMIKEIDDGLC	M KL L L L + QA +TV++CEK +PASLK ++CE+R+Y + + DMDKHM C+++ + FV +G ++L+ L ++ H N++KC + + K+AN +Y C + ++S +FK D EL+KA K+ + S V ++K+IDD +C	MFNKLHLVSLLACGLFVIAQA---NTVKKCEKKMPASLKSQLCEIRKYKLLDTPDMDKHMDCVMKALDFVRPDGTGDYHKLIKPLNAIEKDRKHDFNLEKCGGQTQHLPVGKRANAYYKCLVESTSGDAFKKVFDTVELVKAKKLPALSQYS-SVVDKLMKKIDDKIC	LEIF	146	Query 1 MLKKLLLSVGLVWCLITLGQARKESTVEECEKNIPASLKDRVCELRQYTPVSSDDMDKHM 60 M KL L L L + QA +TV++CEK +PASLK ++CE+R+Y + + DMDKHM Sbjct 1 MFNKLHLVSLLACGLFVIAQA---NTVKKCEKKMPASLKSQLCEIRKYKLLDTPDMDKHM 57 Query 61 QCILEVVGFVNGNGEVKENELLTLLQRVDSSVAHAANMKKCATEASTVGNAKKANTFYTC 120 C+++ + FV +G ++L+ L ++ H N++KC + + K+AN +Y C Sbjct 58 DCVMKALDFVRPDGTGDYHKLIKPLNAIEKDRKHDFNLEKCGGQTQHLPVGKRANAYYKC 117 Query 121 …
gi|114864704|gb|ABI83759.1| short form D7 salivary protein 2[Anopheles funestus]	gi|114864704|gb|ABI83759.1	gi|4538887|emb|CAB39727.1| D7-related 1 protein [Anopheles gambiae]	gi|4538887|emb|CAB39727.1	278	111 bits (278)	2e-26	36	59/168 (36%)	58	97/168 (58%)	2	4/168 (2%)	Compositional matrix adjust.	1	169	165	1-168 (168)	1-164 (164)	MLKKLLLSVGLVWCLITLGQARKESTVEECEKNIPASLKDRVCELRQYTPVSSDDMDKHMQCILEVVGFVNGNGEVKENELLTLLQRVDSSVAHAANMKKCATEASTVGNAKKANTFYTCFLGTSSSASFKNAVDYNELLKAGKMRLSDPFDMSRVTAMIKEIDDGLC	M KL L L L + QA +TV++CEK +PASLK ++CE+R+Y + + DMDKHM C+++ + FV +G ++L+ L ++ H N++KC + + K+AN +Y C + ++S +FK D EL+KA K+ + S V ++K+IDD +C	MFNKLHLVSLLACGLFVIAQA---NTVKKCEKKMPASLKSQLCEIRKYKLLDTPDMDKHMDCVMKALDFVRPDGTGDYHKLIKPLNAIEKDRKHDFNLEKCGGQTQHLPVGKRANAYYKCLVESTSGDAFKKVFDTVELVKAKKLPALSQYS-SVVDKLMKKIDDKIC	LEIF	147	Query 1 MLKKLLLSVGLVWCLITLGQARKESTVEECEKNIPASLKDRVCELRQYTPVSSDDMDKHM 60 M KL L L L + QA +TV++CEK +PASLK ++CE+R+Y + + DMDKHM Sbjct 1 MFNKLHLVSLLACGLFVIAQA---NTVKKCEKKMPASLKSQLCEIRKYKLLDTPDMDKHM 57 Query 61 QCILEVVGFVNGNGEVKENELLTLLQRVDSSVAHAANMKKCATEASTVGNAKKANTFYTC 120 C+++ + FV +G ++L+ L ++ H N++KC + + K+AN +Y C Sbjct 58 DCVMKALDFVRPDGTGDYHKLIKPLNAIEKDRKHDFNLEKCGGQTQHLPVGKRANAYYKC 117 Query 121 …
gi|114864704|gb|ABI83759.1| short form D7 salivary protein 2[Anopheles funestus]	gi|114864704|gb|ABI83759.1	gi|16225961|gb|AAL16039.1| short form D7r1 salivary protein [Anopheles arabiensis]	gi|16225961|gb|AAL16039.1	271	108 bits (271)	2e-25	35	59/169 (35%)	59	99/169 (59%)	3	6/169 (3%)	Compositional matrix adjust.	1	169	165	1-168 (168)	1-164 (164)	MLKKLLLSVGLVWC-LITLGQARKESTVEECEKNIPASLKDRVCELRQYTPVSSDDMDKHMQCILEVVGFVNGNGEVKENELLTLLQRVDSSVAHAANMKKCATEASTVGNAKKANTFYTCFLGTSSSASFKNAVDYNELLKAGKMRLSDPFDMSRVTAMIKEIDDGLC	M K+ L V L+ C L + QA +TV++CEK +PASLK ++CE+R+Y + + DMD HM C+++ + FV +G ++L+ L ++ H N++KC + + K+AN +Y C + ++S +FK D EL+KA K+ + S V ++K+IDD +C	MFNKMHL-VSLLACGLFVIAQA---NTVKKCEKKMPASLKSQLCEIRKYKLLDTPDMDSHMDCVMKALDFVRPDGTGDYHKLIKPLNAIEKDRKHDFNLEKCGGQTQHLPVGKRANAYYKCLVESTSGEAFKKVFDTVELVKAKKLPALSQYS-SVVDKLMKKIDDKIC	LEIF	148	Query 1 MLKKLLLSVGLVWC-LITLGQARKESTVEECEKNIPASLKDRVCELRQYTPVSSDDMDKH 59 M K+ L V L+ C L + QA +TV++CEK +PASLK ++CE+R+Y + + DMD H Sbjct 1 MFNKMHL-VSLLACGLFVIAQA---NTVKKCEKKMPASLKSQLCEIRKYKLLDTPDMDSH 56 Query 60 MQCILEVVGFVNGNGEVKENELLTLLQRVDSSVAHAANMKKCATEASTVGNAKKANTFYT 119 M C+++ + FV +G ++L+ L ++ H N++KC + + K+AN +Y Sbjct 57 MDCVMKALDFVRPDGTGDYHKLIKPLNAIEKDRKHDFNLEKCGGQTQHLPVGKRANAYYK 116 Query …
gi|114864704|gb|ABI83759.1| short form D7 salivary protein 2[Anopheles funestus]	gi|114864704|gb|ABI83759.1	gi|17016228|gb|AAK84945.1| D7-related 4 protein [Anopheles gambiae]	gi|17016228|gb|AAK84945.1	270	108 bits (270)	2e-25	33	55/167 (33%)	56	93/167 (56%)	2	4/167 (2%)	Compositional matrix adjust.	1	169	165	1-167 (167)	1-163 (163)	MLKKLLLSVGLVWCLITLGQARKESTVEECEKNIPASLKDRVCELRQYTPVSSDDMDKHMQCILEVVGFVNGNGEVKENELLTLLQRVDSSVAHAANMKKCATEASTVGNAKKANTFYTCFLGTSSSASFKNAVDYNELLKAGKMRLSDPFDMSRVTAMIKEIDDGL	M++++++S L CL+ L Q+ TV++CE +P SLK R+CE+R+Y + +MDKH+ C++ + FV +G ++L L ++ H N++KC E V +++A+ FY C L +++ +FK D EL KAGK+ + V M K+ D L	MIRQVIISYFLTVCLLALVQS---ETVQDCENKLPPSLKSRLCEIRRYEIIEGPEMDKHIHCVMRALDFVYEDGRGDYHKLYDPLNIIELDKRHDVNLEKCIGECVQVPTSERAHVFYKCLLKSTTGRTFKKVFDLMELKKAGKVPQHQRYTAEFVQIM-KDYDKAL	LEIF	149	Query 1 MLKKLLLSVGLVWCLITLGQARKESTVEECEKNIPASLKDRVCELRQYTPVSSDDMDKHM 60 M++++++S L CL+ L Q+ TV++CE +P SLK R+CE+R+Y + +MDKH+ Sbjct 1 MIRQVIISYFLTVCLLALVQS---ETVQDCENKLPPSLKSRLCEIRRYEIIEGPEMDKHI 57 Query 61 QCILEVVGFVNGNGEVKENELLTLLQRVDSSVAHAANMKKCATEASTVGNAKKANTFYTC 120 C++ + FV +G ++L L ++ H N++KC E V +++A+ FY C Sbjct 58 HCVMRALDFVYEDGRGDYHKLYDPLNIIELDKRHDVNLEKCIGECVQVPTSERAHVFYKC 117 Query 121 F…
gi|114864704|gb|ABI83759.1| short form D7 salivary protein 2[Anopheles funestus]	gi|114864704|gb|ABI83759.1	gi|13537670|emb|CAC35524.1| D7r4 protein [Anopheles gambiae]	gi|13537670|emb|CAC35524.1	270	108 bits (270)	2e-25	33	55/167 (33%)	56	93/167 (56%)	2	4/167 (2%)	Compositional matrix adjust.	1	169	165	1-167 (167)	1-163 (163)	MLKKLLLSVGLVWCLITLGQARKESTVEECEKNIPASLKDRVCELRQYTPVSSDDMDKHMQCILEVVGFVNGNGEVKENELLTLLQRVDSSVAHAANMKKCATEASTVGNAKKANTFYTCFLGTSSSASFKNAVDYNELLKAGKMRLSDPFDMSRVTAMIKEIDDGL	M++++++S L CL+ L Q+ TV++CE +P SLK R+CE+R+Y + +MDKH+ C++ + FV +G ++L L ++ H N++KC E V +++A+ FY C L +++ +FK D EL KAGK+ + V M K+ D L	MIRQVIISYFLTVCLLALVQS---ETVQDCENKLPPSLKSRLCEIRRYEIIEGPEMDKHIHCVMRALDFVYEDGRGDYHKLYDPLNIIELDKRHDVNLEKCIGECVQVPTSERAHVFYKCLLKSTTGRTFKKVFDLMELKKAGKVPQHQRYTAEFVQIM-KDYDKAL	LEIF	150	Query 1 MLKKLLLSVGLVWCLITLGQARKESTVEECEKNIPASLKDRVCELRQYTPVSSDDMDKHM 60 M++++++S L CL+ L Q+ TV++CE +P SLK R+CE+R+Y + +MDKH+ Sbjct 1 MIRQVIISYFLTVCLLALVQS---ETVQDCENKLPPSLKSRLCEIRRYEIIEGPEMDKHI 57 Query 61 QCILEVVGFVNGNGEVKENELLTLLQRVDSSVAHAANMKKCATEASTVGNAKKANTFYTC 120 C++ + FV +G ++L L ++ H N++KC E V +++A+ FY C Sbjct 58 HCVMRALDFVYEDGRGDYHKLYDPLNIIELDKRHDVNLEKCIGECVQVPTSERAHVFYKC 117 Query 121 F…
gi|114864704|gb|ABI83759.1| short form D7 salivary protein 2[Anopheles funestus]	gi|114864704|gb|ABI83759.1	gi|15718083|emb|CAC70633.1| D7-related 1 protein [Anopheles stephensi]	gi|15718083|emb|CAC70633.1	250	100 bits (250)	4e-23	33	55/168 (33%)	54	90/168 (54%)	2	4/168 (2%)	Compositional matrix adjust.	1	169	166	1-168 (168)	1-164 (164)	MLKKLLLSVGLVWCLITLGQARKESTVEECEKNIPASLKDRVCELRQYTPVSSDDMDKHMQCILEVVGFVNGNGEVKENELLTLLQRVDSSVAHAANMKKCATEASTVGNAKKANTFYTCFLGTSSSASFKNAVDYNELLKAGKMRLSDPFDMSRVTAMIKEIDDGLC	MLK+ + CL+ + Q T++ECE + ASLK ++C++RQY + DM H+ C ++ V FV +G ++L LL ++ H N++ C E+ ++A FY C L ++S+ +FK A D EL+KA K+ + S V +K+IDD +C	MLKEAIFISLSALCLVAVVQG---GTIKECEGKMAASLKKKLCQVRQYKLFETPDMYSHIDCCMKAVDFVEKDGTGDYHKLYELLNDIEKHRKHDINLETCVGESMDAQANQRAYAFYKCLLKSTSADAFKKAFDLRELIKANKLPPGTRYS-SEVDKQMKKIDDNIC	LEIF	151	Query 1 MLKKLLLSVGLVWCLITLGQARKESTVEECEKNIPASLKDRVCELRQYTPVSSDDMDKHM 60 MLK+ + CL+ + Q T++ECE + ASLK ++C++RQY + DM H+ Sbjct 1 MLKEAIFISLSALCLVAVVQG---GTIKECEGKMAASLKKKLCQVRQYKLFETPDMYSHI 57 Query 61 QCILEVVGFVNGNGEVKENELLTLLQRVDSSVAHAANMKKCATEASTVGNAKKANTFYTC 120 C ++ V FV +G ++L LL ++ H N++ C E+ ++A FY C Sbjct 58 DCCMKAVDFVEKDGTGDYHKLYELLNDIEKHRKHDINLETCVGESMDAQANQRAYAFYKC 117 Query 121 FLGTSSSA…
gi|114864704|gb|ABI83759.1| short form D7 salivary protein 2[Anopheles funestus]	gi|114864704|gb|ABI83759.1	gi|16225971|gb|AAL16042.1| short form D7 salivary protein [Anopheles stephensi]	gi|16225971|gb|AAL16042.1	245	99.0 bits (245)	1e-22	32	53/168 (32%)	54	90/168 (54%)	2	4/168 (2%)	Compositional matrix adjust.	1	169	166	1-168 (168)	1-164 (164)	MLKKLLLSVGLVWCLITLGQARKESTVEECEKNIPASLKDRVCELRQYTPVSSDDMDKHMQCILEVVGFVNGNGEVKENELLTLLQRVDSSVAHAANMKKCATEASTVGNAKKANTFYTCFLGTSSSASFKNAVDYNELLKAGKMRLSDPFDMSRVTAMIKEIDDGLC	ML++ + CL+ + Q T++ECE + ASLK ++C++RQY + DM H+ C ++ V FV +G ++L LL ++ H N++ C E+ ++A +Y C L ++S+ +FK A D EL+KA K+ + S V +K+IDD +C	MLREAIFISLSTLCLVAVVQG---GTIKECENKMAASLKKKLCQVRQYKLFETPDMYSHIDCCMKAVDFVEKDGTGDYHKLYELLNDIEKHRKHDINLEMCVGESMDAQANQRAYAYYKCLLKSTSADAFKKAFDLRELIKANKLPPGTRYS-SEVDKQMKKIDDNIC	LEIF	152	Query 1 MLKKLLLSVGLVWCLITLGQARKESTVEECEKNIPASLKDRVCELRQYTPVSSDDMDKHM 60 ML++ + CL+ + Q T++ECE + ASLK ++C++RQY + DM H+ Sbjct 1 MLREAIFISLSTLCLVAVVQG---GTIKECENKMAASLKKKLCQVRQYKLFETPDMYSHI 57 Query 61 QCILEVVGFVNGNGEVKENELLTLLQRVDSSVAHAANMKKCATEASTVGNAKKANTFYTC 120 C ++ V FV +G ++L LL ++ H N++ C E+ ++A +Y C Sbjct 58 DCCMKAVDFVEKDGTGDYHKLYELLNDIEKHRKHDINLEMCVGESMDAQANQRAYAYYKC 117 Query 121 FLGTSSSA…
gi|114864704|gb|ABI83759.1| short form D7 salivary protein 2[Anopheles funestus]	gi|114864704|gb|ABI83759.1	gi|158430172|pdb|2QEV|A Chain A, Crystal Structure Of Anopheles Gambiae D7r4	gi|158430172|pdb|2QEV|A	242	97.8 bits (242)	4e-22	34	48/143 (34%)	55	78/143 (55%)	0	1/143 (0%)	Compositional matrix adjust.	1	169	145	25-167 (143)	2-143 (142)	STVEECEKNIPASLKDRVCELRQYTPVSSDDMDKHMQCILEVVGFVNGNGEVKENELLTLLQRVDSSVAHAANMKKCATEASTVGNAKKANTFYTCFLGTSSSASFKNAVDYNELLKAGKMRLSDPFDMSRVTAMIKEIDDGL	TV++CE +P SLK R+CE+R+Y + +MDKH+ C++ + FV +G ++L L ++ H N++KC E V +++A+ FY C L +++ +FK D EL KAGK+ + V M K+ D L	ETVQDCENKLPPSLKSRLCEIRRYEIIEGPEMDKHIHCVMRALDFVYEDGRGDYHKLYDPLNIIELDKRHDVNLEKCIGECVQVPTSERAHVFYKCLLKSTTGRTFKKVFDLMELKKAGKVPQHQRYTAEFVQIM-KDYDKAL	LEIF	153	Query 25 STVEECEKNIPASLKDRVCELRQYTPVSSDDMDKHMQCILEVVGFVNGNGEVKENELLTL 84 TV++CE +P SLK R+CE+R+Y + +MDKH+ C++ + FV +G ++L Sbjct 2 ETVQDCENKLPPSLKSRLCEIRRYEIIEGPEMDKHIHCVMRALDFVYEDGRGDYHKLYDP 61 Query 85 LQRVDSSVAHAANMKKCATEASTVGNAKKANTFYTCFLGTSSSASFKNAVDYNELLKAGK 144 L ++ H N++KC E V +++A+ FY C L +++ +FK D EL KAGK Sbjct 62 LNIIELDKRHDVNLEKCIGECVQVPTSERAHVFYKCLLKSTTGRTFKKVFDLMELKKAGK 121 Query 145 …
gi|114864704|gb|ABI83759.1| short form D7 salivary protein 2[Anopheles funestus]	gi|114864704|gb|ABI83759.1	gi|158430171|pdb|2QEO|B Chain B, Crystal Structure Of Anopheles Gambiae D7r4-Norepinephrine Complex	gi|158430171|pdb|2QEO|B	242	97.8 bits (242)	4e-22	34	48/143 (34%)	55	78/143 (55%)	0	1/143 (0%)	Compositional matrix adjust.	1	169	145	25-167 (143)	2-143 (142)	STVEECEKNIPASLKDRVCELRQYTPVSSDDMDKHMQCILEVVGFVNGNGEVKENELLTLLQRVDSSVAHAANMKKCATEASTVGNAKKANTFYTCFLGTSSSASFKNAVDYNELLKAGKMRLSDPFDMSRVTAMIKEIDDGL	TV++CE +P SLK R+CE+R+Y + +MDKH+ C++ + FV +G ++L L ++ H N++KC E V +++A+ FY C L +++ +FK D EL KAGK+ + V M K+ D L	ETVQDCENKLPPSLKSRLCEIRRYEIIEGPEMDKHIHCVMRALDFVYEDGRGDYHKLYDPLNIIELDKRHDVNLEKCIGECVQVPTSERAHVFYKCLLKSTTGRTFKKVFDLMELKKAGKVPQHQRYTAEFVQIM-KDYDKAL	LEIF	154	Query 25 STVEECEKNIPASLKDRVCELRQYTPVSSDDMDKHMQCILEVVGFVNGNGEVKENELLTL 84 TV++CE +P SLK R+CE+R+Y + +MDKH+ C++ + FV +G ++L Sbjct 2 ETVQDCENKLPPSLKSRLCEIRRYEIIEGPEMDKHIHCVMRALDFVYEDGRGDYHKLYDP 61 Query 85 LQRVDSSVAHAANMKKCATEASTVGNAKKANTFYTCFLGTSSSASFKNAVDYNELLKAGK 144 L ++ H N++KC E V +++A+ FY C L +++ +FK D EL KAGK Sbjct 62 LNIIELDKRHDVNLEKCIGECVQVPTSERAHVFYKCLLKSTTGRTFKKVFDLMELKKAGK 121 Query 145 …
gi|114864704|gb|ABI83759.1| short form D7 salivary protein 2[Anopheles funestus]	gi|114864704|gb|ABI83759.1	gi|158430170|pdb|2QEO|A Chain A, Crystal Structure Of Anopheles Gambiae D7r4-Norepinephrine Complex	gi|158430170|pdb|2QEO|A	242	97.8 bits (242)	4e-22	34	48/143 (34%)	55	78/143 (55%)	0	1/143 (0%)	Compositional matrix adjust.	1	169	145	25-167 (143)	2-143 (142)	STVEECEKNIPASLKDRVCELRQYTPVSSDDMDKHMQCILEVVGFVNGNGEVKENELLTLLQRVDSSVAHAANMKKCATEASTVGNAKKANTFYTCFLGTSSSASFKNAVDYNELLKAGKMRLSDPFDMSRVTAMIKEIDDGL	TV++CE +P SLK R+CE+R+Y + +MDKH+ C++ + FV +G ++L L ++ H N++KC E V +++A+ FY C L +++ +FK D EL KAGK+ + V M K+ D L	ETVQDCENKLPPSLKSRLCEIRRYEIIEGPEMDKHIHCVMRALDFVYEDGRGDYHKLYDPLNIIELDKRHDVNLEKCIGECVQVPTSERAHVFYKCLLKSTTGRTFKKVFDLMELKKAGKVPQHQRYTAEFVQIM-KDYDKAL	LEIF	155	Query 25 STVEECEKNIPASLKDRVCELRQYTPVSSDDMDKHMQCILEVVGFVNGNGEVKENELLTL 84 TV++CE +P SLK R+CE+R+Y + +MDKH+ C++ + FV +G ++L Sbjct 2 ETVQDCENKLPPSLKSRLCEIRRYEIIEGPEMDKHIHCVMRALDFVYEDGRGDYHKLYDP 61 Query 85 LQRVDSSVAHAANMKKCATEASTVGNAKKANTFYTCFLGTSSSASFKNAVDYNELLKAGK 144 L ++ H N++KC E V +++A+ FY C L +++ +FK D EL KAGK Sbjct 62 LNIIELDKRHDVNLEKCIGECVQVPTSERAHVFYKCLLKSTTGRTFKKVFDLMELKKAGK 121 Query 145 …
gi|114864704|gb|ABI83759.1| short form D7 salivary protein 2[Anopheles funestus]	gi|114864704|gb|ABI83759.1	gi|158430161|pdb|2QEH|A Chain A, Crystal Structure Of Anopheles Gambiae D7r4-Serotonin Complex	gi|158430161|pdb|2QEH|A	242	97.8 bits (242)	4e-22	34	48/143 (34%)	55	78/143 (55%)	0	1/143 (0%)	Compositional matrix adjust.	1	169	145	25-167 (143)	2-143 (142)	STVEECEKNIPASLKDRVCELRQYTPVSSDDMDKHMQCILEVVGFVNGNGEVKENELLTLLQRVDSSVAHAANMKKCATEASTVGNAKKANTFYTCFLGTSSSASFKNAVDYNELLKAGKMRLSDPFDMSRVTAMIKEIDDGL	TV++CE +P SLK R+CE+R+Y + +MDKH+ C++ + FV +G ++L L ++ H N++KC E V +++A+ FY C L +++ +FK D EL KAGK+ + V M K+ D L	ETVQDCENKLPPSLKSRLCEIRRYEIIEGPEMDKHIHCVMRALDFVYEDGRGDYHKLYDPLNIIELDKRHDVNLEKCIGECVQVPTSERAHVFYKCLLKSTTGRTFKKVFDLMELKKAGKVPQHQRYTAEFVQIM-KDYDKAL	LEIF	156	Query 25 STVEECEKNIPASLKDRVCELRQYTPVSSDDMDKHMQCILEVVGFVNGNGEVKENELLTL 84 TV++CE +P SLK R+CE+R+Y + +MDKH+ C++ + FV +G ++L Sbjct 2 ETVQDCENKLPPSLKSRLCEIRRYEIIEGPEMDKHIHCVMRALDFVYEDGRGDYHKLYDP 61 Query 85 LQRVDSSVAHAANMKKCATEASTVGNAKKANTFYTCFLGTSSSASFKNAVDYNELLKAGK 144 L ++ H N++KC E V +++A+ FY C L +++ +FK D EL KAGK Sbjct 62 LNIIELDKRHDVNLEKCIGECVQVPTSERAHVFYKCLLKSTTGRTFKKVFDLMELKKAGK 121 Query 145 …
gi|114864704|gb|ABI83759.1| short form D7 salivary protein 2[Anopheles funestus]	gi|114864704|gb|ABI83759.1	gi|158430159|pdb|2QEB|B Chain B, Crystal Structure Of Anopheles Gambiae D7r4-Histamine Complex	gi|158430159|pdb|2QEB|B	242	97.8 bits (242)	4e-22	34	48/143 (34%)	55	78/143 (55%)	0	1/143 (0%)	Compositional matrix adjust.	1	169	145	25-167 (143)	2-143 (142)	STVEECEKNIPASLKDRVCELRQYTPVSSDDMDKHMQCILEVVGFVNGNGEVKENELLTLLQRVDSSVAHAANMKKCATEASTVGNAKKANTFYTCFLGTSSSASFKNAVDYNELLKAGKMRLSDPFDMSRVTAMIKEIDDGL	TV++CE +P SLK R+CE+R+Y + +MDKH+ C++ + FV +G ++L L ++ H N++KC E V +++A+ FY C L +++ +FK D EL KAGK+ + V M K+ D L	ETVQDCENKLPPSLKSRLCEIRRYEIIEGPEMDKHIHCVMRALDFVYEDGRGDYHKLYDPLNIIELDKRHDVNLEKCIGECVQVPTSERAHVFYKCLLKSTTGRTFKKVFDLMELKKAGKVPQHQRYTAEFVQIM-KDYDKAL	LEIF	157	Query 25 STVEECEKNIPASLKDRVCELRQYTPVSSDDMDKHMQCILEVVGFVNGNGEVKENELLTL 84 TV++CE +P SLK R+CE+R+Y + +MDKH+ C++ + FV +G ++L Sbjct 2 ETVQDCENKLPPSLKSRLCEIRRYEIIEGPEMDKHIHCVMRALDFVYEDGRGDYHKLYDP 61 Query 85 LQRVDSSVAHAANMKKCATEASTVGNAKKANTFYTCFLGTSSSASFKNAVDYNELLKAGK 144 L ++ H N++KC E V +++A+ FY C L +++ +FK D EL KAGK Sbjct 62 LNIIELDKRHDVNLEKCIGECVQVPTSERAHVFYKCLLKSTTGRTFKKVFDLMELKKAGK 121 Query 145 …
gi|114864704|gb|ABI83759.1| short form D7 salivary protein 2[Anopheles funestus]	gi|114864704|gb|ABI83759.1	gi|158430158|pdb|2QEB|A Chain A, Crystal Structure Of Anopheles Gambiae D7r4-Histamine Complex	gi|158430158|pdb|2QEB|A	242	97.8 bits (242)	4e-22	34	48/143 (34%)	55	78/143 (55%)	0	1/143 (0%)	Compositional matrix adjust.	1	169	145	25-167 (143)	2-143 (142)	STVEECEKNIPASLKDRVCELRQYTPVSSDDMDKHMQCILEVVGFVNGNGEVKENELLTLLQRVDSSVAHAANMKKCATEASTVGNAKKANTFYTCFLGTSSSASFKNAVDYNELLKAGKMRLSDPFDMSRVTAMIKEIDDGL	TV++CE +P SLK R+CE+R+Y + +MDKH+ C++ + FV +G ++L L ++ H N++KC E V +++A+ FY C L +++ +FK D EL KAGK+ + V M K+ D L	ETVQDCENKLPPSLKSRLCEIRRYEIIEGPEMDKHIHCVMRALDFVYEDGRGDYHKLYDPLNIIELDKRHDVNLEKCIGECVQVPTSERAHVFYKCLLKSTTGRTFKKVFDLMELKKAGKVPQHQRYTAEFVQIM-KDYDKAL	LEIF	158	Query 25 STVEECEKNIPASLKDRVCELRQYTPVSSDDMDKHMQCILEVVGFVNGNGEVKENELLTL 84 TV++CE +P SLK R+CE+R+Y + +MDKH+ C++ + FV +G ++L Sbjct 2 ETVQDCENKLPPSLKSRLCEIRRYEIIEGPEMDKHIHCVMRALDFVYEDGRGDYHKLYDP 61 Query 85 LQRVDSSVAHAANMKKCATEASTVGNAKKANTFYTCFLGTSSSASFKNAVDYNELLKAGK 144 L ++ H N++KC E V +++A+ FY C L +++ +FK D EL KAGK Sbjct 62 LNIIELDKRHDVNLEKCIGECVQVPTSERAHVFYKCLLKSTTGRTFKKVFDLMELKKAGK 121 Query 145 …
gi|114864704|gb|ABI83759.1| short form D7 salivary protein 2[Anopheles funestus]	gi|114864704|gb|ABI83759.1	gi|158429477|pdb|2PQL|A Chain A, Crystal Structure Of Anopheles Gambiae D7r4-Tryptamine Complex	gi|158429477|pdb|2PQL|A	242	97.8 bits (242)	4e-22	34	48/143 (34%)	55	78/143 (55%)	0	1/143 (0%)	Compositional matrix adjust.	1	169	145	25-167 (143)	2-143 (142)	STVEECEKNIPASLKDRVCELRQYTPVSSDDMDKHMQCILEVVGFVNGNGEVKENELLTLLQRVDSSVAHAANMKKCATEASTVGNAKKANTFYTCFLGTSSSASFKNAVDYNELLKAGKMRLSDPFDMSRVTAMIKEIDDGL	TV++CE +P SLK R+CE+R+Y + +MDKH+ C++ + FV +G ++L L ++ H N++KC E V +++A+ FY C L +++ +FK D EL KAGK+ + V M K+ D L	ETVQDCENKLPPSLKSRLCEIRRYEIIEGPEMDKHIHCVMRALDFVYEDGRGDYHKLYDPLNIIELDKRHDVNLEKCIGECVQVPTSERAHVFYKCLLKSTTGRTFKKVFDLMELKKAGKVPQHQRYTAEFVQIM-KDYDKAL	LEIF	159	Query 25 STVEECEKNIPASLKDRVCELRQYTPVSSDDMDKHMQCILEVVGFVNGNGEVKENELLTL 84 TV++CE +P SLK R+CE+R+Y + +MDKH+ C++ + FV +G ++L Sbjct 2 ETVQDCENKLPPSLKSRLCEIRRYEIIEGPEMDKHIHCVMRALDFVYEDGRGDYHKLYDP 61 Query 85 LQRVDSSVAHAANMKKCATEASTVGNAKKANTFYTCFLGTSSSASFKNAVDYNELLKAGK 144 L ++ H N++KC E V +++A+ FY C L +++ +FK D EL KAGK Sbjct 62 LNIIELDKRHDVNLEKCIGECVQVPTSERAHVFYKCLLKSTTGRTFKKVFDLMELKKAGK 121 Query 145 …
gi|114864704|gb|ABI83759.1| short form D7 salivary protein 2[Anopheles funestus]	gi|114864704|gb|ABI83759.1	gi|208657487|gb|ACI30040.1| short D7 protein [Anopheles darlingi]	gi|208657487|gb|ACI30040.1	221	89.7 bits (221)	1e-19	30	46/158 (30%)	55	86/158 (55%)	0	1/158 (0%)	Compositional matrix adjust.	1	169	172	11-167 (157)	12-169 (158)	LVWCLITLGQARKESTVEECEKNIPASLKDRVCELRQYTPVSSDDMDKHMQCILEVVGFVNGNGEVKENELLTLLQRVDSSVA-HAANMKKCATEASTVGNAKKANTFYTCFLGTSSSASFKNAVDYNELLKAGKMRLSDPFDMSRVTAMIKEIDDGL	L+ L+ + + TV +C +I + RVC+LRQY DD D++++C L +GFV +G V+ N +L+ L V+S + ++ C + + A++ N F++C L T S+ +F++A++ EL A + FD ++V ++E++ L	LLQVLVLIPIPLQAQTVAKCISDISDLSRTRVCDLRQYRLAVGDDADRYVKCTLAAIGFVADDGSVQRNVVLSALDEVESHDGIYTDSVDACLSRTRKLSGAQRPNDFFSCMLATESAGNFQDALELRELKTASQCPAHQAFDRTKVQQQMQEVNRQL	LEIF	160	Query 11 LVWCLITLGQARKESTVEECEKNIPASLKDRVCELRQYTPVSSDDMDKHMQCILEVVGFV 70 L+ L+ + + TV +C +I + RVC+LRQY DD D++++C L +GFV Sbjct 12 LLQVLVLIPIPLQAQTVAKCISDISDLSRTRVCDLRQYRLAVGDDADRYVKCTLAAIGFV 71 Query 71 NGNGEVKENELLTLLQRVDSSVA-HAANMKKCATEASTVGNAKKANTFYTCFLGTSSSAS 129 +G V+ N +L+ L V+S + ++ C + + A++ N F++C L T S+ + Sbjct 72 ADDGSVQRNVVLSALDEVESHDGIYTDSVDACLSRTRKLSGAQRPNDFFSCMLATESAGN 131 Query 130…
gi|114864704|gb|ABI83759.1| short form D7 salivary protein 2[Anopheles funestus]	gi|114864704|gb|ABI83759.1	gi|4127333|emb|CAA76823.1| D7r1 protein [Anopheles gambiae]	gi|4127333|emb|CAA76823.1	193	79.0 bits (193)	2e-16	36	40/114 (36%)	58	66/114 (58%)	2	3/114 (2%)	Compositional matrix adjust.	1	169	111	1-114 (114)	1-111 (111)	MLKKLLLSVGLVWCLITLGQARKESTVEECEKNIPASLKDRVCELRQYTPVSSDDMDKHMQCILEVVGFVNGNGEVKENELLTLLQRVDSSVAHAANMKKCATEASTVGNAKKA	M KL L L L + QA +TV++CEK +PASLK ++CE+R+Y + + DMDKHM C+++ + FV +G ++L+ L ++ H N++KC + + K+A	MFNKLHLVSLLACGLFVIAQA---NTVKKCEKKMPASLKSQLCEIRKYKLLDTPDMDKHMDCVMKALDFVRPDGTGDYHKLIKPLNAIEKDRKHDFNLEKCGGQTQHLPVGKRA	LEIF	163	Query 1 MLKKLLLSVGLVWCLITLGQARKESTVEECEKNIPASLKDRVCELRQYTPVSSDDMDKHM 60 M KL L L L + QA +TV++CEK +PASLK ++CE+R+Y + + DMDKHM Sbjct 1 MFNKLHLVSLLACGLFVIAQA---NTVKKCEKKMPASLKSQLCEIRKYKLLDTPDMDKHM 57 Query 61 QCILEVVGFVNGNGEVKENELLTLLQRVDSSVAHAANMKKCATEASTVGNAKKA 114 C+++ + FV +G ++L+ L ++ H N++KC + + K+A
gi|114864704|gb|ABI83759.1| short form D7 salivary protein 2[Anopheles funestus]	gi|114864704|gb|ABI83759.1	gi|29501378|gb|AAO74839.1| short D7-5 salivary protein precursor [Anopheles stephensi]	gi|29501378|gb|AAO74839.1	178	73.2 bits (178)	8e-15	32	34/109 (32%)	55	59/109 (55%)	0	0/109 (0%)	Compositional matrix adjust.	1	169	151	26-134 (109)	42-150 (109)	TVEECEKNIPASLKDRVCELRQYTPVSSDDMDKHMQCILEVVGFVNGNGEVKENELLTLLQRVDSSVAHAANMKKCATEASTVGNAKKANTFYTCFLGTSSSASFKNAV	T++ECE + ASLK ++C++RQY + DM H+ C ++ V FV +G ++L LL ++ H N++ C E+ ++A FY C L ++S+ + V	TIKECESKMAASLKKKLCQVRQYKLFETTDMYSHIDCCMKAVDFVEKDGTGDYHKLYELLNNIEKHRKHDINLETCVGESMDAQANQRAYAFYKCLLKSTSADRVQEGV	LEIF	164	Query 26 TVEECEKNIPASLKDRVCELRQYTPVSSDDMDKHMQCILEVVGFVNGNGEVKENELLTLL 85 T++ECE + ASLK ++C++RQY + DM H+ C ++ V FV +G ++L LL Sbjct 42 TIKECESKMAASLKKKLCQVRQYKLFETTDMYSHIDCCMKAVDFVEKDGTGDYHKLYELL 101 Query 86 QRVDSSVAHAANMKKCATEASTVGNAKKANTFYTCFLGTSSSASFKNAV 134 ++ H N++ C E+ ++A FY C L ++S+ + V
gi|114864704|gb|ABI83759.1| short form D7 salivary protein 2[Anopheles funestus]	gi|114864704|gb|ABI83759.1	gi|215259769|gb|ACJ64376.1| salivary short D7 protein [Culex tarsalis]	gi|215259769|gb|ACJ64376.1	67	30.4 bits (67)	0.065	30	18/62 (30%)	49	30/62 (49%)	3	2/62 (3%)	Compositional matrix adjust.	1	169	158	23-82 (60)	26-87 (62)	KESTVEECEKNI--PASLKDRVCELRQYTPVSSDDMDKHMQCILEVVGFVNGNGEVKENELL	KE +E CE I A DR + + +++ +++C+LEV G+ G + E LL	KELFLEHCESEIIYTADHHDRCLMRKLEVEMDTEENKTYIKCVLEVFGYWTGREKFDEQALL	LEIF	192	Query 23 KESTVEECEKNI--PASLKDRVCELRQYTPVSSDDMDKHMQCILEVVGFVNGNGEVKENE 80 KE +E CE I A DR + + +++ +++C+LEV G+ G + E Sbjct 26 KELFLEHCESEIIYTADHHDRCLMRKLEVEMDTEENKTYIKCVLEVFGYWTGREKFDEQA 85 Query 81 LL 82 LL
gi|114864704|gb|ABI83759.1| short form D7 salivary protein 2[Anopheles funestus]	gi|114864704|gb|ABI83759.1	gi|3319210|gb|AAC26160.1| nitrophorin-3 [Rhodnius prolixus]	gi|3319210|gb|AAC26160.1	54	25.4 bits (54)	2.2	34	19/57 (34%)	48	27/57 (48%)	5	3/57 (5%)	Compositional matrix adjust.	1	169	202	110-165 (56)	82-136 (55)	NAKKANTFYTCFLGTSSSASFKNAVDYNELLKAGK-MRLSDPFDMSRVTAMIKEIDD	N+KK +FY G SA + YN + K K + +DP D +T + E DD	NSKKKTSFYNIGEGKLGSAGVQYTAKYNTVDKKRKEIEPADPKDSYTLTVL--EADD	LEIF	199	Query 110 NAKKANTFYTCFLGTSSSASFKNAVDYNELLKAGK-MRLSDPFDMSRVTAMIKEIDD 165 N+KK +FY G SA + YN + K K + +DP D +T + E DD
gi|114864704|gb|ABI83759.1| short form D7 salivary protein 2[Anopheles funestus]	gi|114864704|gb|ABI83759.1	gi|289740995|gb|ADD19245.1| NADH-cytochrome b-5 reductase [Glossina morsitans morsitans]	gi|289740995|gb|ADD19245.1	53	25.0 bits (53)	2.8	41	9/22 (41%)	73	16/22 (73%)	0	0/22 (0%)	Compositional matrix adjust.	1	169	314	45-66 (22)	103-124 (22)	LRQYTPVSSDDMDKHMQCILEV	+R YTP+SSDD ++ +++V	IRPYTPISSDDDVGYVDLVIKV	LEIF	200	Query 45 LRQYTPVSSDDMDKHMQCILEV 66 +R YTP+SSDD ++ +++V
gi|114864704|gb|ABI83759.1| short form D7 salivary protein 2[Anopheles funestus]	gi|114864704|gb|ABI83759.1	gi|94469296|gb|ABF18497.1| mitochondrial ribosomal protein L28 [Aedes aegypti]	gi|94469296|gb|ABF18497.1	52	24.6 bits (52)	3.5	34	15/45 (34%)	54	24/45 (54%)	6	3/45 (6%)	Compositional matrix adjust.	1	169	283	36-80 (45)	190-231 (42)	ASLKDRVCELRQYTPVSSDDMDKHMQCILEVVGFVNGNGEVKENE	A LK+ C L QYTP +++D + +E V + E KE++	AVLKEYACYLSQYTP---EEIDWYGLTYVEAVLKIKNEVESKEDK	LEIF	201	Query 36 ASLKDRVCELRQYTPVSSDDMDKHMQCILEVVGFVNGNGEVKENE 80 A LK+ C L QYTP +++D + +E V + E KE++
gi|114864704|gb|ABI83759.1| short form D7 salivary protein 2[Anopheles funestus]	gi|114864704|gb|ABI83759.1	gi|215259883|gb|ACJ64433.1| elongation factor Tu [Culex tarsalis]	gi|215259883|gb|ACJ64433.1	52	24.6 bits (52)	4	32	11/35 (32%)	52	18/35 (52%)	0	0/35 (0%)	Compositional matrix adjust.	1	169	310	42-76 (35)	215-249 (35)	VCELRQYTPVSSDDMDKHMQCILEVVGFVNGNGEV	#NAME?	LAEVDKYVPTPTRDLDKPFLLPVESVHSIPGRGTV	LEIF	202	Query 42 VCELRQYTPVSSDDMDKHMQCILEVVGFVNGNGEV 76 + E+ +Y P + D+DK +E V + G G V
gi|114864704|gb|ABI83759.1| short form D7 salivary protein 2[Anopheles funestus]	gi|114864704|gb|ABI83759.1	gi|289742529|gb|ADD20012.1| 4-hydroxyphenylpyruvate dioxygenase [Glossina morsitans morsitans]	gi|289742529|gb|ADD20012.1	51	24.3 bits (51)	4.6	57	9/16 (57%)	82	13/16 (82%)	0	0/16 (0%)	Compositional matrix adjust.	1	169	380	108-123 (16)	26-41 (16)	VGNAKKANTFYTCFLG	VGNAK+A ++YT +G	VGNAKQAASYYTTRMG	LEIF	203	Query 108 VGNAKKANTFYTCFLG 123 VGNAK+A ++YT +G
gi|114864704|gb|ABI83759.1| short form D7 salivary protein 2[Anopheles funestus]	gi|114864704|gb|ABI83759.1	gi|3219827|sp|Q94733.1|NP3_RHOPR RecName: Full=Nitrophorin-3; Short=NP3; Flags: Precursor	gi|3219827|sp|Q94733.1|NP3_RHOPR	51	24.3 bits (51)	5.5	32	18/57 (32%)	48	27/57 (48%)	5	3/57 (5%)	Compositional matrix adjust.	1	169	202	110-165 (56)	82-136 (55)	NAKKANTFYTCFLGTSSSASFKNAVDYNELLKAGK-MRLSDPFDMSRVTAMIKEIDD	N+KK +FY G S+ + YN + K K + +DP D +T + E DD	NSKKKTSFYNIGEGKLGSSGVQYTAKYNTVDKKRKEIEPADPKDSYTLTVL--EADD	LEIF	204	Query 110 NAKKANTFYTCFLGTSSSASFKNAVDYNELLKAGK-MRLSDPFDMSRVTAMIKEIDD 165 N+KK +FY G S+ + YN + K K + +DP D +T + E DD
gi|114864704|gb|ABI83759.1| short form D7 salivary protein 2[Anopheles funestus]	gi|114864704|gb|ABI83759.1	gi|1575762|gb|AAB09589.1| salivary nitrophorin 3 [Rhodnius prolixus]	gi|1575762|gb|AAB09589.1	51	24.3 bits (51)	5.5	32	18/57 (32%)	48	27/57 (48%)	5	3/57 (5%)	Compositional matrix adjust.	1	169	202	110-165 (56)	82-136 (55)	NAKKANTFYTCFLGTSSSASFKNAVDYNELLKAGK-MRLSDPFDMSRVTAMIKEIDD	N+KK +FY G S+ + YN + K K + +DP D +T + E DD	NSKKKTSFYNIGEGKLGSSGVQYTAKYNTVDKKRKEIEPADPKDSYTLTVL--EADD	LEIF	205	Query 110 NAKKANTFYTCFLGTSSSASFKNAVDYNELLKAGK-MRLSDPFDMSRVTAMIKEIDD 165 N+KK +FY G S+ + YN + K K + +DP D +T + E DD
gi|114864704|gb|ABI83759.1| short form D7 salivary protein 2[Anopheles funestus]	gi|114864704|gb|ABI83759.1	gi|289742519|gb|ADD20007.1| golgi phosphoprotein 3 [Glossina morsitans morsitans]	gi|289742519|gb|ADD20007.1	50	23.9 bits (50)	6.8	35	11/32 (35%)	41	13/32 (41%)	0	0/32 (0%)	Compositional matrix adjust.	1	169	298	85-116 (32)	1-32 (32)	LQRVDSSVAHAANMKKCATEASTVGNAKKANT	+ R D V A + E T GN ANT	MNRTDGLVRRAVRNRDNGAEGGTAGNGLNANT	LEIF	206	Query 85 LQRVDSSVAHAANMKKCATEASTVGNAKKANT 116 + R D V A + E T GN ANT
gi|114864704|gb|ABI83759.1| short form D7 salivary protein 2[Anopheles funestus]	gi|114864704|gb|ABI83759.1	gi|4204974|gb|AAD10863.1| nitrophorin-3 [Rhodnius prolixus]	gi|4204974|gb|AAD10863.1	50	23.9 bits (50)	7.1	32	18/57 (32%)	46	26/57 (46%)	5	3/57 (5%)	Compositional matrix adjust.	1	169	202	110-165 (56)	82-136 (55)	NAKKANTFYTCFLGTSSSASFKNAVDYNELLKAGK-MRLSDPFDMSRVTAMIKEIDD	N+KK +FY G S + YN + K K + +DP D +T + E DD	NSKKKTSFYNIGEGKLGSPGVQYTAKYNTVDKKRKEIEPADPKDSYTLTVL--EADD	LEIF	207	Query 110 NAKKANTFYTCFLGTSSSASFKNAVDYNELLKAGK-MRLSDPFDMSRVTAMIKEIDD 165 N+KK +FY G S + YN + K K + +DP D +T + E DD
gi|225572575|gb|ACN93877.1| gSG6 salivary protein [Anophelesarabiensis]	gi|225572575|gb|ACN93877.1	gi|225572575|gb|ACN93877.1| gSG6 salivary protein [Anopheles arabiensis]	gi|225572575|gb|ACN93877.1	604	237 bits (604)	2e-64	100	115/115 (100%)	100	115/115 (100%)	0	0/115 (0%)	Compositional matrix adjust.	1	115	115	1-115 (115)	1-115 (115)	MAIRVELLLVMVLLPLLLLESVVPYAAAEKVWVDRDKVYCGHLDCTRVATFKGERFCTLCDTRHFCECKETREPLPYMYACPGTEPCQSSDRLGSCSKTMHDVLCDRIDQAFLEQ	MAIRVELLLVMVLLPLLLLESVVPYAAAEKVWVDRDKVYCGHLDCTRVATFKGERFCTLCDTRHFCECKETREPLPYMYACPGTEPCQSSDRLGSCSKTMHDVLCDRIDQAFLEQ	MAIRVELLLVMVLLPLLLLESVVPYAAAEKVWVDRDKVYCGHLDCTRVATFKGERFCTLCDTRHFCECKETREPLPYMYACPGTEPCQSSDRLGSCSKTMHDVLCDRIDQAFLEQ	E	209	Query 1 MAIRVELLLVMVLLPLLLLESVVPYAAAEKVWVDRDKVYCGHLDCTRVATFKGERFCTLC 60 MAIRVELLLVMVLLPLLLLESVVPYAAAEKVWVDRDKVYCGHLDCTRVATFKGERFCTLC Sbjct 1 MAIRVELLLVMVLLPLLLLESVVPYAAAEKVWVDRDKVYCGHLDCTRVATFKGERFCTLC 60 Query 61 DTRHFCECKETREPLPYMYACPGTEPCQSSDRLGSCSKTMHDVLCDRIDQAFLEQ 115 DTRHFCECKETREPLPYMYACPGTEPCQSSDRLGSCSKTMHDVLCDRIDQAFLEQ
gi|225572575|gb|ACN93877.1| gSG6 salivary protein [Anophelesarabiensis]	gi|225572575|gb|ACN93877.1	gi|13537666|emb|CAC35522.1| gSG6 protein [Anopheles gambiae]	gi|13537666|emb|CAC35522.1	597	234 bits (597)	1e-63	99	113/115 (99%)	99	114/115 (99%)	0	0/115 (0%)	Compositional matrix adjust.	1	115	115	1-115 (115)	1-115 (115)	MAIRVELLLVMVLLPLLLLESVVPYAAAEKVWVDRDKVYCGHLDCTRVATFKGERFCTLCDTRHFCECKETREPLPYMYACPGTEPCQSSDRLGSCSKTMHDVLCDRIDQAFLEQ	MAIRVELLL MVLLPLLLLESVVPYAAAEKVWVDRDKVYCGHLDCTRVATFKGERFCTLCDTRHFCECKETREPLPYMYACPGTEPCQSSDRLGSCSK+MHDVLCDRIDQAFLEQ	MAIRVELLLAMVLLPLLLLESVVPYAAAEKVWVDRDKVYCGHLDCTRVATFKGERFCTLCDTRHFCECKETREPLPYMYACPGTEPCQSSDRLGSCSKSMHDVLCDRIDQAFLEQ	EI	210	Query 1 MAIRVELLLVMVLLPLLLLESVVPYAAAEKVWVDRDKVYCGHLDCTRVATFKGERFCTLC 60 MAIRVELLL MVLLPLLLLESVVPYAAAEKVWVDRDKVYCGHLDCTRVATFKGERFCTLC Sbjct 1 MAIRVELLLAMVLLPLLLLESVVPYAAAEKVWVDRDKVYCGHLDCTRVATFKGERFCTLC 60 Query 61 DTRHFCECKETREPLPYMYACPGTEPCQSSDRLGSCSKTMHDVLCDRIDQAFLEQ 115 DTRHFCECKETREPLPYMYACPGTEPCQSSDRLGSCSK+MHDVLCDRIDQAFLEQ
gi|225572575|gb|ACN93877.1| gSG6 salivary protein [Anophelesarabiensis]	gi|225572575|gb|ACN93877.1	gi|29501530|gb|AAO74842.1| gSG6 salivary gland protein precursor [Anopheles stephensi]	gi|29501530|gb|AAO74842.1	467	184 bits (467)	1e-48	79	89/114 (79%)	86	98/114 (86%)	0	1/114 (0%)	Compositional matrix adjust.	1	115	114	1-114 (114)	1-113 (113)	MAIRVELLLVMVLLPLLLLESVVPYAAAEKVWVDRDKVYCGHLDCTRVATFKGERFCTLCDTRHFCECKETREPLPYMYACPGTEPCQSSDRLGSCSKTMHDVLCDRIDQAFLE	MA V LLL MVLLP+LL ++ PYAAAEKVWVDRDKVYC H+DCTRVAT+KGERFC+ CDTRHFCECKET+E LPYMYACPGTE CQ+SDR GSC +TM D LC RIDQAFLE	MATFVALLLTMVLLPVLL-QTSGPYAAAEKVWVDRDKVYCEHIDCTRVATYKGERFCSPCDTRHFCECKETKESLPYMYACPGTEQCQTSDRRGSCQQTMSDELCSRIDQAFLE	LEIF	211	Query 1 MAIRVELLLVMVLLPLLLLESVVPYAAAEKVWVDRDKVYCGHLDCTRVATFKGERFCTLC 60 MA V LLL MVLLP+LL ++ PYAAAEKVWVDRDKVYC H+DCTRVAT+KGERFC+ C Sbjct 1 MATFVALLLTMVLLPVLL-QTSGPYAAAEKVWVDRDKVYCEHIDCTRVATYKGERFCSPC 59 Query 61 DTRHFCECKETREPLPYMYACPGTEPCQSSDRLGSCSKTMHDVLCDRIDQAFLE 114 DTRHFCECKET+E LPYMYACPGTE CQ+SDR GSC +TM D LC RIDQAFLE
gi|225572575|gb|ACN93877.1| gSG6 salivary protein [Anophelesarabiensis]	gi|225572575|gb|ACN93877.1	gi|114864550|gb|ABI83741.1| gsg6 salivary peptide [Anopheles funestus]	gi|114864550|gb|ABI83741.1	463	182 bits (463)	4e-48	77	88/115 (77%)	86	98/115 (86%)	0	1/115 (0%)	Compositional matrix adjust.	1	115	114	1-115 (115)	1-114 (114)	MAIRVELLLVMVLLPLLLLESVVPYAAAEKVWVDRDKVYCGHLDCTRVATFKGERFCTLCDTRHFCECKETREPLPYMYACPGTEPCQSSDRLGSCSKTMHDVLCDRIDQAFLEQ	MA+ VELLL MVLLP++L + PYA AEKVWVDRD+VYCGH+DCTRVATFKGERFC+ CDTRHFCECKET E LPYMY CPGTEPCQ+SDR G+C KTMHD LC ID+ FLEQ	MAMFVELLLAMVLLPIVL-QVGGPYATAEKVWVDRDQVYCGHIDCTRVATFKGERFCSPCDTRHFCECKETLESLPYMYECPGTEPCQTSDRRGTCQKTMHDELCKLIDKPFLEQ	LEI	212	Query 1 MAIRVELLLVMVLLPLLLLESVVPYAAAEKVWVDRDKVYCGHLDCTRVATFKGERFCTLC 60 MA+ VELLL MVLLP++L + PYA AEKVWVDRD+VYCGH+DCTRVATFKGERFC+ C Sbjct 1 MAMFVELLLAMVLLPIVL-QVGGPYATAEKVWVDRDQVYCGHIDCTRVATFKGERFCSPC 59 Query 61 DTRHFCECKETREPLPYMYACPGTEPCQSSDRLGSCSKTMHDVLCDRIDQAFLEQ 115 DTRHFCECKET E LPYMY CPGTEPCQ+SDR G+C KTMHD LC ID+ FLEQ
gi|225572575|gb|ACN93877.1| gSG6 salivary protein [Anophelesarabiensis]	gi|225572575|gb|ACN93877.1	gi|289742849|gb|ADD20172.1| lanthionine synthetase C-like protein 1 [Glossina morsitans morsitans]	gi|289742849|gb|ADD20172.1	55	25.8 bits (55)	0.88	56	10/18 (56%)	67	12/18 (67%)	0	0/18 (0%)	Compositional matrix adjust.	1	115	419	68-85 (18)	204-221 (18)	CKETREPLPYMYACPGTE	K+T+ PLP MY GTE	AKQTKAPLPLMYQYHGTE	LEIF	214	Query 68 CKETREPLPYMYACPGTE 85 K+T+ PLP MY GTE
gi|225572575|gb|ACN93877.1| gSG6 salivary protein [Anophelesarabiensis]	gi|225572575|gb|ACN93877.1	gi|322518349|sp|D3TLL6.1|LIS1_GLOMM RecName: Full=Lissencephaly-1 homolog	gi|322518349|sp|D3TLL6.1|LIS1_GLOMM	51	24.3 bits (51)	2.5	37	12/33 (37%)	55	18/33 (55%)	3	1/33 (3%)	Composition-based stats.	1	115	411	47-78 (32)	364-396 (33)	RVATFKGERFC-TLCDTRHFCECKETREPLPYM	RV + +RF TL +HFC + + LPY+	RVWDLRNKRFMKTLYAHQHFCTSVDFHKKLPYV	LEIF	218	Query 47 RVATFKGERFC-TLCDTRHFCECKETREPLPYM 78 RV + +RF TL +HFC + + LPY+
gi|225572575|gb|ACN93877.1| gSG6 salivary protein [Anophelesarabiensis]	gi|225572575|gb|ACN93877.1	gi|289739693|gb|ADD18594.1| lissencephaly-1 [Glossina morsitans morsitans]	gi|289739693|gb|ADD18594.1	51	24.3 bits (51)	2.5	37	12/33 (37%)	55	18/33 (55%)	3	1/33 (3%)	Composition-based stats.	1	115	411	47-78 (32)	364-396 (33)	RVATFKGERFC-TLCDTRHFCECKETREPLPYM	RV + +RF TL +HFC + + LPY+	RVWDLRNKRFMKTLYAHQHFCTSVDFHKKLPYV	LEIF	219	Query 47 RVATFKGERFC-TLCDTRHFCECKETREPLPYM 78 RV + +RF TL +HFC + + LPY+
gi|225572575|gb|ACN93877.1| gSG6 salivary protein [Anophelesarabiensis]	gi|225572575|gb|ACN93877.1	gi|289740037|gb|ADD18766.1| smell impaired 21F [Glossina morsitans morsitans]	gi|289740037|gb|ADD18766.1	47	22.7 bits (47)	8	43	9/21 (43%)	58	12/21 (58%)	0	0/21 (0%)	Compositional matrix adjust.	1	115	168	43-63 (21)	71-91 (21)	LDCTRVATFKGERFCTLCDTR	LDC+ + ER C LCD +	LDCSECGGYSVERPCPLCDGQ	LEIF	220	Query 43 LDCTRVATFKGERFCTLCDTR 63 LDC+ + ER C LCD +
gi|33359651|gb|AAQ17073.1| antigen 5-related salivary protein[Anopheles darlingi]	gi|33359651|gb|AAQ17073.1	gi|33359651|gb|AAQ17073.1| antigen 5-related salivary protein [Anopheles darlingi]	gi|33359651|gb|AAQ17073.1	1424	553 bits (1424)	7e-159	100	262/262 (100%)	100	262/262 (100%)	0	0/262 (0%)	Compositional matrix adjust.	1	262	262	1-262 (262)	1-262 (262)	MAAWITGTVAFLLFALLEDTLGYDYCSTSDCHRQGEHVGCRPPATSGGPTCKGLKDARKVRISPELQQFILNEHNKNRSRLALGQVSPYRKAQKMPTLVWDPELASLADANARSCNYGHDHCRSTQQFPYAGQNIAITKFYGYKFTDKELVTRFVSGWWSEYVDARPQYITAYPSSYSGKPIGHFTQIASDRTTKVGCSMWYWKDGQFDVYYFVCNYSVTNIIKKSVYLAGDRTGSQCKKGLNSKFPGLCNVGEAPRTLNDA	MAAWITGTVAFLLFALLEDTLGYDYCSTSDCHRQGEHVGCRPPATSGGPTCKGLKDARKVRISPELQQFILNEHNKNRSRLALGQVSPYRKAQKMPTLVWDPELASLADANARSCNYGHDHCRSTQQFPYAGQNIAITKFYGYKFTDKELVTRFVSGWWSEYVDARPQYITAYPSSYSGKPIGHFTQIASDRTTKVGCSMWYWKDGQFDVYYFVCNYSVTNIIKKSVYLAGDRTGSQCKKGLNSKFPGLCNVGEAPRTLNDA	MAAWITGTVAFLLFALLEDTLGYDYCSTSDCHRQGEHVGCRPPATSGGPTCKGLKDARKVRISPELQQFILNEHNKNRSRLALGQVSPYRKAQKMPTLVWDPELASLADANARSCNYGHDHCRSTQQFPYAGQNIAITKFYGYKFTDKELVTRFVSGWWSEYVDARPQYITAYPSSYSGKPIGHFTQIASDRTTKVGCSMWYWKDGQFDVYYFVCNYSVTNIIKKSVYLAGDRTGSQCKKGLNSKFPGLCNVGEAPRTLNDA	E	221	Query 1 MAAWITGTVAFLLFALLEDTLGYDYCSTSDCHRQGEHVGCRPPATSGGPTCKGLKDARKV 60 MAAWITGTVAFLLFALLEDTLGYDYCSTSDCHRQGEHVGCRPPATSGGPTCKGLKDARKV Sbjct 1 MAAWITGTVAFLLFALLEDTLGYDYCSTSDCHRQGEHVGCRPPATSGGPTCKGLKDARKV 60 Query 61 RISPELQQFILNEHNKNRSRLALGQVSPYRKAQKMPTLVWDPELASLADANARSCNYGHD 120 RISPELQQFILNEHNKNRSRLALGQVSPYRKAQKMPTLVWDPELASLADANARSCNYGHD Sbjct 61 RISPELQQFILNEHNKNRSRLALGQVSPYRKAQKMPTLVWDPELASLADA…
gi|33359651|gb|AAQ17073.1| antigen 5-related salivary protein[Anopheles darlingi]	gi|33359651|gb|AAQ17073.1	gi|34556108|emb|CAA76822.2| putative gVAG protein precursor [Anopheles gambiae]	gi|34556108|emb|CAA76822.2	981	382 bits (981)	2e-107	68	176/261 (68%)	81	210/261 (81%)	0	2/261 (0%)	Compositional matrix adjust.	1	262	260	1-261 (261)	1-259 (259)	MAAWITGTVAFLLFALLEDTLGYDYCSTSDCHRQGEHVGCRPPATSGGPTCKGLKDARKVRISPELQQFILNEHNKNRSRLALGQVSPYRKAQKMPTLVWDPELASLADANARSCNYGHDHCRSTQQFPYAGQNIAITKFYGYKFTDKELVTRFVSGWWSEYVDARPQYITAYPSSYSGKPIGHFTQIASDRTTKVGCSMWYWKDGQFDVYYFVCNYSVTNIIKKSVYLAGDRTGSQCKKGLNSKFPGLCNVGEAPRTLND	MA WI LL L + G YCS+ C R G HVGC PP++SGGPTC+G + ARKV ++P LQ +I++EHN NRS +ALG++ PY A KMPTL WDPELASLADANARSCNYGHD CR+T++FPYAGQNIAIT+F+GY+FT+K+L+ +FVS WWSEY+DARP+++ YPSSYSGKPIGHFTQIASDR+TKVGCSMWYWKDGQ DVYYFVCNYS TNI+ +SVY +G T SQCK G NSKFPGLCN E PR++ D	MAIWI-ACATLLLVVLSGVSAGGKYCSSDLCPRGGPHVGCNPPSSSGGPTCQGKQKARKVLLTPALQAYIMDEHNLNRSNIALGRIRPYPSAVKMPTLTWDPELASLADANARSCNYGHDRCRATKKFPYAGQNIAITQFFGYRFTEKDLIHKFVSSWWSEYLDARPEHVRKYPSSYSGKPIGHFTQIASDRSTKVGCSMWYWKDGQMDVYYFVCNYSFTNIMDRSVYQSGP-TASQCKTGRNSKFPGLCNASEEPRSIMD	LEIF	222	Query 1 MAAWITGTVAFLLFALLEDTLGYDYCSTSDCHRQGEHVGCRPPATSGGPTCKGLKDARKV 60 MA WI LL L + G YCS+ C R G HVGC PP++SGGPTC+G + ARKV Sbjct 1 MAIWI-ACATLLLVVLSGVSAGGKYCSSDLCPRGGPHVGCNPPSSSGGPTCQGKQKARKV 59 Query 61 RISPELQQFILNEHNKNRSRLALGQVSPYRKAQKMPTLVWDPELASLADANARSCNYGHD 120 ++P LQ +I++EHN NRS +ALG++ PY A KMPTL WDPELASLADANARSCNYGHD Sbjct 60 LLTPALQAYIMDEHNLNRSNIALGRIRPYPSAVKMPTLTWDPELASLADANARSCNYGHD 1…
gi|33359651|gb|AAQ17073.1| antigen 5-related salivary protein[Anopheles darlingi]	gi|33359651|gb|AAQ17073.1	gi|114864564|gb|ABI83743.1| gvag protein precursor [Anopheles funestus]	gi|114864564|gb|ABI83743.1	932	363 bits (932)	6e-102	65	169/261 (65%)	78	203/261 (78%)	0	2/261 (0%)	Compositional matrix adjust.	1	262	260	1-261 (261)	1-259 (259)	MAAWITGTVAFLLFALLEDTLGYDYCSTSDCHRQGEHVGCRPPATSGGPTCKGLKDARKVRISPELQQFILNEHNKNRSRLALGQVSPYRKAQKMPTLVWDPELASLADANARSCNYGHDHCRSTQQFPYAGQNIAITKFYGYKFTDKELVTRFVSGWWSEYVDARPQYITAYPSSYSGKPIGHFTQIASDRTTKVGCSMWYWKDGQFDVYYFVCNYSVTNIIKKSVYLAGDRTGSQCKKGLNSKFPGLCNVGEAPRTLND	M WI V LL L+E G YC C R G HVGC PP SGGPTC+G ++A+KV ++ L+ FI +EHN NRS +ALG++SPY KA KMPTL WD ELA LADANARSCNYGHD CR+T +FPYAGQNIAIT+F+GY+FT K+++ +F+S WW EY+DA P++I YPSSYSGKPIGHFTQIASDR+TKVGCS+WYWKDGQ DVYYFVCNYS+TNI+ +SVY +G TGSQC K N KFPGLCN+ E PR++ D	MGIWI-ACVTILLVVLVEVNAGGKYCRKDLCPRGGPHVGCNPPPFSGGPTCRGKQNAKKVPLTLALRTFIEDEHNLNRSNIALGRISPYPKAVKMPTLTWDEELAQLADANARSCNYGHDRCRATDKFPYAGQNIAITQFFGYRFTQKDIIHKFISSWWGEYLDAHPEHIKKYPSSYSGKPIGHFTQIASDRSTKVGCSLWYWKDGQMDVYYFVCNYSMTNIMDRSVYQSGP-TGSQCTKRRNPKFPGLCNLNEEPRSIMD	LEIF	223	Query 1 MAAWITGTVAFLLFALLEDTLGYDYCSTSDCHRQGEHVGCRPPATSGGPTCKGLKDARKV 60 M WI V LL L+E G YC C R G HVGC PP SGGPTC+G ++A+KV Sbjct 1 MGIWI-ACVTILLVVLVEVNAGGKYCRKDLCPRGGPHVGCNPPPFSGGPTCRGKQNAKKV 59 Query 61 RISPELQQFILNEHNKNRSRLALGQVSPYRKAQKMPTLVWDPELASLADANARSCNYGHD 120 ++ L+ FI +EHN NRS +ALG++SPY KA KMPTL WD ELA LADANARSCNYGHD Sbjct 60 PLTLALRTFIEDEHNLNRSNIALGRISPYPKAVKMPTLTWDEELAQLADANARSCNYGHD 119…
gi|33359651|gb|AAQ17073.1| antigen 5-related salivary protein[Anopheles darlingi]	gi|33359651|gb|AAQ17073.1	gi|27372895|gb|AAO06821.1| salivary antigen-5 related protein [Anopheles stephensi]	gi|27372895|gb|AAO06821.1	918	358 bits (918)	3e-100	67	174/261 (67%)	80	207/261 (80%)	1	3/261 (1%)	Compositional matrix adjust.	1	262	259	1-261 (261)	1-258 (258)	MAAWITGTVAFLLFALLEDTLGYDYCSTSDCHRQGEHVGCRPPATSGGPTCKGLKDARKVRISPELQQFILNEHNKNRSRLALGQVSPYRKAQKMPTLVWDPELASLADANARSCNYGHDHCRSTQQFPYAGQNIAITKFYGYKFTDKELVTRFVSGWWSEYVDARPQYITAYPSSYSGKPIGHFTQIASDRTTKVGCSMWYWKDGQFDVYYFVCNYSVTNIIKKSVYLAGDRTGSQCKKGLNSKFPGLCNVGEAPRTLND	MA WI V+ LL LL+ T G YC + C R G HVGC PP SGGPTC+ +K A+K+ + L+ FI +EHN NRS +ALG+++PY KA KMPTL WD EL +LADANARSCNYGHD CR+T +FPYAGQNIAIT+F+GYKFT+K+L+ +FVS WWSEY+DARP++I YP+SY GKPIGHFTQIASDR+TKVGCSMWYWKDGQ DVYYFVCNYS TNI+ +SVY +G TGSQCK G NSKFPGLCN E PR++ D	MAIWI-ACVSVLLLVLLDVTAGGKYCRSDLCPRGGPHVGCNPPPFSGGPTCRSMKGAKKIPLK-NLKSFITDEHNLNRSNIALGRIAPYPKAVKMPTLTWDAELEALADANARSCNYGHDRCRATDKFPYAGQNIAITQFFGYKFTEKDLIHKFVSSWWSEYLDARPEHIAKYPTSYRGKPIGHFTQIASDRSTKVGCSMWYWKDGQMDVYYFVCNYSTTNIMDRSVYQSGP-TGSQCKTGRNSKFPGLCNSNEEPRSIMD	LEIF	224	Query 1 MAAWITGTVAFLLFALLEDTLGYDYCSTSDCHRQGEHVGCRPPATSGGPTCKGLKDARKV 60 MA WI V+ LL LL+ T G YC + C R G HVGC PP SGGPTC+ +K A+K+ Sbjct 1 MAIWI-ACVSVLLLVLLDVTAGGKYCRSDLCPRGGPHVGCNPPPFSGGPTCRSMKGAKKI 59 Query 61 RISPELQQFILNEHNKNRSRLALGQVSPYRKAQKMPTLVWDPELASLADANARSCNYGHD 120 + L+ FI +EHN NRS +ALG+++PY KA KMPTL WD EL +LADANARSCNYGHD Sbjct 60 PLK-NLKSFITDEHNLNRSNIALGRIAPYPKAVKMPTLTWDAELEALADANARSCNYGH…
gi|33359651|gb|AAQ17073.1| antigen 5-related salivary protein[Anopheles darlingi]	gi|33359651|gb|AAQ17073.1	gi|18389883|gb|AAL68778.1|AF457548_1 antigen 5-related 1 protein [Anopheles gambiae]	gi|18389883|gb|AAL68778.1|AF457548_1	640	251 bits (640)	6e-68	64	115/180 (64%)	81	145/180 (81%)	1	3/180 (1%)	Compositional matrix adjust.	1	262	178	1-179 (179)	1-178 (178)	MAAWITGTVAFLLFALLED-TLGYDYCSTSDCHRQGEHVGCRPPATSGGPTCKGLKDARKVRISPELQQFILNEHNKNRSRLALGQVSPYRKAQKMPTLVWDPELASLADANARSCNYGHDHCRSTQQFPYAGQNIAITKFYGYKFTDKELVTRFVSGWWSEYVDARPQYITAYPSSYSG	MA WI A LL A+L ++G YCS+ C R G HVGC PP++SGGPTC+G + ARKV ++P LQ +I++EHN NRS +ALG++ PY A KMPTL WDPELASLADANARSCNYGHD CR+T++FPYAGQNIAIT+F+GY+FT+K+L+ +FVS WWSEY+DARP+++ YPSSYSG	MAIWIV--CATLLLAVLSVVSVGGQYCSSDLCPRGGPHVGCNPPSSSGGPTCQGKQKARKVLLTPALQAYIMDEHNLNRSNIALGRIRPYPSAVKMPTLTWDPELASLADANARSCNYGHDRCRATKKFPYAGQNIAITQFFGYRFTEKDLIHKFVSSWWSEYLDARPEHVRKYPSSYSG	LEIF	225	Query 1 MAAWITGTVAFLLFALLED-TLGYDYCSTSDCHRQGEHVGCRPPATSGGPTCKGLKDARK 59 MA WI A LL A+L ++G YCS+ C R G HVGC PP++SGGPTC+G + ARK Sbjct 1 MAIWIV--CATLLLAVLSVVSVGGQYCSSDLCPRGGPHVGCNPPSSSGGPTCQGKQKARK 58 Query 60 VRISPELQQFILNEHNKNRSRLALGQVSPYRKAQKMPTLVWDPELASLADANARSCNYGH 119 V ++P LQ +I++EHN NRS +ALG++ PY A KMPTL WDPELASLADANARSCNYGH Sbjct 59 VLLTPALQAYIMDEHNLNRSNIALGRIRPYPSAVKMPTLTWDPELASLADANARSCNY…
gi|33359651|gb|AAQ17073.1| antigen 5-related salivary protein[Anopheles darlingi]	gi|33359651|gb|AAQ17073.1	gi|18389885|gb|AAL68779.1|AF457549_1 antigen 5-related 2 protein [Anopheles gambiae]	gi|18389885|gb|AAL68779.1|AF457549_1	627	246 bits (627)	2e-66	48	121/254 (48%)	63	160/254 (63%)	1	4/254 (1%)	Compositional matrix adjust.	1	262	257	1-254 (254)	1-250 (250)	MAAWITGTVAFLLFALLEDTLGYDYCSTSDCHRQGEHVGCRPPATSGGPTCKGLKDARKVRISPELQQFILNEHNKNRSRLALGQVSPYRKAQKMPTLVWDPELASLADANARSCNYGHDHCRSTQQFPYAGQNIAITKFYGYKFTDKELVTRFVSGWWSEYVDARPQYITAYPSSYSGKPIGHFTQIASDRTTKVGCSMWYWKDGQFDVYYFVCNYSVTNIIKKSVYLAGDRTGSQCKKGLNSKFPGLCNVGE	MA WI + L + L+ + +YC+TS C ++VGC PP GGP C GLK + I+ LQ IL+EHN RS+LALGQ+ P+ A +MPTL WD ELA A NARSC Y HD CR+T + +AGQNIA+ +F T +L++ ++ WW+EY + + + YPSS SG +GHFTQ+ASD+T K+GC+M W G + YYFVCNY+VTNII + VY AG S+C G N PGLC+V E	MATWIFVAIVSCLVSGLQAQI--NYCTTSYCRNGRQNVGCNPPGIPGGPACAGLKP-MVITINSTLQTLILSEHNTRRSQLALGQLKPFLPAVRMPTLTWDEELAKQAGNNARSCQYQHDSCRNTPVYAWAGQNIALAQFSRMTNTISQLISTNIASWWNEYSFTKQEQLNFYPSSNSGPAMGHFTQMASDQTAKIGCAMQNWVSGTWQTYYFVCNYAVTNIIDRPVYKAGA-VASKCTTGRNPTLPGLCSVSE	LEIF	226	Query 1 MAAWITGTVAFLLFALLEDTLGYDYCSTSDCHRQGEHVGCRPPATSGGPTCKGLKDARKV 60 MA WI + L + L+ + +YC+TS C ++VGC PP GGP C GLK + Sbjct 1 MATWIFVAIVSCLVSGLQAQI--NYCTTSYCRNGRQNVGCNPPGIPGGPACAGLKP-MVI 57 Query 61 RISPELQQFILNEHNKNRSRLALGQVSPYRKAQKMPTLVWDPELASLADANARSCNYGHD 120 I+ LQ IL+EHN RS+LALGQ+ P+ A +MPTL WD ELA A NARSC Y HD Sbjct 58 TINSTLQTLILSEHNTRRSQLALGQLKPFLPAVRMPTLTWDEELAKQAGNNARSCQYQHD 117 Query …
gi|33359651|gb|AAQ17073.1| antigen 5-related salivary protein[Anopheles darlingi]	gi|33359651|gb|AAQ17073.1	gi|56417468|gb|AAV90675.1| salivary antigen-5 related protein AG5-1 [Aedes albopictus]	gi|56417468|gb|AAV90675.1	589	231 bits (589)	4e-62	47	115/246 (47%)	64	155/246 (64%)	3	9/246 (3%)	Compositional matrix adjust.	1	262	260	17-257 (241)	16-257 (242)	LEDTLGYDYCSTSDCHRQGEHVGCRPPATSGGPTCKGLKDARKVRISPELQQFILNEHNKNRSRLALGQVSP-----YRKAQKMPTLVWDPELASLADANARSCNYGHDHCRSTQQFPYAGQNIAITKFYGYKFTDKELVTRFVSGWWSEYVDARPQYITAYPSSYSGKPIGHFTQIASDRTTKVGCSMWYWKDGQFDVYYFVCNYSVTNIIKKSVYLAGDRTGSQCKKGLNSKFPGLCNVGEAPR	+ T +YC S C R H+ C T+ TC D+ +V + QQ I++ HNK RS++A+GQ S +R+A +M TL WDPELA +A NAR C YGHD CR+T YAGQNIAI +YG K ++++L+T F++ W+SEY PQ I +YP+SY G IGHFTQI SDRT+++GC+M +K G F VCNY +TNI+ + VY+AG+ S C+ G NSK+PGLCN E R	ISKTQAANYCDPSLCSRGVSHIACNG-LTTLSSTCGA--DSFEVGMDNTYQQLIVDLHNKLRSKVAMGQQSNGAGQRFRQATRMATLQWDPELAYIAATNARRCVYGHDRCRNTASMKYAGQNIAIKSYYGMKLSNEQLLTEFINSWFSEYEVTTPQQIASYPASYRGPAIGHFTQIVSDRTSRIGCAMVSYKRGSFINKLLVCNYGLTNIVNQPVYVAGN-VCSGCRSGCNSKYPGLCNTSEVVR	LEIF	227	Query 17 LEDTLGYDYCSTSDCHRQGEHVGCRPPATSGGPTCKGLKDARKVRISPELQQFILNEHNK 76 + T +YC S C R H+ C T+ TC D+ +V + QQ I++ HNK Sbjct 16 ISKTQAANYCDPSLCSRGVSHIACNG-LTTLSSTCGA--DSFEVGMDNTYQQLIVDLHNK 72 Query 77 NRSRLALGQVSP-----YRKAQKMPTLVWDPELASLADANARSCNYGHDHCRSTQQFPYA 131 RS++A+GQ S +R+A +M TL WDPELA +A NAR C YGHD CR+T YA Sbjct 73 LRSKVAMGQQSNGAGQRFRQATRMATLQWDPELAYIAATNARRCVYGHDRCRNTASMKYA 132 Query 132 …
gi|33359651|gb|AAQ17073.1| antigen 5-related salivary protein[Anopheles darlingi]	gi|33359651|gb|AAQ17073.1	gi|18568308|gb|AAL76024.1|AF466601_1 putative secreted protein [Aedes aegypti]	gi|18568308|gb|AAL76024.1|AF466601_1	555	218 bits (555)	4e-58	45	111/252 (45%)	62	155/252 (62%)	3	9/252 (3%)	Compositional matrix adjust.	1	262	259	8-254 (247)	6-253 (248)	TVAFLLFALLEDTLGYDYCSTSDCHRQGEHVGCRPPATSGGPTCKGLKDARKVRISPELQQFILNEHNKNRSRLALGQVSP-----YRKAQKMPTLVWDPELASLADANARSCNYGHDHCRSTQQFPYAGQNIAITKFYGYKFTDKELVTRFVSGWWSEYVDARPQYITAYPSSYSGKPIGHFTQIASDRTTKVGCSMWYWKDGQFDVYYFVCNYSVTNIIKKSVYLAGDRTGSQCKKGLNSKFPGLCNVGE	++ + A++ + +YC S C R H+ C +T TC + +V ++ QQ I++ HNK RS++A+GQ +++A +M TL WDPELA +A NAR C YGHD CR+T +AGQNIAI +YG FT+++L+T F++ W+SE+ DA PQ I YP++Y G IGHFTQI SDRT+++GCSM + F FVCNY +TNII + VY+AG+ S C G N FPGLCN E	SITITVLAIICEGQATNYCDPSLCARGTPHIACNGLSTLS-RTCGA--GSFEVALNRADQQLIVDLHNKLRSKVAMGQQKNSAGQRFQQACRMATLQWDPELAHIAATNARRCVYGHDTCRNTASMKFAGQNIAIKYYYGMTFTNEQLLTGFINSWFSEFKDATPQQIARYPANYRGPAIGHFTQIVSDRTSRIGCSMVSYNKNGFINKLFVCNYGLTNIINQPVYVAGN-VCSGCTTGCNKVFPGLCNTAE	LEIF	228	Query 8 TVAFLLFALLEDTLGYDYCSTSDCHRQGEHVGCRPPATSGGPTCKGLKDARKVRISPELQ 67 ++ + A++ + +YC S C R H+ C +T TC + +V ++ Q Sbjct 6 SITITVLAIICEGQATNYCDPSLCARGTPHIACNGLSTLS-RTCGA--GSFEVALNRADQ 62 Query 68 QFILNEHNKNRSRLALGQVSP-----YRKAQKMPTLVWDPELASLADANARSCNYGHDHC 122 Q I++ HNK RS++A+GQ +++A +M TL WDPELA +A NAR C YGHD C Sbjct 63 QLIVDLHNKLRSKVAMGQQKNSAGQRFQQACRMATLQWDPELAHIAATNARRCVYGHDTC 122 Query 123 RS…
gi|33359651|gb|AAQ17073.1| antigen 5-related salivary protein[Anopheles darlingi]	gi|33359651|gb|AAQ17073.1	gi|208657475|gb|ACI30034.1| antigen 5-related 2 protein [Anopheles darlingi]	gi|208657475|gb|ACI30034.1	553	217 bits (553)	6e-58	43	106/249 (43%)	62	153/249 (62%)	2	5/249 (2%)	Compositional matrix adjust.	1	262	256	9-255 (247)	3-248 (246)	VAFLLF-ALLEDTLGYDYCSTSDCHRQGEHVGCRPPATSGGPTCKGLKDARKVRISPELQQFILNEHNKNRSRLALGQVSPYRKAQKMPTLVWDPELASLADANARSCNYGHDHCRSTQQFPYAGQNIAITKFYGYKFTDKELVTRFVSGWWSEYVDARPQYITAYPSSYSGKPIGHFTQIASDRTTKVGCSMWYWKDGQF-DVYYFVCNYSVTNIIKKSVYLAGDRTGSQCKKGLNSKFPGLCNVGEA	V +LF L+ G +YC+ S C ++VGC PP +G P C +K R + ++ +Q+ IL+EHN+ R++LA+G ++ Y A +MPTL WD LA+ A NAR+C + HD CR+T ++ GQNIA FYG + LV V+ WW+E DA + YP ++G IGHFTQ+ SDRT+ +GC+M YW + + D YY VCNY +TNI++++VY G T S C G N +PGLC+ E+	VTIVLFCGLIAGLSGQEYCNPSYCGLT-KNVGCNPPPLTGAPYCAVVK-GRVIEVNATIQELILSEHNRLRNQLAIGNLTGYASAARMPTLAWDNILAAQAGHNARTCTFAHDTCRNTAKYVTQGQNIASQSFYGTTKSVDTLVREMVAAWWNENQDATQVQVDKYPRGWTGNAIGHFTQMVSDRTSTIGCAMQYWVEQEIWDTYYLVCNYGLTNIVERAVYKKGT-TASSCNTGTNPTYPGLCSTNES	LEIF	229	Query 9 VAFLLF-ALLEDTLGYDYCSTSDCHRQGEHVGCRPPATSGGPTCKGLKDARKVRISPELQ 67 V +LF L+ G +YC+ S C ++VGC PP +G P C +K R + ++ +Q Sbjct 3 VTIVLFCGLIAGLSGQEYCNPSYCGLT-KNVGCNPPPLTGAPYCAVVK-GRVIEVNATIQ 60 Query 68 QFILNEHNKNRSRLALGQVSPYRKAQKMPTLVWDPELASLADANARSCNYGHDHCRSTQQ 127 + IL+EHN+ R++LA+G ++ Y A +MPTL WD LA+ A NAR+C + HD CR+T + Sbjct 61 ELILSEHNRLRNQLAIGNLTGYASAARMPTLAWDNILAAQAGHNARTCTFAHDTCRNTAK 120 …
gi|33359651|gb|AAQ17073.1| antigen 5-related salivary protein[Anopheles darlingi]	gi|33359651|gb|AAQ17073.1	gi|56417516|gb|AAV90699.1| salivary antigen-5 related protein AG5-4 [Aedes albopictus]	gi|56417516|gb|AAV90699.1	534	210 bits (534)	9e-56	45	113/252 (45%)	63	158/252 (63%)	3	8/252 (3%)	Compositional matrix adjust.	1	262	256	9-258 (250)	6-251 (246)	VAFLLFALLEDTLGY-DYCSTSDCHRQGEHVGCRPPATSGGPTCKGLKDARKVRISPELQQFILNEHNKNRSRLALGQVSPYRKAQKMPTLVWDPELASLADANARSCNYGHDHCRSTQQFPYAGQNIAITKFYGYKFTDKELVTRFVSGWWSEYVDARPQYITAYPSSYSGKPIGHFTQIASDRTTKVGCSMW-YWKDGQFDVYYFVCNYSVTNIIKKSVYLAGDRTGSQCKKGLNSKFPGLCNVGEAPRT	+A L+ A + Y +YC +S C RQG HV C P G P C + + V + +L+ ILN HNK R+ +A G + + +A +MPTLVWD ELA +A NAR C + HD CR+T+QF ++GQN+AIT FYG+ F + F W++E+ D Y+ AYPSS+ G IGHFTQ+ +DRT KVGCSM Y +G+ YY VCNY++TN+I + +Y G RTGS+C+ G N +F GLC+ E ++	IALLITATIFIGSCYANYCDSSLC-RQGPHVACNAPQQFG-PACG--NNRKFVPMDSKLKTIILNTHNKLRAEIANG-MHGFPQAARMPTLVWDDELAHIASFNARKCIFAHDKCRNTRQFKFSGQNLAITTFYGFNFQAGDRAENFTQEWFNEHKDCPKSYVDAYPSSHRGPQIGHFTQLVNDRTWKVGCSMMHYITNGKMINYYLVCNYTMTNMIGEPIYTKG-RTGSKCETGQNPQFKGLCSPREKVKS	LEIF	230	Query 9 VAFLLFALLEDTLGY-DYCSTSDCHRQGEHVGCRPPATSGGPTCKGLKDARKVRISPELQ 67 +A L+ A + Y +YC +S C RQG HV C P G P C + + V + +L+ Sbjct 6 IALLITATIFIGSCYANYCDSSLC-RQGPHVACNAPQQFG-PACG--NNRKFVPMDSKLK 61 Query 68 QFILNEHNKNRSRLALGQVSPYRKAQKMPTLVWDPELASLADANARSCNYGHDHCRSTQQ 127 ILN HNK R+ +A G + + +A +MPTLVWD ELA +A NAR C + HD CR+T+Q Sbjct 62 TIILNTHNKLRAEIANG-MHGFPQAARMPTLVWDDELAHIASFNARKCIFAHDKCRNTRQ 120 …
gi|33359651|gb|AAQ17073.1| antigen 5-related salivary protein[Anopheles darlingi]	gi|33359651|gb|AAQ17073.1	gi|18568284|gb|AAL76012.1|AF466589_1 putative secreted protein [Aedes aegypti]	gi|18568284|gb|AAL76012.1|AF466589_1	530	208 bits (530)	3e-55	42	105/250 (42%)	64	158/250 (64%)	2	6/250 (2%)	Compositional matrix adjust.	1	262	255	9-258 (250)	7-250 (244)	VAFLLFALLEDTLGYDYCSTSDCHRQGEHVGCRPPATSGGPTCKGLKDARKVRISPELQQFILNEHNKNRSRLALGQVSPYRKAQKMPTLVWDPELASLADANARSCNYGHDHCRSTQQFPYAGQNIAITKFYGYKFTDKELVTRFVSGWWSEYVDARPQYITAYPSSYSGKPIGHFTQIASDRTTKVGCSMWYWKDGQFDVYYFVCNYSVTNIIKKSVYLAGDRTGSQCKKGLNSKFPGLCNVGEAPRT	V F+ A+L + +YC S C R+G HV C P T G C ++ + V++ ++ +L +HN+ R+ +A G+ + +A +MPTLVWD ELA +A NAR C + HD CR+T++F +AGQN+AIT F GY F + F W++E+ D Y+ +YP S+SG IGHFTQ+A+DR K+GCSM ++K+G+ YY VCNYS+TN+I++ +Y G GS+C+ G N ++ GLC+ E R+	VKFITAAILIGSCYANYCDQSLC-RRGPHVACNAP-TQFGSACG--QEPKFVKMDARMKNLLLKKHNELRAEIACGK-HGFPQAARMPTLVWDDELAHIASFNARKCIFAHDKCRNTREFKFAGQNLAITAFAGYNFQAADRAENFTQEWFNEHKDCPKSYVDSYPMSHSGPQIGHFTQMANDRAWKMGCSMVHYKNGRVIKYYLVCNYSMTNMIEEPIYTRGS-AGSKCQTGQNPQYRGLCSPREKVRS	LEIF	231	Query 9 VAFLLFALLEDTLGYDYCSTSDCHRQGEHVGCRPPATSGGPTCKGLKDARKVRISPELQQ 68 V F+ A+L + +YC S C R+G HV C P T G C ++ + V++ ++ Sbjct 7 VKFITAAILIGSCYANYCDQSLC-RRGPHVACNAP-TQFGSACG--QEPKFVKMDARMKN 62 Query 69 FILNEHNKNRSRLALGQVSPYRKAQKMPTLVWDPELASLADANARSCNYGHDHCRSTQQF 128 +L +HN+ R+ +A G+ + +A +MPTLVWD ELA +A NAR C + HD CR+T++F Sbjct 63 LLLKKHNELRAEIACGK-HGFPQAARMPTLVWDDELAHIASFNARKCIFAHDKCRNTREF 121 Qu…
gi|33359651|gb|AAQ17073.1| antigen 5-related salivary protein[Anopheles darlingi]	gi|33359651|gb|AAQ17073.1	gi|255710319|gb|ACU30979.1| salivary antigen-5 related protein 2 [Ochlerotatus triseriatus]	gi|255710319|gb|ACU30979.1	508	200 bits (508)	1e-52	46	102/225 (46%)	65	146/225 (65%)	2	6/225 (2%)	Compositional matrix adjust.	1	262	225	35-258 (224)	1-220 (220)	GEHVGCRPPATSGGPTCKGLKDARKVRISPELQQFILNEHNKNRSRLALGQVSPYRKAQKMPTLVWDPELASLADANARSCNYGHDHCRSTQQFPYAGQNIAITKFYGYKFTDKELVTRFVSGWWSEYVDARPQYITAYPSSYSGKPIGHFTQIASDRTTKVGCS-MWYWKDGQFDVYYFVCNYSVTNIIKKSVYLAGDRTGSQCKKGLNSKFPGLCNVGEAPRT	G HV C P G C ++ + V +S +Q+ ILN+HN+ R+++A G + A +MPTLVWD E+A++A NAR C + HD+CR+T QF ++GQN+AIT +YG+ FT ++ V F W++EY D Y+ +YP +Y G IGHFTQI SDRT KVGCS M Y G+F YY VCNYS+TN++ + +Y G +TGS+C G N ++ GLC+ E ++	GRHVACNAPQ-GFGRACG--QNPKFVPMSANMQKIILNKHNELRAQIARGMYG-FPPAARMPTLVWDDEMANIASYNARKCIFAHDNCRNTNQFKFSGQNLAITTYYGHNFTPEDRVVNFTMEWFNEYKDCPTSYVDSYPMNYRGPKIGHFTQIVSDRTWKVGCSLMNYITQGKFINYYLVCNYSMTNMMNEPIYKKG-KTGSKCGTGQNPQYKGLCSPREKVKS	LEIF	232	Query 35 GEHVGCRPPATSGGPTCKGLKDARKVRISPELQQFILNEHNKNRSRLALGQVSPYRKAQK 94 G HV C P G C ++ + V +S +Q+ ILN+HN+ R+++A G + A + Sbjct 1 GRHVACNAPQ-GFGRACG--QNPKFVPMSANMQKIILNKHNELRAQIARGMYG-FPPAAR 56 Query 95 MPTLVWDPELASLADANARSCNYGHDHCRSTQQFPYAGQNIAITKFYGYKFTDKELVTRF 154 MPTLVWD E+A++A NAR C + HD+CR+T QF ++GQN+AIT +YG+ FT ++ V F Sbjct 57 MPTLVWDDEMANIASYNARKCIFAHDNCRNTNQFKFSGQNLAITTYYGHNFTPEDRVVNF 11…
gi|33359651|gb|AAQ17073.1| antigen 5-related salivary protein[Anopheles darlingi]	gi|33359651|gb|AAQ17073.1	gi|32395295|gb|AAO72734.1| antigen 5 precursor [Stomoxys calcitrans]	gi|32395295|gb|AAO72734.1	421	166 bits (421)	1e-42	38	89/235 (38%)	56	130/235 (56%)	4	10/235 (4%)	Compositional matrix adjust.	1	262	260	24-254 (231)	24-252 (229)	DYCSTSDCHRQGEHVGCRPPA--TSGGPTCKGLKDARKVRISPELQQFILNEHNKNRSRLALGQVSPYRKAQKMPTLVWDPELASLADANARSCNYGHDHCRSTQQFPYAGQNIAITKFYGYKFTDKELVTRFVSGWWSEYVDARPQYITAYPSSYSGKPIGHFTQIASDRTTKVGCSMW-YWKDGQ-FDVYYFVCNYSVTNIIKKSVYLAGDRTGSQCKKGLNSKFPGLCNVGE	DYCS C H+ CR +S P+ AR V + +L++ I+N HN R+ +A G + A +M T+ WD ELA +A N R C HD CR+T +F Y+GQN+A F G D +++T+ V+ W+ E D+R +YI YP SYSG IGHFT + +DR +VGC+ Y + GQ ++ Y CNY+ TN++ +Y + + + C G N FP LC+ E	DYCSADICRAGITHIACRHTGQFSSACPS-----SARMVNLDDKLKKAIVNAHNTKRNLIAGGGDERHDPACRMATMQWDEELAKIAAYNVRQCKMAHDKCRNTNKFKYSGQNLAWMGFMG-STKDVDMLTKAVNMWYDEVKDSRMEYIDKYPKSYSGPAIGHFTVMVADRNIRVGCAAATYPEPGQPYNAYLVACNYATTNMMDHPIYASCPKAATGCTTGPNKNFPNLCSPKE	LEIF	233	Query 24 DYCSTSDCHRQGEHVGCRPPA--TSGGPTCKGLKDARKVRISPELQQFILNEHNKNRSRL 81 DYCS C H+ CR +S P+ AR V + +L++ I+N HN R+ + Sbjct 24 DYCSADICRAGITHIACRHTGQFSSACPS-----SARMVNLDDKLKKAIVNAHNTKRNLI 78 Query 82 ALGQVSPYRKAQKMPTLVWDPELASLADANARSCNYGHDHCRSTQQFPYAGQNIAITKFY 141 A G + A +M T+ WD ELA +A N R C HD CR+T +F Y+GQN+A F Sbjct 79 AGGGDERHDPACRMATMQWDEELAKIAAYNVRQCKMAHDKCRNTNKFKYSGQNLAWMGFM 138 Query 142 G…
gi|33359651|gb|AAQ17073.1| antigen 5-related salivary protein[Anopheles darlingi]	gi|33359651|gb|AAQ17073.1	gi|197260686|gb|ACH56843.1| salivary secreted antigen 5-related protein [Simulium vittatum]	gi|197260686|gb|ACH56843.1	391	155 bits (391)	4e-39	36	92/262 (36%)	56	145/262 (56%)	8	21/262 (8%)	Compositional matrix adjust.	1	262	277	5-254 (250)	7-259 (253)	ITGTVAFLLFALLEDTLGYDYCSTSDCHRQGE-HVGCRPPATSGGPTCKGLKDARKVRISPELQQFILNEHNKNRSRLALGQVSPYRKAQKMPTLVWDPELASLADANARSCNYGHDHCRSTQQFPYAGQNIAITKFYGYKFTDK-----ELVTRFVSGWWSEYVDARPQYITAYPSSYSGKPIGHFTQIASDRTTKVGCSMWYWKDG----QFDV--YYFVCNYSVTNIIKKSVYLAGDRTGSQCKKGLNSKFPGLCNVGE	+ G F + + + DYCS C + H+ CR + +D + V +S + + +L HN+ R+++ALG++ Y++A++MP L WD ELA LA+ N ++C + HD CR+T+++ AGQN+A YG + +DK + + + +++EY DA YI AY + GK IGHFTQ+ SDRT +VGC++ + + Q D+ C+YS TNI K+ VY G T S CK G ++ +	LVGVAIFAVAQVHGQDVTQDYCSEEWCQPEKRPHIACR---NNNAFVSSCPRDRQLVPMSTKRKNLLLMLHNRTRNKVALGKLEGYQQAKRMPILQWDDELAYLAELNVKTCKFAHDSCRNTKKYRTAGQNLA----YGAR-SDKYKPLAQALKDMMRAFFNEYKDANMTYIKAYQNHDKGKQIGHFTQLVSDRTNRVGCAISRYTEWSPQYQMDMKTLLLACDYSFTNIWKEPVYETGP-TASGCKAGRHNVYKGLCKASE	LEIF	234	Query 5 ITGTVAFLLFALLEDTLGYDYCSTSDCHRQGE-HVGCRPPATSGGPTCKGLKDARKVRIS 63 + G F + + + DYCS C + H+ CR + +D + V +S Sbjct 7 LVGVAIFAVAQVHGQDVTQDYCSEEWCQPEKRPHIACR---NNNAFVSSCPRDRQLVPMS 63 Query 64 PELQQFILNEHNKNRSRLALGQVSPYRKAQKMPTLVWDPELASLADANARSCNYGHDHCR 123 + + +L HN+ R+++ALG++ Y++A++MP L WD ELA LA+ N ++C + HD CR Sbjct 64 TKRKNLLLMLHNRTRNKVALGKLEGYQQAKRMPILQWDDELAYLAELNVKTCKFAHDSCR 123 Query 124 S…
gi|33359651|gb|AAQ17073.1| antigen 5-related salivary protein[Anopheles darlingi]	gi|33359651|gb|AAQ17073.1	gi|8927462|gb|AAF82096.1|AF259957_1 antigen 5 precursor [Glossina morsitans morsitans]	gi|8927462|gb|AAF82096.1|AF259957_1	386	153 bits (386)	1e-38	35	88/253 (35%)	53	132/253 (53%)	5	13/253 (5%)	Compositional matrix adjust.	1	262	259	4-254 (251)	3-244 (242)	WITGTVAFLLFALLEDTLGYDYCSTSDCHRQGEHVGCRPPATSGGPTCKGLKDARKVRISPELQQFILNEHNKNRSRLALGQVSPYRKAQKMPTLVWDPELASLADANARSCNYGHDHCRSTQQFPYAGQNIAITKFYGYKFTD-KELVTRFVSGWWSEYVDARPQYITAYPSSYSGKPIGHFTQIASDRTTKVGCSM-WYWKDGQFDVYYFVCNYSVTNIIKKSVYLAGDRTGSQCKKGLNSKFPGLCNVGE	++ T++ L+ +G DYC D H + + SG P+ + D K Q +L+ HNK R+ +A G S ++A +M T+ WD ELA LA+ N + C HD CR+T +F YAGQN+A G D ++L+ + V W+ E D YI +YP +Y G IGHFT + ++R T VGC+ Y K F + CNY+ TN+++ +Y + + CK G NSK+P LC+ E	FVLATLSLLILG--SAAVGGDYCGLCDNH---DACVMQNVFQSGCPSGAKMIDLNK------YQSALLDAHNKKRNHVAGGGESKLKRACQMATMKWDSELAKLAEYNVKQCQMNHDRCRNTVKFKYAGQNLAELGRSGGPPPDYRKLIEKAVDKWYEEVKDCNQGYIDSYPMNYRGPAIGHFTVMVAERNTHVGCAASEYTKSNGFQYFLMACNYATTNMMEFPIYKSCGSSAQDCKSGKNSKYPNLCSPNE	LEIF	235	Query 4 WITGTVAFLLFALLEDTLGYDYCSTSDCHRQGEHVGCRPPATSGGPTCKGLKDARKVRIS 63 ++ T++ L+ +G DYC D H + + SG P+ + D K Sbjct 3 FVLATLSLLILG--SAAVGGDYCGLCDNH---DACVMQNVFQSGCPSGAKMIDLNK---- 53 Query 64 PELQQFILNEHNKNRSRLALGQVSPYRKAQKMPTLVWDPELASLADANARSCNYGHDHCR 123 Q +L+ HNK R+ +A G S ++A +M T+ WD ELA LA+ N + C HD CR Sbjct 54 --YQSALLDAHNKKRNHVAGGGESKLKRACQMATMKWDSELAKLAEYNVKQCQMNHDRCR 111 Query 124 STQQFPY…
gi|33359651|gb|AAQ17073.1| antigen 5-related salivary protein[Anopheles darlingi]	gi|33359651|gb|AAQ17073.1	gi|289742475|gb|ADD19985.1| antigen 5 precursor [Glossina morsitans morsitans]	gi|289742475|gb|ADD19985.1	386	153 bits (386)	2e-38	38	88/235 (38%)	53	123/235 (53%)	6	15/235 (6%)	Compositional matrix adjust.	1	262	259	24-254 (231)	21-244 (224)	DYCSTSDCHRQGEHVGC--RPPATSGGPTCKGLKDARKVRISPELQQFILNEHNKNRSRLALGQVSPYRKAQKMPTLVWDPELASLADANARSCNYGHDHCRSTQQFPYAGQNIAITKFYGYKFTD-KELVTRFVSGWWSEYVDARPQYITAYPSSYSGKPIGHFTQIASDRTTKVGCSM-WYWKDGQFDVYYFVCNYSVTNIIKKSVYLAGDRTGSQCKKGLNSKFPGLCNVGE	DYC D HV C + SG P+ + D K Q +L+ HNK R+ +A G S ++A +M T+ WDPELA LA+ N + C HD CR+T +F YAGQN+A G D +L+ + V W+ E D YI AYP +Y G IGHFT + ++R T +GC+ Y K F + CNY+ TN++ +Y + + CK G NSK+P LC+ E	DYCGLCD-----NHVACVMQNVFQSGCPSGAKMIDLNK------YQSTLLDAHNKKRNHVAGGGESKLKRACQMATMKWDPELAKLAEYNVKQCQMNHDKCRNTVKFKYAGQNLAELGRSGGPDPDYGQLIQKAVDKWYEEVKDCNQGYIDAYPMNYRGPAIGHFTVLVAERNTHMGCAASEYTKSNGFKYFLMACNYATTNMMDFPIYKSCGSSAQDCKSGKNSKYPNLCSPNE	LEIF	236	Query 24 DYCSTSDCHRQGEHVGC--RPPATSGGPTCKGLKDARKVRISPELQQFILNEHNKNRSRL 81 DYC D HV C + SG P+ + D K Q +L+ HNK R+ + Sbjct 21 DYCGLCD-----NHVACVMQNVFQSGCPSGAKMIDLNK------YQSTLLDAHNKKRNHV 69 Query 82 ALGQVSPYRKAQKMPTLVWDPELASLADANARSCNYGHDHCRSTQQFPYAGQNIAITKFY 141 A G S ++A +M T+ WDPELA LA+ N + C HD CR+T +F YAGQN+A Sbjct 70 AGGGESKLKRACQMATMKWDPELAKLAEYNVKQCQMNHDKCRNTVKFKYAGQNLAELGRS 129 Query 142 GYK…
gi|33359651|gb|AAQ17073.1| antigen 5-related salivary protein[Anopheles darlingi]	gi|33359651|gb|AAQ17073.1	gi|197260688|gb|ACH56844.1| salivary secreted antigen-5 related protein [Simulium vittatum]	gi|197260688|gb|ACH56844.1	383	152 bits (383)	3e-38	35	90/262 (35%)	56	145/262 (56%)	8	21/262 (8%)	Compositional matrix adjust.	1	262	277	5-254 (250)	7-259 (253)	ITGTVAFLLFALLEDTLGYDYCSTSDCHRQGE-HVGCRPPATSGGPTCKGLKDARKVRISPELQQFILNEHNKNRSRLALGQVSPYRKAQKMPTLVWDPELASLADANARSCNYGHDHCRSTQQFPYAGQNIAITKFYGYKFTDK-----ELVTRFVSGWWSEYVDARPQYITAYPSSYSGKPIGHFTQIASDRTTKVGCSMWYWKDG----QFDV--YYFVCNYSVTNIIKKSVYLAGDRTGSQCKKGLNSKFPGLCNVGE	+ G F + + + DYCS C + H+ CR + +D + V +S + + +L HN+ R+++ALG++ Y++A++MP L WD ELA LA+ N ++C + HD CR+T+++ AGQN+A YG + +DK + + + +++EY DA YI A+ + GK IGHFTQ+ SDRT +VGC++ + + Q D+ C+YS TNI ++ VY G T S CK G ++ +	LVGVAIFAVAQVHGQDVTQDYCSEEWCQPEKRPHIACR---NNNAFVSSCPRDRQLVPMSTKRKNLLLMLHNRMRNKVALGKLEGYQQAKRMPILQWDDELAYLAELNVKTCKFAHDSCRNTKKYRTAGQNLA----YGAR-SDKYKPLAQALKDMMRAFFNEYKDANMTYIKAHQNHDKGKQIGHFTQLVSDRTNRVGCAISRYTEWSPQYQMDMKTLLLACDYSFTNIWREPVYETGP-TASGCKAGRHNVYEGLCKASE	LEIF	237	Query 5 ITGTVAFLLFALLEDTLGYDYCSTSDCHRQGE-HVGCRPPATSGGPTCKGLKDARKVRIS 63 + G F + + + DYCS C + H+ CR + +D + V +S Sbjct 7 LVGVAIFAVAQVHGQDVTQDYCSEEWCQPEKRPHIACR---NNNAFVSSCPRDRQLVPMS 63 Query 64 PELQQFILNEHNKNRSRLALGQVSPYRKAQKMPTLVWDPELASLADANARSCNYGHDHCR 123 + + +L HN+ R+++ALG++ Y++A++MP L WD ELA LA+ N ++C + HD CR Sbjct 64 TKRKNLLLMLHNRMRNKVALGKLEGYQQAKRMPILQWDDELAYLAELNVKTCKFAHDSCR 123 Query 124 S…
gi|33359651|gb|AAQ17073.1| antigen 5-related salivary protein[Anopheles darlingi]	gi|33359651|gb|AAQ17073.1	gi|269146466|gb|ACZ28179.1| salivary secreted antigen 5-related protein [Simulium nigrimanum]	gi|269146466|gb|ACZ28179.1	382	151 bits (382)	4e-38	34	88/260 (34%)	53	136/260 (53%)	5	14/260 (5%)	Compositional matrix adjust.	1	262	279	5-254 (250)	4-259 (256)	ITGTVAFLLFALLE---DTLGYDYCSTSDCHRQGE-HVGCRPPATSGGPTCKGLKDARKVRISPELQQFILNEHNKNRSRLALGQVSPYRKAQKMPTLVWDPELASLADANARSCNYGHDHCRSTQQFPYAGQNIAITKFYGYKFTDKELVTRFVSGWWSEYVDARPQYITAYPSSYSGKPIGHFTQIASDRTTKVGCSMWYWKDGQFD------VYYFVCNYSVTNIIKKSVYLAGDRTGSQCKKGLNSKFPGLCNVGE	I V FL+ L + + +YC C + H+ C+ + +D V +S + + +L HN+ R+++ALG+ Y++A++MP L WD ELA LA+ N ++C + HD CR+T ++ AGQN+A + E + + + ++ E DA YI +Y + GK IGHFTQ+ SDRTT+VGC++ + + D C+YS TNI +K VY G GS CK G + + GLCN E	ICVLVGFLVLELTQVYGQDVTKNYCGDELCQPEKRPHIACQ---NNNDFVASCPRDRELVPMSTKRKNLLLMLHNRMRNKVALGKQKGYKQAKRMPILQWDDELAYLAELNVKTCKFAHDSCRNTMKYRSAGQNLAYSAHSDAHKPLAEELKKMMRAFYDEQKDANMTYIRSYHNHDKGKQIGHFTQLVSDRTTRVGCAISRYTEWNTDYNMDMKTLLLACDYSFTNIWEKHVYEEGT-AGSGCKSGKHPVYKGLCNTSE	LEIF	238	Query 5 ITGTVAFLLFALLE---DTLGYDYCSTSDCHRQGE-HVGCRPPATSGGPTCKGLKDARKV 60 I V FL+ L + + +YC C + H+ C+ + +D V Sbjct 4 ICVLVGFLVLELTQVYGQDVTKNYCGDELCQPEKRPHIACQ---NNNDFVASCPRDRELV 60 Query 61 RISPELQQFILNEHNKNRSRLALGQVSPYRKAQKMPTLVWDPELASLADANARSCNYGHD 120 +S + + +L HN+ R+++ALG+ Y++A++MP L WD ELA LA+ N ++C + HD Sbjct 61 PMSTKRKNLLLMLHNRMRNKVALGKQKGYKQAKRMPILQWDDELAYLAELNVKTCKFAHD 120 Query 121 HCRSTQ…
gi|33359651|gb|AAQ17073.1| antigen 5-related salivary protein[Anopheles darlingi]	gi|33359651|gb|AAQ17073.1	gi|269146468|gb|ACZ28180.1| salivary secreted antigen 5-related protein [Simulium nigrimanum]	gi|269146468|gb|ACZ28180.1	381	151 bits (381)	5e-38	35	89/260 (35%)	53	136/260 (53%)	5	14/260 (5%)	Compositional matrix adjust.	1	262	279	5-254 (250)	4-259 (256)	ITGTVAFLLFALLE---DTLGYDYCSTSDCHRQGE-HVGCRPPATSGGPTCKGLKDARKVRISPELQQFILNEHNKNRSRLALGQVSPYRKAQKMPTLVWDPELASLADANARSCNYGHDHCRSTQQFPYAGQNIAITKFYGYKFTDKELVTRFVSGWWSEYVDARPQYITAYPSSYSGKPIGHFTQIASDRTTKVGCSM-----WYWK-DGQFDVYYFVCNYSVTNIIKKSVYLAGDRTGSQCKKGLNSKFPGLCNVGE	I V FL+ L + + +YC C + H+ C+ + +D V +S + + +L HN+ R+++ALG+ Y++A++MP L WD ELA LA+ N ++C + HD CR+T ++ AGQN+A + E + + + ++ E DA YI +Y + GK IGHFTQ+ SDRTT+VGC++ W K + C+YS TNI +K VY G GS CK G + + GLCN E	ICVLVGFLVLELTQVYGQDVTKNYCGDELCQPEKRPHIACQ---NNNDFVASCPRDRELVPMSTKRKNLLLMLHNRMRNKVALGKQKGYKQAKRMPILQWDDELAYLAELNVKTCKFAHDSCRNTMKYRSAGQNLAYSAHSDAHKPLAEELKKMMRAFYDEQKDANMTYIRSYHNHDKGKQIGHFTQLVSDRTTRVGCAISRYTEWSTKYNRDMKTLLLACDYSFTNIWEKHVYEEGT-AGSGCKSGKHPVYKGLCNTSE	LEIF	239	Query 5 ITGTVAFLLFALLE---DTLGYDYCSTSDCHRQGE-HVGCRPPATSGGPTCKGLKDARKV 60 I V FL+ L + + +YC C + H+ C+ + +D V Sbjct 4 ICVLVGFLVLELTQVYGQDVTKNYCGDELCQPEKRPHIACQ---NNNDFVASCPRDRELV 60 Query 61 RISPELQQFILNEHNKNRSRLALGQVSPYRKAQKMPTLVWDPELASLADANARSCNYGHD 120 +S + + +L HN+ R+++ALG+ Y++A++MP L WD ELA LA+ N ++C + HD Sbjct 61 PMSTKRKNLLLMLHNRMRNKVALGKQKGYKQAKRMPILQWDDELAYLAELNVKTCKFAHD 120 Query 121 HCRSTQ…
gi|33359651|gb|AAQ17073.1| antigen 5-related salivary protein[Anopheles darlingi]	gi|33359651|gb|AAQ17073.1	gi|289740263|gb|ADD18879.1| salivary antigen 5 precursor [Glossina morsitans morsitans]	gi|289740263|gb|ADD18879.1	368	146 bits (368)	2e-36	34	85/251 (34%)	51	127/251 (51%)	5	15/251 (5%)	Compositional matrix adjust.	1	262	258	8-254 (247)	4-243 (240)	TVAFLLFALLEDTLGYDYCSTSDCHRQGEHVGCRPPAT--SGGPTCKGLKDARKVRISPELQQFILNEHNKNRSRLALGQVSPYRKAQKMPTLVWDPELASLADANARSCNYGHDHCRSTQQFPYAGQNIAITKFYGYKFTD-KELVTRFVSGWWSEYVDARPQYITAYPSSYSGKPIGHFTQIASDRTTKVGCSM-WYWKDGQFDVYYFVCNYSVTNIIKKSVYLAGDRTGSQCKKGLNSKFPGLCNVGE	+A L +L DYC+ + +HV C SG + DA+ + + + Q +L+ HNK R +A G S ++A +M T+ W+ ELA LA+ N R C HD CR+T F YAGQN+A G D +L+ + V W+ E D YI +YP Y G IGHFT + ++R T +GC+ Y + F + CNY+ TN+++ +Y + + CK G NSK+ LC+ E	VLATLNLLVLVSAGSVDYCNLCE-----KHVACVSQNVFQSGCSS-----DAKMIDL-KKYQTTLLDAHNKKRDNVAGGGESKLKRACRMATMKWNSELAKLAEYNVRQCEMNHDKCRNTNTFKYAGQNLAELGRSGAGTPDYGQLIQKAVDSWYEEVNDCNQGYIDSYPKDYKGPAIGHFTVMVAERNTHMGCAASQYTRSNGFTYFLLACNYATTNMMEFPIYKSCSASAQDCKTGKNSKYQNLCSANE	LEIF	240	Query 8 TVAFLLFALLEDTLGYDYCSTSDCHRQGEHVGCRPPAT--SGGPTCKGLKDARKVRISPE 65 +A L +L DYC+ + +HV C SG + DA+ + + + Sbjct 4 VLATLNLLVLVSAGSVDYCNLCE-----KHVACVSQNVFQSGCSS-----DAKMIDL-KK 52 Query 66 LQQFILNEHNKNRSRLALGQVSPYRKAQKMPTLVWDPELASLADANARSCNYGHDHCRST 125 Q +L+ HNK R +A G S ++A +M T+ W+ ELA LA+ N R C HD CR+T Sbjct 53 YQTTLLDAHNKKRDNVAGGGESKLKRACRMATMKWNSELAKLAEYNVRQCEMNHDKCRNT 112 Query 126 QQFPYAG…
gi|33359651|gb|AAQ17073.1| antigen 5-related salivary protein[Anopheles darlingi]	gi|33359651|gb|AAQ17073.1	gi|215259835|gb|ACJ64409.1| venom allergen 5 [Culex tarsalis]	gi|215259835|gb|ACJ64409.1	362	144 bits (362)	9e-36	54	70/132 (54%)	72	95/132 (72%)	0	1/132 (0%)	Compositional matrix adjust.	1	262	137	123-254 (132)	1-131 (131)	RSTQQFPYAGQNIAITKFYGYKFTDKELVTRFVSGWWSEYVDARPQYITAYPSSYSGKPIGHFTQIASDRTTKVGCSMWYWKDGQFDVYYFVCNYSVTNIIKKSVYLAGDRTGSQCKKGLNSKFPGLCNVGE	R+T +FPYAGQNIA+ +YG F+ +L+T FV+ W+SE+ DA P I YPSS++G IGH TQI+SDRTT+VGC+M +K+GQ+ VCNY++TNII + VY+ G S+C G N+K+PGLCN E	RNTVKFPYAGQNIAMKWYYGMTFSVNDLLTGFVNDWYSEFKDANPSVIAKYPSSWTGPQIGHSTQISSDRTTRVGCAMVRFKEGQWIKDLIVCNYALTNIINQPVYVTGTAC-SKCTTGCNAKYPGLCNPNE	LEIF	241	Query 123 RSTQQFPYAGQNIAITKFYGYKFTDKELVTRFVSGWWSEYVDARPQYITAYPSSYSGKPI 182 R+T +FPYAGQNIA+ +YG F+ +L+T FV+ W+SE+ DA P I YPSS++G I Sbjct 1 RNTVKFPYAGQNIAMKWYYGMTFSVNDLLTGFVNDWYSEFKDANPSVIAKYPSSWTGPQI 60 Query 183 GHFTQIASDRTTKVGCSMWYWKDGQFDVYYFVCNYSVTNIIKKSVYLAGDRTGSQCKKGL 242 GH TQI+SDRTT+VGC+M +K+GQ+ VCNY++TNII + VY+ G S+C G Sbjct 61 GHSTQISSDRTTRVGCAMVRFKEGQWIKDLIVCNYALTNIINQPVYVTGTAC-SKCTTGC 1…
gi|33359651|gb|AAQ17073.1| antigen 5-related salivary protein[Anopheles darlingi]	gi|33359651|gb|AAQ17073.1	gi|56417472|gb|AAV90677.1| salivary secreted antigen-5 precursor AG5-3 [Aedes albopictus]	gi|56417472|gb|AAV90677.1	352	140 bits (352)	1e-34	37	87/237 (37%)	52	123/237 (52%)	5	14/237 (5%)	Compositional matrix adjust.	1	262	255	24-251 (228)	24-255 (232)	DYCSTS---DCHRQGEHVGCRPPATSGGPTCKGLKDARKVRISPELQQFILNEHNKNRSRLALGQVSP----YRKAQKMPTLVWDPELASLADANARSCNYGHDHCRSTQQFPYAGQNIAITKFYGYKFTDK-ELVTRFVSGWWSEYVDARPQYITAYPSSYSGKPIGHFTQIASDRTTKVGCSM-WYWKDGQFDVYYFVCNYSVTNIIKKSVYLAGDRTGSQCKKGLNSKFPGLCN	DYCS + C +GEHVGCRP S P+C + + + + ++FIL HN+ R++LA G +S + A MP L WD ELA LA+ N + C HD CRST +FP AGQNI + + + DK +L+ + WW E+ D + Y G + HFT +A D T VGC++ Y G D + CNYS + K +Y G R S+CKK + + LC+	DYCSAAYKKICEYKGEHVGCRPKDFSHYPSCSN-QHPKIISMKSNYKKFILKRHNELRNKLASGTMSSTHGMFPSAMNMPELKWDDELAKLAEHNVKQCTMNHDRCRSTLKFPDAGQNIYYSSWSQKRPKDKTKLIGEAIQAWWDEHKDFYINEVDKYEGQSRG--VLHFTAMAVDYQTHVGCAISEYDYAGSGDTFLMTCNYSSWTWMSKPIYKKG-RACSKCKK-CDKTYKSLCD	LEIF	242	Query 24 DYCSTS---DCHRQGEHVGCRPPATSGGPTCKGLKDARKVRISPELQQFILNEHNKNRSR 80 DYCS + C +GEHVGCRP S P+C + + + + ++FIL HN+ R++ Sbjct 24 DYCSAAYKKICEYKGEHVGCRPKDFSHYPSCSN-QHPKIISMKSNYKKFILKRHNELRNK 82 Query 81 LALGQVSP----YRKAQKMPTLVWDPELASLADANARSCNYGHDHCRSTQQFPYAGQNIA 136 LA G +S + A MP L WD ELA LA+ N + C HD CRST +FP AGQNI Sbjct 83 LASGTMSSTHGMFPSAMNMPELKWDDELAKLAEHNVKQCTMNHDRCRSTLKFPDAGQNIY 142 Query …
gi|33359651|gb|AAQ17073.1| antigen 5-related salivary protein[Anopheles darlingi]	gi|33359651|gb|AAQ17073.1	gi|121511914|gb|ABM55408.1| putative secreted salivary protein [Xenopsylla cheopis]	gi|121511914|gb|ABM55408.1	345	137 bits (345)	8e-34	36	85/240 (36%)	52	123/240 (52%)	6	15/240 (6%)	Compositional matrix adjust.	1	262	255	6-240 (235)	5-234 (230)	TGTVAFLLFALLEDTLGYDYCSTSDCHRQGEHVGCRPPATSGGPTCKGLKDARKVRISPELQQFILNEHNKNRSRLALGQVS-----PYRKAQKMPTLVWDPELASLADANARSCNYGHDHCRSTQQFPYAGQNIAITKFYGYKFTDKELVTRFVSGWWSEYVDARPQYITAYPSSYSGKPIGHFTQIASDRTTKVGCSMWYWKDGQFDVYYFVCNYSVTNIIKKSVYLAGDRTGSQCKK	TG + +L A++E DYC C +++GC P T P K + +++ + P+ +Q +L EHNK RS++A G+ KA M LVWD +LA LA N C HD CR T + + GQN+ F + K+++ + V W+ E D + I + GK IGHFTQ+ TTKVGC++ +KDG F+ Y CNY N++ KSVY G S CK+	TGLI-LVLLAVVESA--KDYCQF-QCRSGAQNIGCNHPGT---PASK-CQQFKRINLGPKEKQLVLFEHNKLRSQVAKGEGKNRFGKTLPKATNMNELVWDNDLAHLAYLNVLQCEMKHDACRDTSKKIHNGQNL-YNAFTTASYNVKQVIEKGVKAWFDEIKDVNIRQIVKFTGG-GGKVIGHFTQLVWATTTKVGCAVGSYKDGSFNAYLLACNYVDGNMLTKSVYKKGRTPCSACKQ	LEIF	243	Query 6 TGTVAFLLFALLEDTLGYDYCSTSDCHRQGEHVGCRPPATSGGPTCKGLKDARKVRISPE 65 TG + +L A++E DYC C +++GC P T P K + +++ + P+ Sbjct 5 TGLI-LVLLAVVESA--KDYCQF-QCRSGAQNIGCNHPGT---PASK-CQQFKRINLGPK 56 Query 66 LQQFILNEHNKNRSRLALGQVS-----PYRKAQKMPTLVWDPELASLADANARSCNYGHD 120 +Q +L EHNK RS++A G+ KA M LVWD +LA LA N C HD Sbjct 57 EKQLVLFEHNKLRSQVAKGEGKNRFGKTLPKATNMNELVWDNDLAHLAYLNVLQCEMKHD 116 Query 121 HCRSTQQFP…
gi|33359651|gb|AAQ17073.1| antigen 5-related salivary protein[Anopheles darlingi]	gi|33359651|gb|AAQ17073.1	gi|170067964|ref|XP_001868686.1| salivary secreted antigen-5 precursor AG5-3 [Culex quinquefasciatus]	gi|170067964|ref|XP_001868686.1	336	134 bits (336)	1e-32	33	84/257 (33%)	51	129/257 (51%)	7	18/257 (7%)	Compositional matrix adjust.	1	262	255	3-250 (248)	4-251 (248)	AWITGTVAFLLFALLEDTLGYDYCSTS--DCHRQGEHVGCRPPATSGGPTCKGLKDARKVRISPELQQFILNEHNKNRSRLALGQVSP----YRKAQKMPTLVWDPELASLADANARSCNYGHDHCRSTQQFPYAGQNIAITKFYGYKFTDKELVTRFVSGWWSEYVDARPQYITAYPSSYSGKPIGHFTQIASDRTTKVGCSMWYWKDGQFDVYYFVCNYSVTNIIKKSVYLAGD---RTGSQCKKGLNSKFPGLC	+++ T+ ++F + G DYCS EH+GC P + S P C K+ + +RI+P L++++L +HN R LA G + + AQ M L WD ELA+LA+ N + C HD CR T +F AGQNIA + + K+++ V WW+E+ D + + Y S SG + HFT +A D T VGC++ + D CNYS +++ +Y G G QC ++K+	SYLFATLVLVVFCSIAH--GADYCSDEFQKICENKEHIGCNPKSFSQYPNCHN-KNPKLMRITPGLKKYLLCKHNMYRDLLAGGTMQSRNGVFPSAQNMSVLQWDDELAALAEHNVKQCEMEHDQCRRTVKFKAAGQNIAYDSWSEKRPDKKKIIREAVFAWWNEHQDFQHHEVDKYVGSSSG--VLHFTAMALDYQTHVGCAISEYDYSGGDTLLITCNYSSWTWMEQPIYKKGSPCADCGGQC----DAKYKHLC	LEIF	244	Query 3 AWITGTVAFLLFALLEDTLGYDYCSTS--DCHRQGEHVGCRPPATSGGPTCKGLKDARKV 60 +++ T+ ++F + G DYCS EH+GC P + S P C K+ + + Sbjct 4 SYLFATLVLVVFCSIAH--GADYCSDEFQKICENKEHIGCNPKSFSQYPNCHN-KNPKLM 60 Query 61 RISPELQQFILNEHNKNRSRLALGQVSP----YRKAQKMPTLVWDPELASLADANARSCN 116 RI+P L++++L +HN R LA G + + AQ M L WD ELA+LA+ N + C Sbjct 61 RITPGLKKYLLCKHNMYRDLLAGGTMQSRNGVFPSAQNMSVLQWDDELAALAEHNVKQCE 120 Query 117 YGH…
gi|33359651|gb|AAQ17073.1| antigen 5-related salivary protein[Anopheles darlingi]	gi|33359651|gb|AAQ17073.1	gi|167863984|gb|EDS27367.1| salivary secreted antigen-5 precursor AG5-3 [Culex quinquefasciatus]	gi|167863984|gb|EDS27367.1	336	134 bits (336)	1e-32	33	84/257 (33%)	51	129/257 (51%)	7	18/257 (7%)	Compositional matrix adjust.	1	262	255	3-250 (248)	4-251 (248)	AWITGTVAFLLFALLEDTLGYDYCSTS--DCHRQGEHVGCRPPATSGGPTCKGLKDARKVRISPELQQFILNEHNKNRSRLALGQVSP----YRKAQKMPTLVWDPELASLADANARSCNYGHDHCRSTQQFPYAGQNIAITKFYGYKFTDKELVTRFVSGWWSEYVDARPQYITAYPSSYSGKPIGHFTQIASDRTTKVGCSMWYWKDGQFDVYYFVCNYSVTNIIKKSVYLAGD---RTGSQCKKGLNSKFPGLC	+++ T+ ++F + G DYCS EH+GC P + S P C K+ + +RI+P L++++L +HN R LA G + + AQ M L WD ELA+LA+ N + C HD CR T +F AGQNIA + + K+++ V WW+E+ D + + Y S SG + HFT +A D T VGC++ + D CNYS +++ +Y G G QC ++K+	SYLFATLVLVVFCSIAH--GADYCSDEFQKICENKEHIGCNPKSFSQYPNCHN-KNPKLMRITPGLKKYLLCKHNMYRDLLAGGTMQSRNGVFPSAQNMSVLQWDDELAALAEHNVKQCEMEHDQCRRTVKFKAAGQNIAYDSWSEKRPDKKKIIREAVFAWWNEHQDFQHHEVDKYVGSSSG--VLHFTAMALDYQTHVGCAISEYDYSGGDTLLITCNYSSWTWMEQPIYKKGSPCADCGGQC----DAKYKHLC	LEIF	245	Query 3 AWITGTVAFLLFALLEDTLGYDYCSTS--DCHRQGEHVGCRPPATSGGPTCKGLKDARKV 60 +++ T+ ++F + G DYCS EH+GC P + S P C K+ + + Sbjct 4 SYLFATLVLVVFCSIAH--GADYCSDEFQKICENKEHIGCNPKSFSQYPNCHN-KNPKLM 60 Query 61 RISPELQQFILNEHNKNRSRLALGQVSP----YRKAQKMPTLVWDPELASLADANARSCN 116 RI+P L++++L +HN R LA G + + AQ M L WD ELA+LA+ N + C Sbjct 61 RITPGLKKYLLCKHNMYRDLLAGGTMQSRNGVFPSAQNMSVLQWDDELAALAEHNVKQCE 120 Query 117 YGH…
gi|33359651|gb|AAQ17073.1| antigen 5-related salivary protein[Anopheles darlingi]	gi|33359651|gb|AAQ17073.1	gi|18568316|gb|AAL76028.1|AF466605_1 putative secreted protein [Aedes aegypti]	gi|18568316|gb|AAL76028.1|AF466605_1	335	133 bits (335)	1e-32	33	77/236 (33%)	51	119/236 (51%)	6	15/236 (6%)	Compositional matrix adjust.	1	262	261	4-231 (228)	9-237 (229)	WITGTVAFLLFALLEDTLGY---DYCSTSDCHRQGEHVGCRPPATSG-GPTCKGLKDARKVRISPELQQFILNEHNKNRSRLALGQVSPYRKAQKMPTLVWDPELASLADANARSCNYGHDHCRSTQQFPYAGQNIAITKFYGYKFTDKELVTRFVSGWWSEYVDARPQYITAYPSSYSGKPIGHFTQIASDRTTKVGCSMWYWKDGQF----DVYYFVCNYSVTNIIKKSVYLAG	W+ F+ L+ Y +YC+ C +H+GC A G TC + + + +S + + IL HN+ R+ +A G S + A M ++WD ELA LA+ N + C HD CRST QF YAGQN+A + G E + + W+ E+ DA+ +I + + KPIGHFT + D ++ +GC+M + Q + CNY+ TNI+ KS+Y+ G	WLQLATFFIFVTHLKQIGAYGTPNYCAKDLCSSGKKHIGCN--AHRGFASTCI---EPKIIPMSTKRKNLILMMHNRLRNLVASGNFSKFEPASNMSLMIWDNELAYLAELNVKQCQMEHDACRSTAQFKYAGQNLAFSWTSGSLKKHNENIRHNIMKWFMEHKDAKMDHIRKF--GRTKKPIGHFTAMVRDASSHIGCAMSSYTKTQKGYKGKEFLMACNYATTNILNKSIYVDG	LEIF	246	Query 4 WITGTVAFLLFALLEDTLGY---DYCSTSDCHRQGEHVGCRPPATSG-GPTCKGLKDARK 59 W+ F+ L+ Y +YC+ C +H+GC A G TC + + Sbjct 9 WLQLATFFIFVTHLKQIGAYGTPNYCAKDLCSSGKKHIGCN--AHRGFASTCI---EPKI 63 Query 60 VRISPELQQFILNEHNKNRSRLALGQVSPYRKAQKMPTLVWDPELASLADANARSCNYGH 119 + +S + + IL HN+ R+ +A G S + A M ++WD ELA LA+ N + C H Sbjct 64 IPMSTKRKNLILMMHNRLRNLVASGNFSKFEPASNMSLMIWDNELAYLAELNVKQCQMEH 123 Query 120 DHCRSTQQF…
gi|33359651|gb|AAQ17073.1| antigen 5-related salivary protein[Anopheles darlingi]	gi|33359651|gb|AAQ17073.1	gi|18568278|gb|AAL76009.1|AF466586_1 putative secreted protein [Aedes aegypti]	gi|18568278|gb|AAL76009.1|AF466586_1	332	132 bits (332)	2e-32	35	86/250 (35%)	51	126/250 (51%)	6	16/250 (6%)	Compositional matrix adjust.	1	262	255	12-250 (239)	10-254 (245)	LLFALLEDTLGY--DYCST---SDCHRQGEHVGCRPPATSGGPTCKGLKDARKVRISPELQQFILNEHNKNRSRLALGQVSP----YRKAQKMPTLVWDPELASLADANARSCNYGHDHCRSTQQFPYAGQNIAITKFYGYKFTDK-ELVTRFVSGWWSEYVDARPQYITAYPSSYSGKPIGHFTQIASDRTTKVGCSM-WYWKDGQFDVYYFVCNYSVTNIIKKSVYLAGDRTGSQCKKGLNSKFPGLC	LL + LG DYCS+ C +GEHVGCRP S P+C + + + + +++IL HN+ R++LA G ++ + A M L WD EL LA+ N R C HD CRST +F AGQNI + + + +DK L+ + WW E+ D + Y G + HFT +A D T+VGC++ Y G D + CNYS ++K +Y G + S+CKK + + LC	LLVVISPQVLGKSKDYCSSVFRKICENKGEHVGCRPKDFSDYPSCSN-QHPKLILMKSSYKKYILKRHNELRNKLASGTMTSTHGTFPSAMNMSELKWDSELEKLAEYNVRQCTMNHDRCRSTDKFHDAGQNIYYSSWSQKRSSDKTNLIGEAIQAWWDEHKDFYIHEVANYRGQSRG--VLHFTAMALDYQTRVGCAISEYDYAGTGDTFLMTCNYSSWTWMEKPIYNKG-KACSKCKK-CDKTYKSLC	LEIF	247	Query 12 LLFALLEDTLGY--DYCST---SDCHRQGEHVGCRPPATSGGPTCKGLKDARKVRISPEL 66 LL + LG DYCS+ C +GEHVGCRP S P+C + + + + Sbjct 10 LLVVISPQVLGKSKDYCSSVFRKICENKGEHVGCRPKDFSDYPSCSN-QHPKLILMKSSY 68 Query 67 QQFILNEHNKNRSRLALGQVSP----YRKAQKMPTLVWDPELASLADANARSCNYGHDHC 122 +++IL HN+ R++LA G ++ + A M L WD EL LA+ N R C HD C Sbjct 69 KKYILKRHNELRNKLASGTMTSTHGTFPSAMNMSELKWDSELEKLAEYNVRQCTMNHDRC 128 Query 123 RSTQQ…
gi|33359651|gb|AAQ17073.1| antigen 5-related salivary protein[Anopheles darlingi]	gi|33359651|gb|AAQ17073.1	gi|38350629|gb|AAR18424.1| putative salivary antigen 5 family protein 1 [Culex quinquefasciatus]	gi|38350629|gb|AAR18424.1	331	132 bits (331)	4e-32	35	82/238 (35%)	51	120/238 (51%)	6	16/238 (6%)	Compositional matrix adjust.	1	262	255	22-250 (229)	21-251 (231)	GYDYCSTS--DCHRQGEHVGCRPPATSGGPTCKGLKDARKVRISPELQQFILNEHNKNRSRLALGQVSP----YRKAQKMPTLVWDPELASLADANARSCNYGHDHCRSTQQFPYAGQNIAITKFYGYKFTDKELVTRFVSGWWSEYVDARPQYITAYPSSYSGKPIGHFTQIASDRTTKVGCSMWYWKDGQFDVYYFVCNYSVTNIIKKSVYLAGD---RTGSQCKKGLNSKFPGLC	G DYCS EH+GC P + S P C K+ + +RI+P L++++L +HN R LA G + + AQ M L WD ELA+LA+ N + C HD CR T +F AGQNIA + + K+++ V WW+E+ D + + Y S SG + HFT +A D T VGC++ + D CNYS +++ +Y G G QC ++K+ LC	GADYCSDEFQKICENKEHIGCNPKSFSQYPNCHN-KNPKLMRITPGLKKYLLCKHNMYRDLLAGGTMQSRNGVFPSAQNMSVLQWDDELAALAEHNVKQCEMEHDQCRRTVKFKAAGQNIAYDSWSEKRPDKKKIIREAVFAWWNEHQDFQHHEVDKYVGSSSG--VLHFTAMALDYQTHVGCAISEYDYSGGDTLLITCNYSSWTWMEQPIYKKGSPCADCGGQC----DAKYKHLC	LEIF	248	Query 22 GYDYCSTS--DCHRQGEHVGCRPPATSGGPTCKGLKDARKVRISPELQQFILNEHNKNRS 79 G DYCS EH+GC P + S P C K+ + +RI+P L++++L +HN R Sbjct 21 GADYCSDEFQKICENKEHIGCNPKSFSQYPNCHN-KNPKLMRITPGLKKYLLCKHNMYRD 79 Query 80 RLALGQVSP----YRKAQKMPTLVWDPELASLADANARSCNYGHDHCRSTQQFPYAGQNI 135 LA G + + AQ M L WD ELA+LA+ N + C HD CR T +F AGQNI Sbjct 80 LLAGGTMQSRNGVFPSAQNMSVLQWDDELAALAEHNVKQCEMEHDQCRRTVKFKAAGQNI 139 Query 13…
gi|33359651|gb|AAQ17073.1| antigen 5-related salivary protein[Anopheles darlingi]	gi|33359651|gb|AAQ17073.1	gi|224924378|gb|ACN69139.1| antigen 5 precursor III [Stomoxys calcitrans]	gi|224924378|gb|ACN69139.1	318	127 bits (318)	1e-30	32	74/233 (32%)	48	111/233 (48%)	15	36/233 (15%)	Compositional matrix adjust.	1	262	230	24-254 (231)	24-222 (199)	DYCSTSDCHRQGEHVGCRPPA--TSGGPTCKGLKDARKVRISPELQQFILNEHNKNRSRLALGQVSPYRKAQKMPTLVWDPELASLADANARSCNYGHDHCRSTQQFPYAGQNIAITKFYGYKFTDKELVTRFVSGWWSEYVDARPQYITAYPSSYSGKPIGHFTQIASDRTTKVGCSMWYWKDGQFDVYYFVCNYSVTNIIKKSVYLAGDRTGSQCKKGLNSKFPGLCNVGE	DYCS C H+ CR +S P+ AR V + +L++ I+N HN R+ +A G + A +M T+ WD ELA +A N R C HD CR+T +F Y+GQN+A F G D +++T+ V+ W+ E D+R +YI YP G+P ++ Y CNY+ TN++ +Y + + + C G N FP LC+ E	DYCSADICRAGITHIACRHTGQFSSACPS-----SARMVNLDDKLKKAIVNAHNTKRNLIAGGGDERHDPACRMATMQWDEELAKIAAYNVRQCKMAHDKCRNTNKFKYSGQNLAWMGFMG-STKDVDMLTKAVNMWYDEVKDSRMEYIDKYPE--PGQP--------------------------YNAYLVACNYATTNMMDHPIYASCPKAATGCTTGPNKNFPNLCSPKE	LEIF	249	Query 24 DYCSTSDCHRQGEHVGCRPPA--TSGGPTCKGLKDARKVRISPELQQFILNEHNKNRSRL 81 DYCS C H+ CR +S P+ AR V + +L++ I+N HN R+ + Sbjct 24 DYCSADICRAGITHIACRHTGQFSSACPS-----SARMVNLDDKLKKAIVNAHNTKRNLI 78 Query 82 ALGQVSPYRKAQKMPTLVWDPELASLADANARSCNYGHDHCRSTQQFPYAGQNIAITKFY 141 A G + A +M T+ WD ELA +A N R C HD CR+T +F Y+GQN+A F Sbjct 79 AGGGDERHDPACRMATMQWDEELAKIAAYNVRQCKMAHDKCRNTNKFKYSGQNLAWMGFM 138 Query 142 G…
gi|33359651|gb|AAQ17073.1| antigen 5-related salivary protein[Anopheles darlingi]	gi|33359651|gb|AAQ17073.1	gi|38350643|gb|AAR18431.1| putative salivary antigen 5 family protein 2 [Culex quinquefasciatus]	gi|38350643|gb|AAR18431.1	316	126 bits (316)	2e-30	32	81/260 (32%)	48	123/260 (48%)	7	19/260 (7%)	Compositional matrix adjust.	1	262	264	6-251 (246)	8-262 (255)	TGTVAFLLFALLEDTLGY---DYCSTSDCHRQG-EHVGCRPPATSGGPTCKGLKDARKVRISPELQQFILNEHNKNRSRLALGQVSPYRKAQKMPTLVWDPELASLADANARSCNYGHDHCRSTQQFPYAGQNIAITKFYGYKFTDKELVTRFVSGWWSEYVDARPQYITAYPSSYSGKPIGHFTQIASDRTTKVGCSMWYWKDGQFD----------VYYFVCNYSVTNIIKKSVYLAGDRTGSQCKKGLNSKFPGLCN	T V L L+ TL DYC C + HVGC K + V +S + + ++ HN+ R+ LA G++ Y+KA M + WD ELA LA+ N + C HD CRST +F +AGQN+A Y T ++ FV W+ E+VDA +YI +Y IGHFT + D +T +GC++ + + CNY+ TN++ +++Y G + SQC + + LC+	TFLVIILFKILVTITLAQQTPDYCVKGLCPKDTYHHVGCNTTRAFNSTCVK----PKMVPMSTKRKNLLMMMHNRLRNHLASGKLDRYQKASNMSLMDWDDELAYLAELNVKQCVMEHDECRSTVKFFWAGQNLANRFQYPKLETYNVILKAFVKAWFKEHVDASMEYIRSYKEPPKEIMIGHFTALVRDVSTHMGCAIAVQTKTMYSKQHSRYLTGPQIFLACNYANTNLLGQAIYREG-QPCSQCSGKCHKAYTALCD	LEIF	250	Query 6 TGTVAFLLFALLEDTLGY---DYCSTSDCHRQG-EHVGCRPPATSGGPTCKGLKDARKVR 61 T V L L+ TL DYC C + HVGC K + V Sbjct 8 TFLVIILFKILVTITLAQQTPDYCVKGLCPKDTYHHVGCNTTRAFNSTCVK----PKMVP 63 Query 62 ISPELQQFILNEHNKNRSRLALGQVSPYRKAQKMPTLVWDPELASLADANARSCNYGHDH 121 +S + + ++ HN+ R+ LA G++ Y+KA M + WD ELA LA+ N + C HD Sbjct 64 MSTKRKNLLMMMHNRLRNHLASGKLDRYQKASNMSLMDWDDELAYLAELNVKQCVMEHDE 123 Query 122 CRSTQQFPYAGQN…
gi|33359651|gb|AAQ17073.1| antigen 5-related salivary protein[Anopheles darlingi]	gi|33359651|gb|AAQ17073.1	gi|170027612|ref|XP_001841691.1| salivary protein [Culex quinquefasciatus]	gi|170027612|ref|XP_001841691.1	314	125 bits (314)	3e-30	32	82/261 (32%)	48	124/261 (48%)	8	21/261 (8%)	Compositional matrix adjust.	1	262	264	6-251 (246)	8-262 (255)	TGTVAFLLFALLEDTLGY---DYCSTSDCHRQG-EHVGCRPPATSGGPTCKGLKDARKVRISPELQQFILNEHNKNRSRLALGQVSPYRKAQKMPTLVWDPELASLADANARSCNYGHDHCRSTQQFPYAGQNIAITKFYGYKFTDKELVTR-FVSGWWSEYVDARPQYITAYPSSYSGKPIGHFTQIASDRTTKVGCSMWYWKDGQFD----------VYYFVCNYSVTNIIKKSVYLAGDRTGSQCKKGLNSKFPGLCN	T V L L+ TL DYC C + HVGC K + V +S + + ++ HN+ R+ LA G++ Y+KA M + WD ELA LA+ N + C HD CRST +F +AGQN+A +F K L+ + FV W+ E+VDA +YI +Y IGHFT + D +T +GC++ + + CNY+ TN+ +++Y G + SQC + + LC+	TFLVIILFKILVTITLAQQTPDYCVKGLCPKDTYHHVGCNTTRAFNSTCVK----PKMVPMSTKRKNLLMMMHNRLRNHLASGKLDRYQKASNMSLMDWDDELAYLAELNVKQCVMEHDECRSTVKFFWAGQNLA-NRFQYPKLETYNLILKAFVKAWFKEHVDASMEYIRSYKEPPKEIMIGHFTALVRDVSTHMGCAIAVQTKTMYSKQHSRYLTGPQIFLACNYANTNLFGQAIYREG-QPCSQCSGKCHKVYTALCD	LEIF	251	Query 6 TGTVAFLLFALLEDTLGY---DYCSTSDCHRQG-EHVGCRPPATSGGPTCKGLKDARKVR 61 T V L L+ TL DYC C + HVGC K + V Sbjct 8 TFLVIILFKILVTITLAQQTPDYCVKGLCPKDTYHHVGCNTTRAFNSTCVK----PKMVP 63 Query 62 ISPELQQFILNEHNKNRSRLALGQVSPYRKAQKMPTLVWDPELASLADANARSCNYGHDH 121 +S + + ++ HN+ R+ LA G++ Y+KA M + WD ELA LA+ N + C HD Sbjct 64 MSTKRKNLLMMMHNRLRNHLASGKLDRYQKASNMSLMDWDDELAYLAELNVKQCVMEHDE 123 Query 122 CRSTQQFPYAGQN…
gi|33359651|gb|AAQ17073.1| antigen 5-related salivary protein[Anopheles darlingi]	gi|33359651|gb|AAQ17073.1	gi|167862261|gb|EDS25644.1| salivary protein [Culex quinquefasciatus]	gi|167862261|gb|EDS25644.1	314	125 bits (314)	3e-30	32	82/261 (32%)	48	124/261 (48%)	8	21/261 (8%)	Compositional matrix adjust.	1	262	264	6-251 (246)	8-262 (255)	TGTVAFLLFALLEDTLGY---DYCSTSDCHRQG-EHVGCRPPATSGGPTCKGLKDARKVRISPELQQFILNEHNKNRSRLALGQVSPYRKAQKMPTLVWDPELASLADANARSCNYGHDHCRSTQQFPYAGQNIAITKFYGYKFTDKELVTR-FVSGWWSEYVDARPQYITAYPSSYSGKPIGHFTQIASDRTTKVGCSMWYWKDGQFD----------VYYFVCNYSVTNIIKKSVYLAGDRTGSQCKKGLNSKFPGLCN	T V L L+ TL DYC C + HVGC K + V +S + + ++ HN+ R+ LA G++ Y+KA M + WD ELA LA+ N + C HD CRST +F +AGQN+A +F K L+ + FV W+ E+VDA +YI +Y IGHFT + D +T +GC++ + + CNY+ TN+ +++Y G + SQC + + LC+	TFLVIILFKILVTITLAQQTPDYCVKGLCPKDTYHHVGCNTTRAFNSTCVK----PKMVPMSTKRKNLLMMMHNRLRNHLASGKLDRYQKASNMSLMDWDDELAYLAELNVKQCVMEHDECRSTVKFFWAGQNLA-NRFQYPKLETYNLILKAFVKAWFKEHVDASMEYIRSYKEPPKEIMIGHFTALVRDVSTHMGCAIAVQTKTMYSKQHSRYLTGPQIFLACNYANTNLFGQAIYREG-QPCSQCSGKCHKVYTALCD	LEIF	252	Query 6 TGTVAFLLFALLEDTLGY---DYCSTSDCHRQG-EHVGCRPPATSGGPTCKGLKDARKVR 61 T V L L+ TL DYC C + HVGC K + V Sbjct 8 TFLVIILFKILVTITLAQQTPDYCVKGLCPKDTYHHVGCNTTRAFNSTCVK----PKMVP 63 Query 62 ISPELQQFILNEHNKNRSRLALGQVSPYRKAQKMPTLVWDPELASLADANARSCNYGHDH 121 +S + + ++ HN+ R+ LA G++ Y+KA M + WD ELA LA+ N + C HD Sbjct 64 MSTKRKNLLMMMHNRLRNHLASGKLDRYQKASNMSLMDWDDELAYLAELNVKQCVMEHDE 123 Query 122 CRSTQQFPYAGQN…
gi|33359651|gb|AAQ17073.1| antigen 5-related salivary protein[Anopheles darlingi]	gi|33359651|gb|AAQ17073.1	gi|56417470|gb|AAV90676.1| putative salivary secreted antigen-5 protein AG5-2 [Aedes albopictus]	gi|56417470|gb|AAV90676.1	304	121 bits (304)	4e-29	33	81/251 (33%)	52	129/251 (52%)	6	16/251 (6%)	Compositional matrix adjust.	1	262	258	9-251 (243)	14-256 (243)	VAFLLFALLEDTLGY---DYCSTSDCHRQGE-HVGCRPPATSGGPTCKGLKDARKVRISPELQQFILNEHNKNRSRLALGQVSPYRKAQKMPTLVWDPELASLADANARSCNYGHDHCRSTQQFPYAGQNIAITKFYGYKFTDKELVTRFVSGWWSEYVDARPQYITAYPSSYSGKPIGHFTQIASDRTTKVGCSMWYW----KDGQFDVYYFVCNYSVTNIIKKSVYLAGDRTGSQCKKGLNSKFPGLCN	V ++ A L T + +YC+ C + H+GC + PTC +K A + +S + + IL HN+ R+ +A G +S + A M +VWD ELA LA+ N + C HD CRST +F AGQN+A + G + + + + GW+ E+ DA+ +I Y + K IGHFT + D ++ +GC++ + K + + CNY+ TN I K +Y G + SQC + N + LC+	VLIIIIAHLGHTEAFGTSNYCAKGVCRDDAKKHIGCNSN-RNFSPTC--IKPAL-IPMSTKRKNLILMMHNRLRNFVASGSLSKFEPASNMSLMVWDDELAYLAELNVKQCKMKHDECRSTVKFKDAGQNLAYSWKSGSLNKHNQNIRQSILGWFMEHKDAKMDHIRKY--GRATKTIGHFTAMVRDVSSHIGCAISTYDQTRKGFKGKSFLLACNYANTNFINKPIYTDG-KPCSQCPRCHNI-YKALCD	LEIF	253	Query 9 VAFLLFALLEDTLGY---DYCSTSDCHRQGE-HVGCRPPATSGGPTCKGLKDARKVRISP 64 V ++ A L T + +YC+ C + H+GC + PTC +K A + +S Sbjct 14 VLIIIIAHLGHTEAFGTSNYCAKGVCRDDAKKHIGCNSN-RNFSPTC--IKPAL-IPMST 69 Query 65 ELQQFILNEHNKNRSRLALGQVSPYRKAQKMPTLVWDPELASLADANARSCNYGHDHCRS 124 + + IL HN+ R+ +A G +S + A M +VWD ELA LA+ N + C HD CRS Sbjct 70 KRKNLILMMHNRLRNFVASGSLSKFEPASNMSLMVWDDELAYLAELNVKQCKMKHDECRS 129 Query 125…
gi|33359651|gb|AAQ17073.1| antigen 5-related salivary protein[Anopheles darlingi]	gi|33359651|gb|AAQ17073.1	gi|289742483|gb|ADD19989.1| salivary antigen 5 precursor variant [Glossina morsitans morsitans]	gi|289742483|gb|ADD19989.1	287	115 bits (287)	4e-27	30	75/254 (30%)	45	113/254 (45%)	20	52/254 (20%)	Compositional matrix adjust.	1	262	222	4-254 (251)	3-207 (205)	WITGTVAFLLFALLEDTLGYDYCSTSDCHRQGEHVGC--RPPATSGGPTCKGLKDARKVRISPELQQFILNEHNKNRSRLALGQVSPYRKAQKMPTLVWDPELASLADANARSCNYGHDHCRSTQQFPYAGQNIAITKFYGYKFTDKELVTRFVSGWWSEYVDARPQYITAYPSSYSGKPIGHFTQIASDRTTKVGCSM-WYWKDGQFDVYYFVCNYSVTNIIKKSVYLAGDRTGSQCKKGLNSKFPGLCNVGE	++ T++ L+ +G DYC D HV C + SG P+ + D K Q +L+ HNK R+ +A G S ++A +M T+ WD ELA LA+ N + L+ + V W+ E D YI +YP +Y G IGHFT + ++R T VGC+ Y K F + CNY+ TN+++ +Y + + CK G NSK+P LC+ E	FVLATLSLLILG--SAAVGGDYCGLCD-----NHVACVMQNVFQSGCPSGAKMIDLNK------YQSALLDAHNKKRNHVAGGGESKLKRACQMATMKWDSELAKLAEYNVK------------------------------------LIEKAVDKWYEEVKDCNQGYIDSYPMNYRGPAIGHFTVMVAERNTHVGCAASEYTKSNGFQYFLMACNYATTNMMEFPIYKSCGSSAQDCKSGKNSKYPNLCSPNE	LEIF	254	Query 4 WITGTVAFLLFALLEDTLGYDYCSTSDCHRQGEHVGC--RPPATSGGPTCKGLKDARKVR 61 ++ T++ L+ +G DYC D HV C + SG P+ + D K Sbjct 3 FVLATLSLLILG--SAAVGGDYCGLCD-----NHVACVMQNVFQSGCPSGAKMIDLNK-- 53 Query 62 ISPELQQFILNEHNKNRSRLALGQVSPYRKAQKMPTLVWDPELASLADANARSCNYGHDH 121 Q +L+ HNK R+ +A G S ++A +M T+ WD ELA LA+ N + Sbjct 54 ----YQSALLDAHNKKRNHVAGGGESKLKRACQMATMKWDSELAKLAEYNVK-------- 101 Query 122 CRSTQQFPYAGQNI…
gi|33359651|gb|AAQ17073.1| antigen 5-related salivary protein[Anopheles darlingi]	gi|33359651|gb|AAQ17073.1	gi|255710317|gb|ACU30978.1| salivary antigen-5 related protein 1 [Ochlerotatus triseriatus]	gi|255710317|gb|ACU30978.1	258	103 bits (258)	9e-24	47	43/93 (47%)	68	63/93 (68%)	0	0/93 (0%)	Compositional matrix adjust.	1	262	93	96-188 (93)	1-93 (93)	PTLVWDPELASLADANARSCNYGHDHCRSTQQFPYAGQNIAITKFYGYKFTDKELVTRFVSGWWSEYVDARPQYITAYPSSYSGKPIGHFTQI	PTLVWD E+A++A N R C + HD+CR+T QF ++GQN+AIT +YG+ FT ++ V F W++EY D Y+ +YP +Y G IGH ++	PTLVWDDEMANIASYNTRKCIFAHDNCRNTNQFKFSGQNLAITTYYGHNFTPEDRVVNFTMEWFNEYKDCPTSYVDSYPMNYRGPKIGHLRRL	LEIF	255	Query 96 PTLVWDPELASLADANARSCNYGHDHCRSTQQFPYAGQNIAITKFYGYKFTDKELVTRFV 155 PTLVWD E+A++A N R C + HD+CR+T QF ++GQN+AIT +YG+ FT ++ V F Sbjct 1 PTLVWDDEMANIASYNTRKCIFAHDNCRNTNQFKFSGQNLAITTYYGHNFTPEDRVVNFT 60 Query 156 SGWWSEYVDARPQYITAYPSSYSGKPIGHFTQI 188 W++EY D Y+ +YP +Y G IGH ++
gi|33359651|gb|AAQ17073.1| antigen 5-related salivary protein[Anopheles darlingi]	gi|33359651|gb|AAQ17073.1	gi|215259503|gb|ACJ64243.1| putative salivary antigen 5 family protein 1 [Culex tarsalis]	gi|215259503|gb|ACJ64243.1	249	100 bits (249)	1e-22	37	59/162 (37%)	51	82/162 (51%)	5	9/162 (5%)	Compositional matrix adjust.	1	262	171	92-250 (159)	12-167 (156)	AQKMPTLVWDPELASLADANARSCNYGHDHCRSTQQFPYAGQNIAITKFYGYKFTDKELVTRFVSGWWSEYVDARPQYITAYPSSYSGKPIGHFTQIASDRTTKVGCSMWYWKDGQFDVYYFVCNYSVTNIIKKSVYLAGD---RTGSQCKKGLNSKFPGLC	AQ M L WD ELA+LA+ N + C HD CR T +F AGQNIA + + K+++ V WW+E+ D + I Y S SG + HFT +A D T VGC++ + D CNYS + +++Y G G QC ++KF LC	AQNMSMLQWDDELAALAEHNVKQCEMEHDQCRRTVKFRAAGQNIAYDSWSEKRPDKKKIIREAVFAWWNEHQDFQHHEIDKYVGSSSG--VLHFTAMALDYQTHVGCAISEYDYSSGDTLLITCNYSSWTWMDQAIYKKGTPCADCGGQC----DAKFKNLC	LEIF	256	Query 92 AQKMPTLVWDPELASLADANARSCNYGHDHCRSTQQFPYAGQNIAITKFYGYKFTDKELV 151 AQ M L WD ELA+LA+ N + C HD CR T +F AGQNIA + + K+++ Sbjct 12 AQNMSMLQWDDELAALAEHNVKQCEMEHDQCRRTVKFRAAGQNIAYDSWSEKRPDKKKII 71 Query 152 TRFVSGWWSEYVDARPQYITAYPSSYSGKPIGHFTQIASDRTTKVGCSMWYWKDGQFDVY 211 V WW+E+ D + I Y S SG + HFT +A D T VGC++ + D Sbjct 72 REAVFAWWNEHQDFQHHEIDKYVGSSSG--VLHFTAMALDYQTHVGCAISEYDYSSGDTL 129 Query 21…
gi|33359651|gb|AAQ17073.1| antigen 5-related salivary protein[Anopheles darlingi]	gi|33359651|gb|AAQ17073.1	gi|33518699|gb|AAQ20832.1| antigen-5-like protein precursor [Rhodnius prolixus]	gi|33518699|gb|AAQ20832.1	168	69.3 bits (168)	3e-13	32	49/156 (32%)	48	74/156 (48%)	7	11/156 (7%)	Compositional matrix adjust.	1	262	250	67-218 (152)	62-210 (149)	QQFILNEHNKNRSRLALGQVSPYRKAQKMPTLVWDPELASLADANARSCNYGHDHCRSTQQFPYAGQNIAITKFYGYKFTDKEL---VTRFVSGWWSEYVDARPQYITAYPSSYSGKPIGHFTQIASDRTTKVGCSMWYWKD-GQFDVYYFVCNYS	++ +L+EHN+ R ++A G A+ M L W+ + A A A A C++ H++ S GQNI + + +K + V GW+ E + + S+S GH+TQI TTKVGC Y+KD + Y VCNYS	KKLLLHEHNQYREKVAAGLAPNQPGAENMILLTWNSDAALQAKAWASGCDFMHNNPESKNTKKPMGQNIYMKMSIEKETLEKTFQRYIPEMVKGWYDEV------ELYNFGDSFSAA-TGHYTQIVWKNTTKVGCVYSYFKDVNGWYSGYLVCNYS	LEIF	257	Query 67 QQFILNEHNKNRSRLALGQVSPYRKAQKMPTLVWDPELASLADANARSCNYGHDHCRSTQ 126 ++ +L+EHN+ R ++A G A+ M L W+ + A A A A C++ H++ S Sbjct 62 KKLLLHEHNQYREKVAAGLAPNQPGAENMILLTWNSDAALQAKAWASGCDFMHNNPESKN 121 Query 127 QFPYAGQNIAITKFYGYKFTDKEL---VTRFVSGWWSEYVDARPQYITAYPSSYSGKPIG 183 GQNI + + +K + V GW+ E + + S+S G Sbjct 122 TKKPMGQNIYMKMSIEKETLEKTFQRYIPEMVKGWYDEV------ELYNFGDSFSAA-TG 174 Query 184 HFTQIASDRT…
gi|33359651|gb|AAQ17073.1| antigen 5-related salivary protein[Anopheles darlingi]	gi|33359651|gb|AAQ17073.1	gi|18389887|gb|AAL68780.1|AF457550_1 antigen 5-related 3 protein [Anopheles gambiae]	gi|18389887|gb|AAL68780.1|AF457550_1	150	62.4 bits (150)	3e-11	42	30/73 (42%)	58	42/73 (58%)	1	1/73 (1%)	Compositional matrix adjust.	1	262	92	182-254 (73)	15-86 (72)	IGHFTQIASDRTTKVGCSMWYWKDGQFDVYYFVCNYSVTNIIKKSVYLAGDRTGSQCKKGLNSKFPGLCNVGE	I HF +A+D+ K+GC++ W + Y VCNYS T+I+ +Y G+ S C KG NS + GLCN E	IFHFAVMAADKANKIGCAISQWPENGNPYLYLVCNYSFTDIVGLPMYAKGEPC-SGCTKGCNSAYEGLCNPDE	LEIF	258	Query 182 IGHFTQIASDRTTKVGCSMWYWKDGQFDVYYFVCNYSVTNIIKKSVYLAGDRTGSQCKKG 241 I HF +A+D+ K+GC++ W + Y VCNYS T+I+ +Y G+ S C KG Sbjct 15 IFHFAVMAADKANKIGCAISQWPENGNPYLYLVCNYSFTDIVGLPMYAKGEPC-SGCTKG 73 Query 242 LNSKFPGLCNVGE 254 NS + GLCN E
gi|33359651|gb|AAQ17073.1| antigen 5-related salivary protein[Anopheles darlingi]	gi|33359651|gb|AAQ17073.1	gi|114152938|gb|ABI52635.1| antigen 5/SCP domain [Argas monolakensis]	gi|114152938|gb|ABI52635.1	128	53.9 bits (128)	1e-08	34	48/143 (34%)	46	65/143 (46%)	6	9/143 (6%)	Compositional matrix adjust.	1	262	174	123-261 (139)	8-145 (138)	RSTQQFPYAGQNIAITKFYGYKFTDKELVTRFVSGWWSEYVDARPQYITAYPSSYSGKPIGHFTQIASDRTTKVGCS-MWYWKDGQFDVY--YFVCNYS-VTNIIKKSVYLAGDRTGSQCKKGLNSKFPGLCNVGEAPRTLND	R T F GQN+AI Y + D + W+ E+ D P+ + S G IGHFTQ+ +T VGC Y K G Y + CNY+ N + VY AG S+C KG K GLC++ P+T +	RPTVTFKSVGQNLAIQ--YNSRANDSADWPSQIKAWFDEFKDC-PKSVIGSFRSPGGPAIGHFTQVVWAKTRFVGCGYASYEKQGGGFRYERLYTCNYAPAGNFMGSPVYQAGQAC-SKCAKGGQCK-GGLCSMRGQPKTGQE	LEIF	259	Query 123 RSTQQFPYAGQNIAITKFYGYKFTDKELVTRFVSGWWSEYVDARPQYITAYPSSYSGKPI 182 R T F GQN+AI Y + D + W+ E+ D P+ + S G I Sbjct 8 RPTVTFKSVGQNLAIQ--YNSRANDSADWPSQIKAWFDEFKDC-PKSVIGSFRSPGGPAI 64 Query 183 GHFTQIASDRTTKVGCS-MWYWKDGQFDVY--YFVCNYS-VTNIIKKSVYLAGDRTGSQC 238 GHFTQ+ +T VGC Y K G Y + CNY+ N + VY AG S+C Sbjct 65 GHFTQVVWAKTRFVGCGYASYEKQGGGFRYERLYTCNYAPAGNFMGSPVYQAGQAC-SKC 123 Query 239 KKGLNSKFPG…
gi|33359651|gb|AAQ17073.1| antigen 5-related salivary protein[Anopheles darlingi]	gi|33359651|gb|AAQ17073.1	gi|114153050|gb|ABI52691.1| antigen 5/SCP domain [Argas monolakensis]	gi|114153050|gb|ABI52691.1	117	49.7 bits (117)	2e-07	33	45/140 (33%)	47	65/140 (47%)	6	9/140 (6%)	Compositional matrix adjust.	1	262	156	123-258 (136)	1-135 (135)	RSTQQFPYAGQNIAITKFYGYKFTDKELVTRFVSGWWSEYVDARPQYITAYPSSYSGKPIGHFTQIASDRTTKVGCS-MWYWKDGQFDVY--YFVCNYS-VTNIIKKSVYLAGDRTGSQCKKGLNSKFPGLCNVGEAPRT	R F GQNIA+ + D + V W+ EY D I ++ S G PIGHFTQ+ T VGC Y +G Y ++ CNY+ + N + + VY G+ S+C +G LC++ AP+T	RRVTVFKRVGQNIAMEA--NSRANDTPSWSVQVQNWFDEYKDCPKDVINSF-RSPGGPPIGHFTQVVWAVTRFVGCGYTSYETEGGGFRYNKFYTCNYAPMGNFMGRPVYKTGEAC-SRCPEGGRCS-QSLCSMRGAPKT	LEIF	260	Query 123 RSTQQFPYAGQNIAITKFYGYKFTDKELVTRFVSGWWSEYVDARPQYITAYPSSYSGKPI 182 R F GQNIA+ + D + V W+ EY D I ++ S G PI Sbjct 1 RRVTVFKRVGQNIAMEA--NSRANDTPSWSVQVQNWFDEYKDCPKDVINSF-RSPGGPPI 57 Query 183 GHFTQIASDRTTKVGCS-MWYWKDGQFDVY--YFVCNYS-VTNIIKKSVYLAGDRTGSQC 238 GHFTQ+ T VGC Y +G Y ++ CNY+ + N + + VY G+ S+C Sbjct 58 GHFTQVVWAVTRFVGCGYTSYETEGGGFRYNKFYTCNYAPMGNFMGRPVYKTGEAC-SRC 116 Query 239 KKGLNSKF…
gi|33359651|gb|AAQ17073.1| antigen 5-related salivary protein[Anopheles darlingi]	gi|33359651|gb|AAQ17073.1	gi|263173359|gb|ACY69922.1| salivary Ag5 [Cimex lectularius]	gi|263173359|gb|ACY69922.1	97	42.0 bits (97)	5e-05	38	27/72 (38%)	50	36/72 (50%)	4	3/72 (4%)	Compositional matrix adjust.	1	262	133	182-250 (69)	45-116 (72)	IGHFTQIASDRTTKVGCSMWYWKDGQFDVYYFVCNYS-VTNIIKKSVYLAGDR--TGSQCKKGLNSKFPGLC	+GH+TQ+ T VGC Y+K+G +VCNY NI +K Y +G + T G SKF LC	VGHYTQVVWADTYLVGCGYIYYKEGDKYTKLYVCNYGPAGNIGEKRPYESGTKNCTHVNLTSGAKSKFQELC	LEIF	262	Query 182 IGHFTQIASDRTTKVGCSMWYWKDGQFDVYYFVCNYS-VTNIIKKSVYLAGDR--TGSQC 238 +GH+TQ+ T VGC Y+K+G +VCNY NI +K Y +G + T Sbjct 45 VGHYTQVVWADTYLVGCGYIYYKEGDKYTKLYVCNYGPAGNIGEKRPYESGTKNCTHVNL 104 Query 239 KKGLNSKFPGLC 250 G SKF LC
gi|33359651|gb|AAQ17073.1| antigen 5-related salivary protein[Anopheles darlingi]	gi|33359651|gb|AAQ17073.1	gi|241573856|ref|XP_002403036.1| secreted salivary gland peptide, putative [Ixodes scapularis]	gi|241573856|ref|XP_002403036.1	75	33.5 bits (75)	0.015	30	31/104 (30%)	41	42/104 (41%)	19	20/104 (19%)	Compositional matrix adjust.	1	262	131	118-217 (100)	26-113 (88)	GHDHCRSTQQFPYAGQNIAITKF-YGYKFTDKELVTRFVSGWWSE---YVDARPQYITAYPSSYSGKPIGHFTQIASDRTTKVGCSMWYWKDGQFDVYYFVCNY	G D R PY +I + YGYK K++V W+ E Y ++P + G GHFTQ+ T ++GC W Y VCNY	GIDQMRHRDGNPYGENIYSIGRVPYGYKPKAKDVV----DAWYKEIKYYNYSKPGF---------GLKTGHFTQVVWKGTQRLGCG---WARSYTGYVYVVCNY	LEIF	265	Query 118 GHDHCRSTQQFPYAGQNIAITKF-YGYKFTDKELVTRFVSGWWSE---YVDARPQYITAY 173 G D R PY +I + YGYK K++V W+ E Y ++P + Sbjct 26 GIDQMRHRDGNPYGENIYSIGRVPYGYKPKAKDVV----DAWYKEIKYYNYSKPGF---- 77 Query 174 PSSYSGKPIGHFTQIASDRTTKVGCSMWYWKDGQFDVYYFVCNY 217 G GHFTQ+ T ++GC W Y VCNY
gi|33359651|gb|AAQ17073.1| antigen 5-related salivary protein[Anopheles darlingi]	gi|33359651|gb|AAQ17073.1	gi|215502122|gb|EEC11616.1| secreted salivary gland peptide, putative [Ixodes scapularis]	gi|215502122|gb|EEC11616.1	75	33.5 bits (75)	0.015	30	31/104 (30%)	41	42/104 (41%)	19	20/104 (19%)	Compositional matrix adjust.	1	262	131	118-217 (100)	26-113 (88)	GHDHCRSTQQFPYAGQNIAITKF-YGYKFTDKELVTRFVSGWWSE---YVDARPQYITAYPSSYSGKPIGHFTQIASDRTTKVGCSMWYWKDGQFDVYYFVCNY	G D R PY +I + YGYK K++V W+ E Y ++P + G GHFTQ+ T ++GC W Y VCNY	GIDQMRHRDGNPYGENIYSIGRVPYGYKPKAKDVV----DAWYKEIKYYNYSKPGF---------GLKTGHFTQVVWKGTQRLGCG---WARSYTGYVYVVCNY	LEIF	266	Query 118 GHDHCRSTQQFPYAGQNIAITKF-YGYKFTDKELVTRFVSGWWSE---YVDARPQYITAY 173 G D R PY +I + YGYK K++V W+ E Y ++P + Sbjct 26 GIDQMRHRDGNPYGENIYSIGRVPYGYKPKAKDVV----DAWYKEIKYYNYSKPGF---- 77 Query 174 PSSYSGKPIGHFTQIASDRTTKVGCSMWYWKDGQFDVYYFVCNY 217 G GHFTQ+ T ++GC W Y VCNY
gi|33359651|gb|AAQ17073.1| antigen 5-related salivary protein[Anopheles darlingi]	gi|33359651|gb|AAQ17073.1	gi|241819954|ref|XP_002414680.1| secreted salivary gland peptide, putative [Ixodes scapularis]	gi|241819954|ref|XP_002414680.1	75	33.5 bits (75)	0.017	45	16/36 (45%)	59	21/36 (59%)	5	2/36 (5%)	Compositional matrix adjust.	1	262	156	183-218 (36)	104-137 (34)	GHFTQIASDRTTKVGCSMWYWKDGQFDVYYFVCNYS	GHFTQ+ TT VGC++ K Y+ VCNY+	GHFTQVVWKSTTNVGCAI--SKAASRSAYFVVCNYN	LEIF	267	Query 183 GHFTQIASDRTTKVGCSMWYWKDGQFDVYYFVCNYS 218 GHFTQ+ TT VGC++ K Y+ VCNY+
gi|33359651|gb|AAQ17073.1| antigen 5-related salivary protein[Anopheles darlingi]	gi|33359651|gb|AAQ17073.1	gi|215508891|gb|EEC18345.1| secreted salivary gland peptide, putative [Ixodes scapularis]	gi|215508891|gb|EEC18345.1	75	33.5 bits (75)	0.017	45	16/36 (45%)	59	21/36 (59%)	5	2/36 (5%)	Compositional matrix adjust.	1	262	156	183-218 (36)	104-137 (34)	GHFTQIASDRTTKVGCSMWYWKDGQFDVYYFVCNYS	GHFTQ+ TT VGC++ K Y+ VCNY+	GHFTQVVWKSTTNVGCAI--SKAASRSAYFVVCNYN	LEIF	268	Query 183 GHFTQIASDRTTKVGCSMWYWKDGQFDVYYFVCNYS 218 GHFTQ+ TT VGC++ K Y+ VCNY+
gi|33359651|gb|AAQ17073.1| antigen 5-related salivary protein[Anopheles darlingi]	gi|33359651|gb|AAQ17073.1	gi|255710329|gb|ACU30984.1| salivary secreted antigen-5 precursor 3 [Ochlerotatus triseriatus]	gi|255710329|gb|ACU30984.1	74	33.1 bits (74)	0.019	33	17/53 (33%)	51	27/53 (51%)	1	1/53 (1%)	Compositional matrix adjust.	1	262	86	180-231 (52)	12-64 (53)	KPIGHFTQIASDRTTKVGCSM-WYWKDGQFDVYYFVCNYSVTNIIKKSVYLAG	#NAME?	RGVLHFTAMAVDYQTHIGCAISEYDYAGTGDTFLMTCNYSSLTWLNQPIYHKG	LEIF	269	Query 180 KPIGHFTQIASDRTTKVGCSM-WYWKDGQFDVYYFVCNYSVTNIIKKSVYLAG 231 + + HFT +A D T +GC++ Y G D + CNYS + + +Y G
gi|33359651|gb|AAQ17073.1| antigen 5-related salivary protein[Anopheles darlingi]	gi|33359651|gb|AAQ17073.1	gi|263173288|gb|ACY69901.1| short salivary Ag5 [Cimex lectularius]	gi|263173288|gb|ACY69901.1	67	30.4 bits (67)	0.14	40	17/43 (40%)	61	26/43 (61%)	13	6/43 (13%)	Compositional matrix adjust.	1	262	91	182-218 (37)	6-48 (43)	IGHFTQIASDRTTKVGCSMWYW----KDGQFDVY--YFVCNYS	+ HFTQ+ + KVGC Y+ K+G+ + Y Y+VCNY+	VRHFTQLVWADSYKVGCGFSYFKKKDKNGKDEHYIKYYVCNYA	LEIF	270	Query 182 IGHFTQIASDRTTKVGCSMWYW----KDGQFDVY--YFVCNYS 218 + HFTQ+ + KVGC Y+ K+G+ + Y Y+VCNY+
gi|33359651|gb|AAQ17073.1| antigen 5-related salivary protein[Anopheles darlingi]	gi|33359651|gb|AAQ17073.1	gi|289741877|gb|ADD19686.1| mitochondrial inner membrane protease subunit IMP2 [Glossina morsitans morsitans]	gi|289741877|gb|ADD19686.1	60	27.7 bits (60)	0.83	31	23/76 (31%)	45	34/76 (45%)	7	6/76 (7%)	Compositional matrix adjust.	1	262	168	20-89 (70)	92-167 (76)	TLGY--DYCSTSDCH--RQGEHVGCRPPATSGGPTCKGLKDARKVRI--SPELQQFILNEHNKNRSRLALGQVSPY	TLGY D + H +G+H G + + GP GL AR I PE + + +E K R L + + + Y	TLGYKQDILRIPEGHCWVEGDHTGHSLDSNTFGPVAVGLMTARASLIVWPPERWRVLTSELPKRRQPLHIAKQTNY	LEIF	271	Query 20 TLGY--DYCSTSDCH--RQGEHVGCRPPATSGGPTCKGLKDARKVRI--SPELQQFILNE 73 TLGY D + H +G+H G + + GP GL AR I PE + + +E Sbjct 92 TLGYKQDILRIPEGHCWVEGDHTGHSLDSNTFGPVAVGLMTARASLIVWPPERWRVLTSE 151 Query 74 HNKNRSRLALGQVSPY 89 K R L + + + Y
gi|33359651|gb|AAQ17073.1| antigen 5-related salivary protein[Anopheles darlingi]	gi|33359651|gb|AAQ17073.1	gi|67083827|gb|AAY66848.1| 60S ribosomal protein L7a [Ixodes scapularis]	gi|67083827|gb|AAY66848.1	58	26.9 bits (58)	1.6	34	19/56 (34%)	42	23/56 (42%)	5	3/56 (5%)	Compositional matrix adjust.	1	262	269	142-197 (56)	45-97 (53)	GYKFTDKELVTRFVSGWWSEYVDARPQYITAYPSSYSGKPIGHFTQIASDRTTKVG	G K ++RFV W +YV + Q Y PI FTQ DR T G	GQDIQPKRDLSRFVR--WPKYVRIQRQRAILYQRIKVPPPINQFTQCL-DRQTATG	LEIF	273	Query 142 GYKFTDKELVTRFVSGWWSEYVDARPQYITAYPSSYSGKPIGHFTQIASDRTTKVG 197 G K ++RFV W +YV + Q Y PI FTQ DR T G
gi|33359651|gb|AAQ17073.1| antigen 5-related salivary protein[Anopheles darlingi]	gi|33359651|gb|AAQ17073.1	gi|51011534|gb|AAT92176.1| 60S ribosomal protein L7A [Ixodes pacificus]	gi|51011534|gb|AAT92176.1	58	26.9 bits (58)	1.6	34	19/56 (34%)	42	23/56 (42%)	5	3/56 (5%)	Compositional matrix adjust.	1	262	269	142-197 (56)	45-97 (53)	GYKFTDKELVTRFVSGWWSEYVDARPQYITAYPSSYSGKPIGHFTQIASDRTTKVG	G K ++RFV W +YV + Q Y PI FTQ DR T G	GQDIQPKRDLSRFVR--WPKYVRIQRQRAILYQRIKVPPPINQFTQCL-DRQTATG	LEIF	274	Query 142 GYKFTDKELVTRFVSGWWSEYVDARPQYITAYPSSYSGKPIGHFTQIASDRTTKVG 197 G K ++RFV W +YV + Q Y PI FTQ DR T G
gi|33359651|gb|AAQ17073.1| antigen 5-related salivary protein[Anopheles darlingi]	gi|33359651|gb|AAQ17073.1	gi|289743511|gb|ADD20503.1| C2H2-type Zn-finger protein [Glossina morsitans morsitans]	gi|289743511|gb|ADD20503.1	57	26.6 bits (57)	2.2	37	17/47 (37%)	49	23/47 (49%)	4	2/47 (4%)	Compositional matrix adjust.	1	262	441	187-233 (47)	375-419 (45)	QIASDRTTKVGCSMWYWKDGQFDVYYFVCNYSVTNIIKKSVYLAGDR	Q S T SM+ GQF Y VCN ++TN+ +L+G R	QADSITTDPSDLSMYRTPSGQF--YCKVCNTTMTNVPSLQQHLSGKR	LEIF	277	Query 187 QIASDRTTKVGCSMWYWKDGQFDVYYFVCNYSVTNIIKKSVYLAGDR 233 Q S T SM+ GQF Y VCN ++TN+ +L+G R
gi|33359651|gb|AAQ17073.1| antigen 5-related salivary protein[Anopheles darlingi]	gi|33359651|gb|AAQ17073.1	gi|3319210|gb|AAC26160.1| nitrophorin-3 [Rhodnius prolixus]	gi|3319210|gb|AAC26160.1	51	24.3 bits (51)	9.9	37	12/33 (37%)	55	18/33 (55%)	6	2/33 (6%)	Compositional matrix adjust.	1	262	202	153-183 (31)	39-71 (33)	RFVSGWW--SEYVDARPQYITAYPSSYSGKPIG	#NAME?	KYFSGTWYVTHYLDKDPQVTDPYCSSFTPKESG	LEIF	281	Query 153 RFVSGWW--SEYVDARPQYITAYPSSYSGKPIG 183 ++ SG W + Y+D PQ Y SS++ K G
gi|21314941|gb|AAM12343.1| contact-activation-inhibitor proteinhamadarin [Anopheles stephensi]	gi|21314941|gb|AAM12343.1	gi|21314941|gb|AAM12343.1| contact-activation-inhibitor protein hamadarin [Anopheles stephensi]	gi|21314941|gb|AAM12343.1	888	346 bits (888)	5e-97	100	166/166 (100%)	100	166/166 (100%)	0	0/166 (0%)	Compositional matrix adjust.	1	166	166	1-166 (166)	1-166 (166)	MFRKVFSVALVTCGLLIIVQAAKKVEQCEKRIPDSLKHKLCQIRQYQLLEGADMEKHIDCVMRALGFVHPDGSGNYHALIEPLNAIDKDRKHGFNLETCGGNRNNLPKRKRAYAFYKCMLKSTSADSFKKTFDLKELVNAGKLSATAKYSPQVDTLMAQIDSMICK	MFRKVFSVALVTCGLLIIVQAAKKVEQCEKRIPDSLKHKLCQIRQYQLLEGADMEKHIDCVMRALGFVHPDGSGNYHALIEPLNAIDKDRKHGFNLETCGGNRNNLPKRKRAYAFYKCMLKSTSADSFKKTFDLKELVNAGKLSATAKYSPQVDTLMAQIDSMICK	MFRKVFSVALVTCGLLIIVQAAKKVEQCEKRIPDSLKHKLCQIRQYQLLEGADMEKHIDCVMRALGFVHPDGSGNYHALIEPLNAIDKDRKHGFNLETCGGNRNNLPKRKRAYAFYKCMLKSTSADSFKKTFDLKELVNAGKLSATAKYSPQVDTLMAQIDSMICK	E	282	Query 1 MFRKVFSVALVTCGLLIIVQAAKKVEQCEKRIPDSLKHKLCQIRQYQLLEGADMEKHIDC 60 MFRKVFSVALVTCGLLIIVQAAKKVEQCEKRIPDSLKHKLCQIRQYQLLEGADMEKHIDC Sbjct 1 MFRKVFSVALVTCGLLIIVQAAKKVEQCEKRIPDSLKHKLCQIRQYQLLEGADMEKHIDC 60 Query 61 VMRALGFVHPDGSGNYHALIEPLNAIDKDRKHGFNLETCGGNRNNLPKRKRAYAFYKCML 120 VMRALGFVHPDGSGNYHALIEPLNAIDKDRKHGFNLETCGGNRNNLPKRKRAYAFYKCML Sbjct 61 VMRALGFVHPDGSGNYHALIEPLNAIDKDRKHGFNLETCGGNRNNLPKRK…
gi|21314941|gb|AAM12343.1| contact-activation-inhibitor proteinhamadarin [Anopheles stephensi]	gi|21314941|gb|AAM12343.1	gi|16225980|gb|AAL16045.1| short form D7clu5 salivary protein [Anopheles stephensi]	gi|16225980|gb|AAL16045.1	854	333 bits (854)	4e-93	97	160/166 (97%)	98	162/166 (98%)	0	0/166 (0%)	Compositional matrix adjust.	1	166	166	1-166 (166)	1-166 (166)	MFRKVFSVALVTCGLLIIVQAAKKVEQCEKRIPDSLKHKLCQIRQYQLLEGADMEKHIDCVMRALGFVHPDGSGNYHALIEPLNAIDKDRKHGFNLETCGGNRNNLPKRKRAYAFYKCMLKSTSADSFKKTFDLKELVNAGKLSATAKYSPQVDTLMAQIDSMICK	MFRKVFSVALVTCGLL+IVQAAKKVEQCEKRIPDSLK KLCQIRQYQLLEGADMEKHIDCVMRALGFVHPDGSGNYHALIEPLNAIDKDRKHGFNLETCGGNR+ LPKRKRAYAFYKCMLKSTSADSFKK FDLKELVNAGKLSATAKYSPQVDTLMAQID MICK	MFRKVFSVALVTCGLLVIVQAAKKVEQCEKRIPDSLKPKLCQIRQYQLLEGADMEKHIDCVMRALGFVHPDGSGNYHALIEPLNAIDKDRKHGFNLETCGGNRDKLPKRKRAYAFYKCMLKSTSADSFKKAFDLKELVNAGKLSATAKYSPQVDTLMAQIDGMICK	EI	283	Query 1 MFRKVFSVALVTCGLLIIVQAAKKVEQCEKRIPDSLKHKLCQIRQYQLLEGADMEKHIDC 60 MFRKVFSVALVTCGLL+IVQAAKKVEQCEKRIPDSLK KLCQIRQYQLLEGADMEKHIDC Sbjct 1 MFRKVFSVALVTCGLLVIVQAAKKVEQCEKRIPDSLKPKLCQIRQYQLLEGADMEKHIDC 60 Query 61 VMRALGFVHPDGSGNYHALIEPLNAIDKDRKHGFNLETCGGNRNNLPKRKRAYAFYKCML 120 VMRALGFVHPDGSGNYHALIEPLNAIDKDRKHGFNLETCGGNR+ LPKRKRAYAFYKCML Sbjct 61 VMRALGFVHPDGSGNYHALIEPLNAIDKDRKHGFNLETCGGNRDKLPKRK…
gi|21314941|gb|AAM12343.1| contact-activation-inhibitor proteinhamadarin [Anopheles stephensi]	gi|21314941|gb|AAM12343.1	gi|114864654|gb|ABI83754.1| short form D7 salivary protein 1 [Anopheles funestus]	gi|114864654|gb|ABI83754.1	536	211 bits (536)	3e-56	62	102/166 (62%)	76	125/166 (76%)	0	0/166 (0%)	Compositional matrix adjust.	1	166	166	1-166 (166)	1-166 (166)	MFRKVFSVALVTCGLLIIVQAAKKVEQCEKRIPDSLKHKLCQIRQYQLLEGADMEKHIDCVMRALGFVHPDGSGNYHALIEPLNAIDKDRKHGFNLETCGGNRNNLPKRKRAYAFYKCMLKSTSADSFKKTFDLKELVNAGKLSATAKYSPQVDTLMAQIDSMICK	M KV SV LVT GL I QAAK V+ CEK++ +LK KLC IRQY++ + DM+KH+DCVM+ L FV DG+G+YH LI+PLNAI+KDRKH FNLE CGG+ +LP KRA A+YKC+L S+S++SFKK FDL ELV AGKL ATA YS V+ LM +ID ICK	MLNKVLSVVLVTWGLFAIAQAAKTVKGCEKQMSANLKKKLCDIRQYKIFDEPDMDKHMDCVMKTLKFVRADGTGDYHQLIKPLNAIEKDRKHDFNLEKCGGDTMHLPVGKRANAYYKCLLNSSSSESFKKVFDLTELVKAGKLPATAPYSGAVEKLMKKIDQKICK	EI	284	Query 1 MFRKVFSVALVTCGLLIIVQAAKKVEQCEKRIPDSLKHKLCQIRQYQLLEGADMEKHIDC 60 M KV SV LVT GL I QAAK V+ CEK++ +LK KLC IRQY++ + DM+KH+DC Sbjct 1 MLNKVLSVVLVTWGLFAIAQAAKTVKGCEKQMSANLKKKLCDIRQYKIFDEPDMDKHMDC 60 Query 61 VMRALGFVHPDGSGNYHALIEPLNAIDKDRKHGFNLETCGGNRNNLPKRKRAYAFYKCML 120 VM+ L FV DG+G+YH LI+PLNAI+KDRKH FNLE CGG+ +LP KRA A+YKC+L Sbjct 61 VMKTLKFVRADGTGDYHQLIKPLNAIEKDRKHDFNLEKCGGDTMHLPVGKRANAYYK…
gi|21314941|gb|AAM12343.1| contact-activation-inhibitor proteinhamadarin [Anopheles stephensi]	gi|21314941|gb|AAM12343.1	gi|17016225|gb|AAK84942.1| D7-related 1 protein [Anopheles gambiae]	gi|17016225|gb|AAK84942.1	526	207 bits (526)	4e-55	60	98/165 (60%)	77	127/165 (77%)	0	1/165 (0%)	Compositional matrix adjust.	1	166	165	1-165 (165)	1-164 (164)	MFRKVFSVALVTCGLLIIVQAAKKVEQCEKRIPDSLKHKLCQIRQYQLLEGADMEKHIDCVMRALGFVHPDGSGNYHALIEPLNAIDKDRKHGFNLETCGGNRNNLPKRKRAYAFYKCMLKSTSADSFKKTFDLKELVNAGKLSATAKYSPQVDTLMAQIDSMIC	MF K+ V+L+ CGL +I QA V++CEK++P SLK +LC+IR+Y+LL+ DM+KH+DCVM+AL FV PDG+G+YH LI+PLNAI+KDRKH FNLE CGG +LP KRA A+YKC+++STS D+FKK FD ELV A KL A ++YS VD LM +ID IC	MFNKLHLVSLLACGLFVIAQA-NTVKKCEKKMPASLKSQLCEIRKYKLLDTPDMDKHMDCVMKALDFVRPDGTGDYHKLIKPLNAIEKDRKHDFNLEKCGGQTQHLPVGKRANAYYKCLVESTSGDAFKKVFDTVELVKAKKLPALSQYSSVVDKLMKKIDDKIC	LEIF	285	Query 1 MFRKVFSVALVTCGLLIIVQAAKKVEQCEKRIPDSLKHKLCQIRQYQLLEGADMEKHIDC 60 MF K+ V+L+ CGL +I QA V++CEK++P SLK +LC+IR+Y+LL+ DM+KH+DC Sbjct 1 MFNKLHLVSLLACGLFVIAQA-NTVKKCEKKMPASLKSQLCEIRKYKLLDTPDMDKHMDC 59 Query 61 VMRALGFVHPDGSGNYHALIEPLNAIDKDRKHGFNLETCGGNRNNLPKRKRAYAFYKCML 120 VM+AL FV PDG+G+YH LI+PLNAI+KDRKH FNLE CGG +LP KRA A+YKC++ Sbjct 60 VMKALDFVRPDGTGDYHKLIKPLNAIEKDRKHDFNLEKCGGQTQHLPVGKRANAYYK…
gi|21314941|gb|AAM12343.1| contact-activation-inhibitor proteinhamadarin [Anopheles stephensi]	gi|21314941|gb|AAM12343.1	gi|4538887|emb|CAB39727.1| D7-related 1 protein [Anopheles gambiae]	gi|4538887|emb|CAB39727.1	526	207 bits (526)	4e-55	60	98/165 (60%)	77	127/165 (77%)	0	1/165 (0%)	Compositional matrix adjust.	1	166	165	1-165 (165)	1-164 (164)	MFRKVFSVALVTCGLLIIVQAAKKVEQCEKRIPDSLKHKLCQIRQYQLLEGADMEKHIDCVMRALGFVHPDGSGNYHALIEPLNAIDKDRKHGFNLETCGGNRNNLPKRKRAYAFYKCMLKSTSADSFKKTFDLKELVNAGKLSATAKYSPQVDTLMAQIDSMIC	MF K+ V+L+ CGL +I QA V++CEK++P SLK +LC+IR+Y+LL+ DM+KH+DCVM+AL FV PDG+G+YH LI+PLNAI+KDRKH FNLE CGG +LP KRA A+YKC+++STS D+FKK FD ELV A KL A ++YS VD LM +ID IC	MFNKLHLVSLLACGLFVIAQA-NTVKKCEKKMPASLKSQLCEIRKYKLLDTPDMDKHMDCVMKALDFVRPDGTGDYHKLIKPLNAIEKDRKHDFNLEKCGGQTQHLPVGKRANAYYKCLVESTSGDAFKKVFDTVELVKAKKLPALSQYSSVVDKLMKKIDDKIC	LEIF	286	Query 1 MFRKVFSVALVTCGLLIIVQAAKKVEQCEKRIPDSLKHKLCQIRQYQLLEGADMEKHIDC 60 MF K+ V+L+ CGL +I QA V++CEK++P SLK +LC+IR+Y+LL+ DM+KH+DC Sbjct 1 MFNKLHLVSLLACGLFVIAQA-NTVKKCEKKMPASLKSQLCEIRKYKLLDTPDMDKHMDC 59 Query 61 VMRALGFVHPDGSGNYHALIEPLNAIDKDRKHGFNLETCGGNRNNLPKRKRAYAFYKCML 120 VM+AL FV PDG+G+YH LI+PLNAI+KDRKH FNLE CGG +LP KRA A+YKC++ Sbjct 60 VMKALDFVRPDGTGDYHKLIKPLNAIEKDRKHDFNLEKCGGQTQHLPVGKRANAYYK…
gi|21314941|gb|AAM12343.1| contact-activation-inhibitor proteinhamadarin [Anopheles stephensi]	gi|21314941|gb|AAM12343.1	gi|16225961|gb|AAL16039.1| short form D7r1 salivary protein [Anopheles arabiensis]	gi|16225961|gb|AAL16039.1	517	203 bits (517)	5e-54	59	96/165 (59%)	77	126/165 (77%)	0	1/165 (0%)	Compositional matrix adjust.	1	166	165	1-165 (165)	1-164 (164)	MFRKVFSVALVTCGLLIIVQAAKKVEQCEKRIPDSLKHKLCQIRQYQLLEGADMEKHIDCVMRALGFVHPDGSGNYHALIEPLNAIDKDRKHGFNLETCGGNRNNLPKRKRAYAFYKCMLKSTSADSFKKTFDLKELVNAGKLSATAKYSPQVDTLMAQIDSMIC	MF K+ V+L+ CGL +I QA V++CEK++P SLK +LC+IR+Y+LL+ DM+ H+DCVM+AL FV PDG+G+YH LI+PLNAI+KDRKH FNLE CGG +LP KRA A+YKC+++STS ++FKK FD ELV A KL A ++YS VD LM +ID IC	MFNKMHLVSLLACGLFVIAQA-NTVKKCEKKMPASLKSQLCEIRKYKLLDTPDMDSHMDCVMKALDFVRPDGTGDYHKLIKPLNAIEKDRKHDFNLEKCGGQTQHLPVGKRANAYYKCLVESTSGEAFKKVFDTVELVKAKKLPALSQYSSVVDKLMKKIDDKIC	LEIF	287	Query 1 MFRKVFSVALVTCGLLIIVQAAKKVEQCEKRIPDSLKHKLCQIRQYQLLEGADMEKHIDC 60 MF K+ V+L+ CGL +I QA V++CEK++P SLK +LC+IR+Y+LL+ DM+ H+DC Sbjct 1 MFNKMHLVSLLACGLFVIAQA-NTVKKCEKKMPASLKSQLCEIRKYKLLDTPDMDSHMDC 59 Query 61 VMRALGFVHPDGSGNYHALIEPLNAIDKDRKHGFNLETCGGNRNNLPKRKRAYAFYKCML 120 VM+AL FV PDG+G+YH LI+PLNAI+KDRKH FNLE CGG +LP KRA A+YKC++ Sbjct 60 VMKALDFVRPDGTGDYHKLIKPLNAIEKDRKHDFNLEKCGGQTQHLPVGKRANAYYK…
gi|21314941|gb|AAM12343.1| contact-activation-inhibitor proteinhamadarin [Anopheles stephensi]	gi|21314941|gb|AAM12343.1	gi|114864647|gb|ABI83753.1| short form D7 salivary protein D7r4 [Anopheles funestus]	gi|114864647|gb|ABI83753.1	478	188 bits (478)	2e-49	51	84/165 (51%)	72	118/165 (72%)	0	0/165 (0%)	Compositional matrix adjust.	1	166	165	1-165 (165)	1-165 (165)	MFRKVFSVALVTCGLLIIVQAAKKVEQCEKRIPDSLKHKLCQIRQYQLLEGADMEKHIDCVMRALGFVHPDGSGNYHALIEPLNAIDKDRKHGFNLETCGGNRNNLPKRKRAYAFYKCMLKSTSADSFKKTFDLKELVNAGKLSATAKYSPQVDTLMAQIDSMIC	M + VF V L ++ V V++CE ++P SLK +LC+IRQY+++EG DM+KHIDCVM+A+GFV+ DG G+YH L +PLNAI++DR+H NLETC G +P +RA+ FYKC+L +TS +FKK FDLKELV AGK+ A+Y+ +V +M ID+ +C	MLKAVFFVYLFALCFVVAVVQCDTVQECEDKLPASLKSRLCEIRQYKIIEGPDMDKHIDCVMKAVGFVYSDGRGDYHKLYDPLNAIEEDRRHDVNLETCIGESVRVPASQRAHVFYKCLLNTTSGRTFKKVFDLKELVKAGKVPKHARYTAEVAQMMKDIDAKLC	LEIF	288	Query 1 MFRKVFSVALVTCGLLIIVQAAKKVEQCEKRIPDSLKHKLCQIRQYQLLEGADMEKHIDC 60 M + VF V L ++ V V++CE ++P SLK +LC+IRQY+++EG DM+KHIDC Sbjct 1 MLKAVFFVYLFALCFVVAVVQCDTVQECEDKLPASLKSRLCEIRQYKIIEGPDMDKHIDC 60 Query 61 VMRALGFVHPDGSGNYHALIEPLNAIDKDRKHGFNLETCGGNRNNLPKRKRAYAFYKCML 120 VM+A+GFV+ DG G+YH L +PLNAI++DR+H NLETC G +P +RA+ FYKC+L Sbjct 61 VMKAVGFVYSDGRGDYHKLYDPLNAIEEDRRHDVNLETCIGESVRVPASQRAHVFYKCLL 12…
gi|21314941|gb|AAM12343.1| contact-activation-inhibitor proteinhamadarin [Anopheles stephensi]	gi|21314941|gb|AAM12343.1	gi|16225971|gb|AAL16042.1| short form D7 salivary protein [Anopheles stephensi]	gi|16225971|gb|AAL16042.1	444	175 bits (444)	1e-45	52	85/166 (52%)	68	112/166 (68%)	0	1/166 (0%)	Compositional matrix adjust.	1	166	166	1-166 (166)	1-165 (165)	MFRKVFSVALVTCGLLIIVQAAKKVEQCEKRIPDSLKHKLCQIRQYQLLEGADMEKHIDCVMRALGFVHPDGSGNYHALIEPLNAIDKDRKHGFNLETCGGNRNNLPKRKRAYAFYKCMLKSTSADSFKKTFDLKELVNAGKLSATAKYSPQVDTLMAQIDSMICK	M R+ ++L T L+ +VQ +++CE ++ SLK KLCQ+RQY+L E DM HIDC M+A+ FV DG+G+YH L E LN I+K RKH NLE C G + +RAYA+YKC+LKSTSAD+FKK FDL+EL+ A KL +YS +VD M +ID ICK	MLREAIFISLSTLCLVAVVQGGT-IKECENKMAASLKKKLCQVRQYKLFETPDMYSHIDCCMKAVDFVEKDGTGDYHKLYELLNDIEKHRKHDINLEMCVGESMDAQANQRAYAYYKCLLKSTSADAFKKAFDLRELIKANKLPPGTRYSSEVDKQMKKIDDNICK	EI	289	Query 1 MFRKVFSVALVTCGLLIIVQAAKKVEQCEKRIPDSLKHKLCQIRQYQLLEGADMEKHIDC 60 M R+ ++L T L+ +VQ +++CE ++ SLK KLCQ+RQY+L E DM HIDC Sbjct 1 MLREAIFISLSTLCLVAVVQGGT-IKECENKMAASLKKKLCQVRQYKLFETPDMYSHIDC 59 Query 61 VMRALGFVHPDGSGNYHALIEPLNAIDKDRKHGFNLETCGGNRNNLPKRKRAYAFYKCML 120 M+A+ FV DG+G+YH L E LN I+K RKH NLE C G + +RAYA+YKC+L Sbjct 60 CMKAVDFVEKDGTGDYHKLYELLNDIEKHRKHDINLEMCVGESMDAQANQRAYAYYKCLL 119 Qu…
gi|21314941|gb|AAM12343.1| contact-activation-inhibitor proteinhamadarin [Anopheles stephensi]	gi|21314941|gb|AAM12343.1	gi|15718083|emb|CAC70633.1| D7-related 1 protein [Anopheles stephensi]	gi|15718083|emb|CAC70633.1	442	174 bits (442)	2e-45	52	85/166 (52%)	68	112/166 (68%)	0	1/166 (0%)	Compositional matrix adjust.	1	166	166	1-166 (166)	1-165 (165)	MFRKVFSVALVTCGLLIIVQAAKKVEQCEKRIPDSLKHKLCQIRQYQLLEGADMEKHIDCVMRALGFVHPDGSGNYHALIEPLNAIDKDRKHGFNLETCGGNRNNLPKRKRAYAFYKCMLKSTSADSFKKTFDLKELVNAGKLSATAKYSPQVDTLMAQIDSMICK	M ++ ++L L+ +VQ +++CE ++ SLK KLCQ+RQY+L E DM HIDC M+A+ FV DG+G+YH L E LN I+K RKH NLETC G + +RAYAFYKC+LKSTSAD+FKK FDL+EL+ A KL +YS +VD M +ID ICK	MLKEAIFISLSALCLVAVVQGGT-IKECEGKMAASLKKKLCQVRQYKLFETPDMYSHIDCCMKAVDFVEKDGTGDYHKLYELLNDIEKHRKHDINLETCVGESMDAQANQRAYAFYKCLLKSTSADAFKKAFDLRELIKANKLPPGTRYSSEVDKQMKKIDDNICK	EI	290	Query 1 MFRKVFSVALVTCGLLIIVQAAKKVEQCEKRIPDSLKHKLCQIRQYQLLEGADMEKHIDC 60 M ++ ++L L+ +VQ +++CE ++ SLK KLCQ+RQY+L E DM HIDC Sbjct 1 MLKEAIFISLSALCLVAVVQGGT-IKECEGKMAASLKKKLCQVRQYKLFETPDMYSHIDC 59 Query 61 VMRALGFVHPDGSGNYHALIEPLNAIDKDRKHGFNLETCGGNRNNLPKRKRAYAFYKCML 120 M+A+ FV DG+G+YH L E LN I+K RKH NLETC G + +RAYAFYKC+L Sbjct 60 CMKAVDFVEKDGTGDYHKLYELLNDIEKHRKHDINLETCVGESMDAQANQRAYAFYKCLL 119 Quer…
gi|21314941|gb|AAM12343.1| contact-activation-inhibitor proteinhamadarin [Anopheles stephensi]	gi|21314941|gb|AAM12343.1	gi|16225977|gb|AAL16044.1| short form D7clu4 salivary protein [Anopheles stephensi]	gi|16225977|gb|AAL16044.1	420	166 bits (420)	7e-43	48	79/165 (48%)	67	109/165 (67%)	0	1/165 (0%)	Compositional matrix adjust.	1	166	164	1-165 (165)	1-164 (164)	MFRKVFSVALVTCGLLIIVQAAKKVEQCEKRIPDSLKHKLCQIRQYQLLEGADMEKHIDCVMRALGFVHPDGSGNYHALIEPLNAIDKDRKHGFNLETCGGNRNNLPKRKRAYAFYKCMLKSTSADSFKKTFDLKELVNAGKLSATAKYSPQVDTLMAQIDSMIC	M + ++L T + VQ V++CE ++ SLK KLC++RQY+L E DM HIDC ++A+GFV+ DGSG+YH LI+ L+ I K RKHG NLETC G +RAY +YKC+L + SA++FK FDL+EL+ AGKL + Y P+VD L+ +ID IC	MLKLAIFISLSTLCFVAAVQGGT-VKECEDKMAASLKSKLCEVRQYKLFESQDMYNHIDCCVKAVGFVNNDGSGDYHKLIKLLDKIKKSRKHGENLETCVGQSKRAGANQRAYVYYKCLLNTNSAETFKMAFDLRELIKAGKLPEGSSYGPEVDRLIREIDDKIC	LEIF	291	Query 1 MFRKVFSVALVTCGLLIIVQAAKKVEQCEKRIPDSLKHKLCQIRQYQLLEGADMEKHIDC 60 M + ++L T + VQ V++CE ++ SLK KLC++RQY+L E DM HIDC Sbjct 1 MLKLAIFISLSTLCFVAAVQGGT-VKECEDKMAASLKSKLCEVRQYKLFESQDMYNHIDC 59 Query 61 VMRALGFVHPDGSGNYHALIEPLNAIDKDRKHGFNLETCGGNRNNLPKRKRAYAFYKCML 120 ++A+GFV+ DGSG+YH LI+ L+ I K RKHG NLETC G +RAY +YKC+L Sbjct 60 CVKAVGFVNNDGSGDYHKLIKLLDKIKKSRKHGENLETCVGQSKRAGANQRAYVYYKCLL 119 Query…
gi|21314941|gb|AAM12343.1| contact-activation-inhibitor proteinhamadarin [Anopheles stephensi]	gi|21314941|gb|AAM12343.1	gi|17016228|gb|AAK84945.1| D7-related 4 protein [Anopheles gambiae]	gi|17016228|gb|AAK84945.1	407	161 bits (407)	2e-41	48	76/161 (48%)	68	109/161 (68%)	0	1/161 (0%)	Compositional matrix adjust.	1	166	165	1-161 (161)	1-160 (160)	MFRKVFSVALVTCGLLIIVQAAKKVEQCEKRIPDSLKHKLCQIRQYQLLEGADMEKHIDCVMRALGFVHPDGSGNYHALIEPLNAIDKDRKHGFNLETCGGNRNNLPKRKRAYAFYKCMLKSTSADSFKKTFDLKELVNAGKLSATAKYSPQVDTLMAQID	M R+V +T LL +VQ+ + V+ CE ++P SLK +LC+IR+Y+++EG +M+KHI CVMRAL FV+ DG G+YH L +PLN I+ D++H NLE C G +P +RA+ FYKC+LKST+ +FKK FDL EL AGK+ +Y+ + +M D	MIRQVIISYFLTVCLLALVQS-ETVQDCENKLPPSLKSRLCEIRRYEIIEGPEMDKHIHCVMRALDFVYEDGRGDYHKLYDPLNIIELDKRHDVNLEKCIGECVQVPTSERAHVFYKCLLKSTTGRTFKKVFDLMELKKAGKVPQHQRYTAEFVQIMKDYD	LEIF	292	Query 1 MFRKVFSVALVTCGLLIIVQAAKKVEQCEKRIPDSLKHKLCQIRQYQLLEGADMEKHIDC 60 M R+V +T LL +VQ+ + V+ CE ++P SLK +LC+IR+Y+++EG +M+KHI C Sbjct 1 MIRQVIISYFLTVCLLALVQS-ETVQDCENKLPPSLKSRLCEIRRYEIIEGPEMDKHIHC 59 Query 61 VMRALGFVHPDGSGNYHALIEPLNAIDKDRKHGFNLETCGGNRNNLPKRKRAYAFYKCML 120 VMRAL FV+ DG G+YH L +PLN I+ D++H NLE C G +P +RA+ FYKC+L Sbjct 60 VMRALDFVYEDGRGDYHKLYDPLNIIELDKRHDVNLEKCIGECVQVPTSERAHVFYKCLL…
gi|21314941|gb|AAM12343.1| contact-activation-inhibitor proteinhamadarin [Anopheles stephensi]	gi|21314941|gb|AAM12343.1	gi|13537670|emb|CAC35524.1| D7r4 protein [Anopheles gambiae]	gi|13537670|emb|CAC35524.1	407	161 bits (407)	2e-41	48	76/161 (48%)	68	109/161 (68%)	0	1/161 (0%)	Compositional matrix adjust.	1	166	165	1-161 (161)	1-160 (160)	MFRKVFSVALVTCGLLIIVQAAKKVEQCEKRIPDSLKHKLCQIRQYQLLEGADMEKHIDCVMRALGFVHPDGSGNYHALIEPLNAIDKDRKHGFNLETCGGNRNNLPKRKRAYAFYKCMLKSTSADSFKKTFDLKELVNAGKLSATAKYSPQVDTLMAQID	M R+V +T LL +VQ+ + V+ CE ++P SLK +LC+IR+Y+++EG +M+KHI CVMRAL FV+ DG G+YH L +PLN I+ D++H NLE C G +P +RA+ FYKC+LKST+ +FKK FDL EL AGK+ +Y+ + +M D	MIRQVIISYFLTVCLLALVQS-ETVQDCENKLPPSLKSRLCEIRRYEIIEGPEMDKHIHCVMRALDFVYEDGRGDYHKLYDPLNIIELDKRHDVNLEKCIGECVQVPTSERAHVFYKCLLKSTTGRTFKKVFDLMELKKAGKVPQHQRYTAEFVQIMKDYD	LEIF	293	Query 1 MFRKVFSVALVTCGLLIIVQAAKKVEQCEKRIPDSLKHKLCQIRQYQLLEGADMEKHIDC 60 M R+V +T LL +VQ+ + V+ CE ++P SLK +LC+IR+Y+++EG +M+KHI C Sbjct 1 MIRQVIISYFLTVCLLALVQS-ETVQDCENKLPPSLKSRLCEIRRYEIIEGPEMDKHIHC 59 Query 61 VMRALGFVHPDGSGNYHALIEPLNAIDKDRKHGFNLETCGGNRNNLPKRKRAYAFYKCML 120 VMRAL FV+ DG G+YH L +PLN I+ D++H NLE C G +P +RA+ FYKC+L Sbjct 60 VMRALDFVYEDGRGDYHKLYDPLNIIELDKRHDVNLEKCIGECVQVPTSERAHVFYKCLL…
gi|21314941|gb|AAM12343.1| contact-activation-inhibitor proteinhamadarin [Anopheles stephensi]	gi|21314941|gb|AAM12343.1	gi|158430172|pdb|2QEV|A Chain A, Crystal Structure Of Anopheles Gambiae D7r4	gi|158430172|pdb|2QEV|A	383	152 bits (383)	1e-38	49	68/140 (49%)	70	97/140 (70%)	0	0/140 (0%)	Compositional matrix adjust.	1	166	145	25-164 (140)	4-143 (140)	VEQCEKRIPDSLKHKLCQIRQYQLLEGADMEKHIDCVMRALGFVHPDGSGNYHALIEPLNAIDKDRKHGFNLETCGGNRNNLPKRKRAYAFYKCMLKSTSADSFKKTFDLKELVNAGKLSATAKYSPQVDTLMAQIDSMI	V+ CE ++P SLK +LC+IR+Y+++EG +M+KHI CVMRAL FV+ DG G+YH L +PLN I+ D++H NLE C G +P +RA+ FYKC+LKST+ +FKK FDL EL AGK+ +Y+ + +M D +	VQDCENKLPPSLKSRLCEIRRYEIIEGPEMDKHIHCVMRALDFVYEDGRGDYHKLYDPLNIIELDKRHDVNLEKCIGECVQVPTSERAHVFYKCLLKSTTGRTFKKVFDLMELKKAGKVPQHQRYTAEFVQIMKDYDKAL	LEIF	294	Query 25 VEQCEKRIPDSLKHKLCQIRQYQLLEGADMEKHIDCVMRALGFVHPDGSGNYHALIEPLN 84 V+ CE ++P SLK +LC+IR+Y+++EG +M+KHI CVMRAL FV+ DG G+YH L +PLN Sbjct 4 VQDCENKLPPSLKSRLCEIRRYEIIEGPEMDKHIHCVMRALDFVYEDGRGDYHKLYDPLN 63 Query 85 AIDKDRKHGFNLETCGGNRNNLPKRKRAYAFYKCMLKSTSADSFKKTFDLKELVNAGKLS 144 I+ D++H NLE C G +P +RA+ FYKC+LKST+ +FKK FDL EL AGK+ Sbjct 64 IIELDKRHDVNLEKCIGECVQVPTSERAHVFYKCLLKSTTGRTFKKVFDLMELKKAGK…
gi|21314941|gb|AAM12343.1| contact-activation-inhibitor proteinhamadarin [Anopheles stephensi]	gi|21314941|gb|AAM12343.1	gi|158430171|pdb|2QEO|B Chain B, Crystal Structure Of Anopheles Gambiae D7r4-Norepinephrine Complex	gi|158430171|pdb|2QEO|B	383	152 bits (383)	1e-38	49	68/140 (49%)	70	97/140 (70%)	0	0/140 (0%)	Compositional matrix adjust.	1	166	145	25-164 (140)	4-143 (140)	VEQCEKRIPDSLKHKLCQIRQYQLLEGADMEKHIDCVMRALGFVHPDGSGNYHALIEPLNAIDKDRKHGFNLETCGGNRNNLPKRKRAYAFYKCMLKSTSADSFKKTFDLKELVNAGKLSATAKYSPQVDTLMAQIDSMI	V+ CE ++P SLK +LC+IR+Y+++EG +M+KHI CVMRAL FV+ DG G+YH L +PLN I+ D++H NLE C G +P +RA+ FYKC+LKST+ +FKK FDL EL AGK+ +Y+ + +M D +	VQDCENKLPPSLKSRLCEIRRYEIIEGPEMDKHIHCVMRALDFVYEDGRGDYHKLYDPLNIIELDKRHDVNLEKCIGECVQVPTSERAHVFYKCLLKSTTGRTFKKVFDLMELKKAGKVPQHQRYTAEFVQIMKDYDKAL	LEIF	295	Query 25 VEQCEKRIPDSLKHKLCQIRQYQLLEGADMEKHIDCVMRALGFVHPDGSGNYHALIEPLN 84 V+ CE ++P SLK +LC+IR+Y+++EG +M+KHI CVMRAL FV+ DG G+YH L +PLN Sbjct 4 VQDCENKLPPSLKSRLCEIRRYEIIEGPEMDKHIHCVMRALDFVYEDGRGDYHKLYDPLN 63 Query 85 AIDKDRKHGFNLETCGGNRNNLPKRKRAYAFYKCMLKSTSADSFKKTFDLKELVNAGKLS 144 I+ D++H NLE C G +P +RA+ FYKC+LKST+ +FKK FDL EL AGK+ Sbjct 64 IIELDKRHDVNLEKCIGECVQVPTSERAHVFYKCLLKSTTGRTFKKVFDLMELKKAGK…
gi|21314941|gb|AAM12343.1| contact-activation-inhibitor proteinhamadarin [Anopheles stephensi]	gi|21314941|gb|AAM12343.1	gi|158430170|pdb|2QEO|A Chain A, Crystal Structure Of Anopheles Gambiae D7r4-Norepinephrine Complex	gi|158430170|pdb|2QEO|A	383	152 bits (383)	1e-38	49	68/140 (49%)	70	97/140 (70%)	0	0/140 (0%)	Compositional matrix adjust.	1	166	145	25-164 (140)	4-143 (140)	VEQCEKRIPDSLKHKLCQIRQYQLLEGADMEKHIDCVMRALGFVHPDGSGNYHALIEPLNAIDKDRKHGFNLETCGGNRNNLPKRKRAYAFYKCMLKSTSADSFKKTFDLKELVNAGKLSATAKYSPQVDTLMAQIDSMI	V+ CE ++P SLK +LC+IR+Y+++EG +M+KHI CVMRAL FV+ DG G+YH L +PLN I+ D++H NLE C G +P +RA+ FYKC+LKST+ +FKK FDL EL AGK+ +Y+ + +M D +	VQDCENKLPPSLKSRLCEIRRYEIIEGPEMDKHIHCVMRALDFVYEDGRGDYHKLYDPLNIIELDKRHDVNLEKCIGECVQVPTSERAHVFYKCLLKSTTGRTFKKVFDLMELKKAGKVPQHQRYTAEFVQIMKDYDKAL	LEIF	296	Query 25 VEQCEKRIPDSLKHKLCQIRQYQLLEGADMEKHIDCVMRALGFVHPDGSGNYHALIEPLN 84 V+ CE ++P SLK +LC+IR+Y+++EG +M+KHI CVMRAL FV+ DG G+YH L +PLN Sbjct 4 VQDCENKLPPSLKSRLCEIRRYEIIEGPEMDKHIHCVMRALDFVYEDGRGDYHKLYDPLN 63 Query 85 AIDKDRKHGFNLETCGGNRNNLPKRKRAYAFYKCMLKSTSADSFKKTFDLKELVNAGKLS 144 I+ D++H NLE C G +P +RA+ FYKC+LKST+ +FKK FDL EL AGK+ Sbjct 64 IIELDKRHDVNLEKCIGECVQVPTSERAHVFYKCLLKSTTGRTFKKVFDLMELKKAGK…
gi|21314941|gb|AAM12343.1| contact-activation-inhibitor proteinhamadarin [Anopheles stephensi]	gi|21314941|gb|AAM12343.1	gi|158430161|pdb|2QEH|A Chain A, Crystal Structure Of Anopheles Gambiae D7r4-Serotonin Complex	gi|158430161|pdb|2QEH|A	383	152 bits (383)	1e-38	49	68/140 (49%)	70	97/140 (70%)	0	0/140 (0%)	Compositional matrix adjust.	1	166	145	25-164 (140)	4-143 (140)	VEQCEKRIPDSLKHKLCQIRQYQLLEGADMEKHIDCVMRALGFVHPDGSGNYHALIEPLNAIDKDRKHGFNLETCGGNRNNLPKRKRAYAFYKCMLKSTSADSFKKTFDLKELVNAGKLSATAKYSPQVDTLMAQIDSMI	V+ CE ++P SLK +LC+IR+Y+++EG +M+KHI CVMRAL FV+ DG G+YH L +PLN I+ D++H NLE C G +P +RA+ FYKC+LKST+ +FKK FDL EL AGK+ +Y+ + +M D +	VQDCENKLPPSLKSRLCEIRRYEIIEGPEMDKHIHCVMRALDFVYEDGRGDYHKLYDPLNIIELDKRHDVNLEKCIGECVQVPTSERAHVFYKCLLKSTTGRTFKKVFDLMELKKAGKVPQHQRYTAEFVQIMKDYDKAL	LEIF	297	Query 25 VEQCEKRIPDSLKHKLCQIRQYQLLEGADMEKHIDCVMRALGFVHPDGSGNYHALIEPLN 84 V+ CE ++P SLK +LC+IR+Y+++EG +M+KHI CVMRAL FV+ DG G+YH L +PLN Sbjct 4 VQDCENKLPPSLKSRLCEIRRYEIIEGPEMDKHIHCVMRALDFVYEDGRGDYHKLYDPLN 63 Query 85 AIDKDRKHGFNLETCGGNRNNLPKRKRAYAFYKCMLKSTSADSFKKTFDLKELVNAGKLS 144 I+ D++H NLE C G +P +RA+ FYKC+LKST+ +FKK FDL EL AGK+ Sbjct 64 IIELDKRHDVNLEKCIGECVQVPTSERAHVFYKCLLKSTTGRTFKKVFDLMELKKAGK…
gi|21314941|gb|AAM12343.1| contact-activation-inhibitor proteinhamadarin [Anopheles stephensi]	gi|21314941|gb|AAM12343.1	gi|158430159|pdb|2QEB|B Chain B, Crystal Structure Of Anopheles Gambiae D7r4-Histamine Complex	gi|158430159|pdb|2QEB|B	383	152 bits (383)	1e-38	49	68/140 (49%)	70	97/140 (70%)	0	0/140 (0%)	Compositional matrix adjust.	1	166	145	25-164 (140)	4-143 (140)	VEQCEKRIPDSLKHKLCQIRQYQLLEGADMEKHIDCVMRALGFVHPDGSGNYHALIEPLNAIDKDRKHGFNLETCGGNRNNLPKRKRAYAFYKCMLKSTSADSFKKTFDLKELVNAGKLSATAKYSPQVDTLMAQIDSMI	V+ CE ++P SLK +LC+IR+Y+++EG +M+KHI CVMRAL FV+ DG G+YH L +PLN I+ D++H NLE C G +P +RA+ FYKC+LKST+ +FKK FDL EL AGK+ +Y+ + +M D +	VQDCENKLPPSLKSRLCEIRRYEIIEGPEMDKHIHCVMRALDFVYEDGRGDYHKLYDPLNIIELDKRHDVNLEKCIGECVQVPTSERAHVFYKCLLKSTTGRTFKKVFDLMELKKAGKVPQHQRYTAEFVQIMKDYDKAL	LEIF	298	Query 25 VEQCEKRIPDSLKHKLCQIRQYQLLEGADMEKHIDCVMRALGFVHPDGSGNYHALIEPLN 84 V+ CE ++P SLK +LC+IR+Y+++EG +M+KHI CVMRAL FV+ DG G+YH L +PLN Sbjct 4 VQDCENKLPPSLKSRLCEIRRYEIIEGPEMDKHIHCVMRALDFVYEDGRGDYHKLYDPLN 63 Query 85 AIDKDRKHGFNLETCGGNRNNLPKRKRAYAFYKCMLKSTSADSFKKTFDLKELVNAGKLS 144 I+ D++H NLE C G +P +RA+ FYKC+LKST+ +FKK FDL EL AGK+ Sbjct 64 IIELDKRHDVNLEKCIGECVQVPTSERAHVFYKCLLKSTTGRTFKKVFDLMELKKAGK…
gi|21314941|gb|AAM12343.1| contact-activation-inhibitor proteinhamadarin [Anopheles stephensi]	gi|21314941|gb|AAM12343.1	gi|158430158|pdb|2QEB|A Chain A, Crystal Structure Of Anopheles Gambiae D7r4-Histamine Complex	gi|158430158|pdb|2QEB|A	383	152 bits (383)	1e-38	49	68/140 (49%)	70	97/140 (70%)	0	0/140 (0%)	Compositional matrix adjust.	1	166	145	25-164 (140)	4-143 (140)	VEQCEKRIPDSLKHKLCQIRQYQLLEGADMEKHIDCVMRALGFVHPDGSGNYHALIEPLNAIDKDRKHGFNLETCGGNRNNLPKRKRAYAFYKCMLKSTSADSFKKTFDLKELVNAGKLSATAKYSPQVDTLMAQIDSMI	V+ CE ++P SLK +LC+IR+Y+++EG +M+KHI CVMRAL FV+ DG G+YH L +PLN I+ D++H NLE C G +P +RA+ FYKC+LKST+ +FKK FDL EL AGK+ +Y+ + +M D +	VQDCENKLPPSLKSRLCEIRRYEIIEGPEMDKHIHCVMRALDFVYEDGRGDYHKLYDPLNIIELDKRHDVNLEKCIGECVQVPTSERAHVFYKCLLKSTTGRTFKKVFDLMELKKAGKVPQHQRYTAEFVQIMKDYDKAL	LEIF	299	Query 25 VEQCEKRIPDSLKHKLCQIRQYQLLEGADMEKHIDCVMRALGFVHPDGSGNYHALIEPLN 84 V+ CE ++P SLK +LC+IR+Y+++EG +M+KHI CVMRAL FV+ DG G+YH L +PLN Sbjct 4 VQDCENKLPPSLKSRLCEIRRYEIIEGPEMDKHIHCVMRALDFVYEDGRGDYHKLYDPLN 63 Query 85 AIDKDRKHGFNLETCGGNRNNLPKRKRAYAFYKCMLKSTSADSFKKTFDLKELVNAGKLS 144 I+ D++H NLE C G +P +RA+ FYKC+LKST+ +FKK FDL EL AGK+ Sbjct 64 IIELDKRHDVNLEKCIGECVQVPTSERAHVFYKCLLKSTTGRTFKKVFDLMELKKAGK…
gi|21314941|gb|AAM12343.1| contact-activation-inhibitor proteinhamadarin [Anopheles stephensi]	gi|21314941|gb|AAM12343.1	gi|158429477|pdb|2PQL|A Chain A, Crystal Structure Of Anopheles Gambiae D7r4-Tryptamine Complex	gi|158429477|pdb|2PQL|A	383	152 bits (383)	1e-38	49	68/140 (49%)	70	97/140 (70%)	0	0/140 (0%)	Compositional matrix adjust.	1	166	145	25-164 (140)	4-143 (140)	VEQCEKRIPDSLKHKLCQIRQYQLLEGADMEKHIDCVMRALGFVHPDGSGNYHALIEPLNAIDKDRKHGFNLETCGGNRNNLPKRKRAYAFYKCMLKSTSADSFKKTFDLKELVNAGKLSATAKYSPQVDTLMAQIDSMI	V+ CE ++P SLK +LC+IR+Y+++EG +M+KHI CVMRAL FV+ DG G+YH L +PLN I+ D++H NLE C G +P +RA+ FYKC+LKST+ +FKK FDL EL AGK+ +Y+ + +M D +	VQDCENKLPPSLKSRLCEIRRYEIIEGPEMDKHIHCVMRALDFVYEDGRGDYHKLYDPLNIIELDKRHDVNLEKCIGECVQVPTSERAHVFYKCLLKSTTGRTFKKVFDLMELKKAGKVPQHQRYTAEFVQIMKDYDKAL	LEIF	300	Query 25 VEQCEKRIPDSLKHKLCQIRQYQLLEGADMEKHIDCVMRALGFVHPDGSGNYHALIEPLN 84 V+ CE ++P SLK +LC+IR+Y+++EG +M+KHI CVMRAL FV+ DG G+YH L +PLN Sbjct 4 VQDCENKLPPSLKSRLCEIRRYEIIEGPEMDKHIHCVMRALDFVYEDGRGDYHKLYDPLN 63 Query 85 AIDKDRKHGFNLETCGGNRNNLPKRKRAYAFYKCMLKSTSADSFKKTFDLKELVNAGKLS 144 I+ D++H NLE C G +P +RA+ FYKC+LKST+ +FKK FDL EL AGK+ Sbjct 64 IIELDKRHDVNLEKCIGECVQVPTSERAHVFYKCLLKSTTGRTFKKVFDLMELKKAGK…
gi|21314941|gb|AAM12343.1| contact-activation-inhibitor proteinhamadarin [Anopheles stephensi]	gi|21314941|gb|AAM12343.1	gi|4127333|emb|CAA76823.1| D7r1 protein [Anopheles gambiae]	gi|4127333|emb|CAA76823.1	372	147 bits (372)	3e-37	61	68/112 (61%)	80	89/112 (80%)	0	1/112 (0%)	Compositional matrix adjust.	1	166	111	1-112 (112)	1-111 (111)	MFRKVFSVALVTCGLLIIVQAAKKVEQCEKRIPDSLKHKLCQIRQYQLLEGADMEKHIDCVMRALGFVHPDGSGNYHALIEPLNAIDKDRKHGFNLETCGGNRNNLPKRKRA	MF K+ V+L+ CGL +I QA V++CEK++P SLK +LC+IR+Y+LL+ DM+KH+DCVM+AL FV PDG+G+YH LI+PLNAI+KDRKH FNLE CGG +LP KRA	MFNKLHLVSLLACGLFVIAQA-NTVKKCEKKMPASLKSQLCEIRKYKLLDTPDMDKHMDCVMKALDFVRPDGTGDYHKLIKPLNAIEKDRKHDFNLEKCGGQTQHLPVGKRA	LEIF	301	Query 1 MFRKVFSVALVTCGLLIIVQAAKKVEQCEKRIPDSLKHKLCQIRQYQLLEGADMEKHIDC 60 MF K+ V+L+ CGL +I QA V++CEK++P SLK +LC+IR+Y+LL+ DM+KH+DC Sbjct 1 MFNKLHLVSLLACGLFVIAQA-NTVKKCEKKMPASLKSQLCEIRKYKLLDTPDMDKHMDC 59 Query 61 VMRALGFVHPDGSGNYHALIEPLNAIDKDRKHGFNLETCGGNRNNLPKRKRA 112 VM+AL FV PDG+G+YH LI+PLNAI+KDRKH FNLE CGG +LP KRA
gi|21314941|gb|AAM12343.1| contact-activation-inhibitor proteinhamadarin [Anopheles stephensi]	gi|21314941|gb|AAM12343.1	gi|29501378|gb|AAO74839.1| short D7-5 salivary protein precursor [Anopheles stephensi]	gi|29501378|gb|AAO74839.1	330	131 bits (330)	2e-32	58	59/102 (58%)	73	74/102 (73%)	0	0/102 (0%)	Compositional matrix adjust.	1	166	151	25-126 (102)	43-144 (102)	VEQCEKRIPDSLKHKLCQIRQYQLLEGADMEKHIDCVMRALGFVHPDGSGNYHALIEPLNAIDKDRKHGFNLETCGGNRNNLPKRKRAYAFYKCMLKSTSAD	+++CE ++ SLK KLCQ+RQY+L E DM HIDC M+A+ FV DG+G+YH L E LN I+K RKH NLETC G + +RAYAFYKC+LKSTSAD	IKECESKMAASLKKKLCQVRQYKLFETTDMYSHIDCCMKAVDFVEKDGTGDYHKLYELLNNIEKHRKHDINLETCVGESMDAQANQRAYAFYKCLLKSTSAD	LEIF	302	Query 25 VEQCEKRIPDSLKHKLCQIRQYQLLEGADMEKHIDCVMRALGFVHPDGSGNYHALIEPLN 84 +++CE ++ SLK KLCQ+RQY+L E DM HIDC M+A+ FV DG+G+YH L E LN Sbjct 43 IKECESKMAASLKKKLCQVRQYKLFETTDMYSHIDCCMKAVDFVEKDGTGDYHKLYELLN 102 Query 85 AIDKDRKHGFNLETCGGNRNNLPKRKRAYAFYKCMLKSTSAD 126 I+K RKH NLETC G + +RAYAFYKC+LKSTSAD
gi|21314941|gb|AAM12343.1| contact-activation-inhibitor proteinhamadarin [Anopheles stephensi]	gi|21314941|gb|AAM12343.1	gi|17016226|gb|AAK84943.1| D7-related 3 protein [Anopheles gambiae]	gi|17016226|gb|AAK84943.1	298	119 bits (298)	1e-28	37	61/168 (37%)	56	94/168 (56%)	1	3/168 (1%)	Compositional matrix adjust.	1	166	169	1-165 (165)	1-168 (168)	MFRKVFSVALVTCGLLIIVQAAKK--VEQCEKRIPDSLKHKLCQIRQYQLLEGADMEKHIDCVMRALGFVHPDGSGNYHALIEPLNAIDKDRKHGFNLETCGGNRNNLPKRKRAYAFYKCMLKSTSADSFKKTFDLKELVNAGKLSATAKYSP-QVDTLMAQIDSMIC	MF K+ A++ L + QA ++ VE+CE+ IP SLK ++C++RQY ++G DM+ H+ CV+ LGFV +G + L+ L +D D H +++ C + +A FY C L ++SA +FK D EL+ AGKL ++ QV LM QID +C	MFGKLLPCAILLWCLFSLGQARQEETVEECERNIPASLKERVCELRQYTPVQGKDMDSHMQCVLEVLGFVEDNGELVFQELLGVLKMVDPDGDHAGSMKKCNAEAEKVDTSSKANTFYTCFLGTSSAQAFKYAVDYVELLRAGKLDMGTTFNAGQVSALMKQIDDGLC	LEIF	303	Query 1 MFRKVFSVALVTCGLLIIVQAAKK--VEQCEKRIPDSLKHKLCQIRQYQLLEGADMEKHI 58 MF K+ A++ L + QA ++ VE+CE+ IP SLK ++C++RQY ++G DM+ H+ Sbjct 1 MFGKLLPCAILLWCLFSLGQARQEETVEECERNIPASLKERVCELRQYTPVQGKDMDSHM 60 Query 59 DCVMRALGFVHPDGSGNYHALIEPLNAIDKDRKHGFNLETCGGNRNNLPKRKRAYAFYKC 118 CV+ LGFV +G + L+ L +D D H +++ C + +A FY C Sbjct 61 QCVLEVLGFVEDNGELVFQELLGVLKMVDPDGDHAGSMKKCNAEAEKVDTSSKANTFYTC 120 Query 119 M…
gi|21314941|gb|AAM12343.1| contact-activation-inhibitor proteinhamadarin [Anopheles stephensi]	gi|21314941|gb|AAM12343.1	gi|4538891|emb|CAB39729.1| D7-related 3 protein [Anopheles gambiae]	gi|4538891|emb|CAB39729.1	298	119 bits (298)	1e-28	37	61/168 (37%)	56	94/168 (56%)	1	3/168 (1%)	Compositional matrix adjust.	1	166	169	1-165 (165)	1-168 (168)	MFRKVFSVALVTCGLLIIVQAAKK--VEQCEKRIPDSLKHKLCQIRQYQLLEGADMEKHIDCVMRALGFVHPDGSGNYHALIEPLNAIDKDRKHGFNLETCGGNRNNLPKRKRAYAFYKCMLKSTSADSFKKTFDLKELVNAGKLSATAKYSP-QVDTLMAQIDSMIC	MF K+ A++ L + QA ++ VE+CE+ IP SLK ++C++RQY ++G DM+ H+ CV+ LGFV +G + L+ L +D D H +++ C + +A FY C L ++SA +FK D EL+ AGKL ++ QV LM QID +C	MFGKLLPCAILLWCLFSLGQARQEETVEECERNIPASLKERVCELRQYTPVQGKDMDSHMQCVLEVLGFVEDNGELVFQELLGVLKMVDPDGDHAGSMKKCNAEAEKVDTSSKANTFYTCFLGTSSAQAFKYAVDYVELLRAGKLDMGTTFNAGQVSALMKQIDDGLC	LEIF	304	Query 1 MFRKVFSVALVTCGLLIIVQAAKK--VEQCEKRIPDSLKHKLCQIRQYQLLEGADMEKHI 58 MF K+ A++ L + QA ++ VE+CE+ IP SLK ++C++RQY ++G DM+ H+ Sbjct 1 MFGKLLPCAILLWCLFSLGQARQEETVEECERNIPASLKERVCELRQYTPVQGKDMDSHM 60 Query 59 DCVMRALGFVHPDGSGNYHALIEPLNAIDKDRKHGFNLETCGGNRNNLPKRKRAYAFYKC 118 CV+ LGFV +G + L+ L +D D H +++ C + +A FY C Sbjct 61 QCVLEVLGFVEDNGELVFQELLGVLKMVDPDGDHAGSMKKCNAEAEKVDTSSKANTFYTC 120 Query 119 M…
gi|21314941|gb|AAM12343.1| contact-activation-inhibitor proteinhamadarin [Anopheles stephensi]	gi|21314941|gb|AAM12343.1	gi|114864694|gb|ABI83758.1| short form D7 salivary protein 3 [Anopheles funestus]	gi|114864694|gb|ABI83758.1	298	119 bits (298)	1e-28	37	60/163 (37%)	59	96/163 (59%)	1	2/163 (1%)	Compositional matrix adjust.	1	166	169	5-165 (161)	6-168 (163)	VFSVALVTCGL-LIIVQAAKKVEQCEKRIPDSLKHKLCQIRQYQLLEGADMEKHIDCVMRALGFVHPDGSGNYHALIEPLNAIDKDRKHGFNLETCGGNRNNLPKRKRAYAFYKCMLKSTSADSFKKTFDLKELVNAGKLSATAKY-SPQVDTLMAQIDSMIC	+ VAL+ C L L+ + + VEQCE+ +P SLK ++C+IRQY ++G DM+ H+ CV++ +GFV G + L+ L D + H N++TC + + +A FY C LK++S+ +FK FD EL+ AGK+ + + + +V LM QID +C	LLKVALLWCILALVKAREEETVEQCEQVMPQSLKGRICEIRQYTPVKGQDMDNHMQCVLQVIGFVEESGDVVFQELLGLLKMTDSKQDHVGNIKTCKAEADQVASSSKANKFYTCFLKTSSSQAFKMAFDYVELLLAGKIRSDMPFDASRVSMLMKQIDDGLC	LEIF	305	Query 5 VFSVALVTCGL-LIIVQAAKKVEQCEKRIPDSLKHKLCQIRQYQLLEGADMEKHIDCVMR 63 + VAL+ C L L+ + + VEQCE+ +P SLK ++C+IRQY ++G DM+ H+ CV++ Sbjct 6 LLKVALLWCILALVKAREEETVEQCEQVMPQSLKGRICEIRQYTPVKGQDMDNHMQCVLQ 65 Query 64 ALGFVHPDGSGNYHALIEPLNAIDKDRKHGFNLETCGGNRNNLPKRKRAYAFYKCMLKST 123 +GFV G + L+ L D + H N++TC + + +A FY C LK++ Sbjct 66 VIGFVEESGDVVFQELLGLLKMTDSKQDHVGNIKTCKAEADQVASSSKANKFYTCFLKTS 125 Query 1…
gi|21314941|gb|AAM12343.1| contact-activation-inhibitor proteinhamadarin [Anopheles stephensi]	gi|21314941|gb|AAM12343.1	gi|16798386|gb|AAL29441.1|AF427696_1 D7-related 3.2 protein [Anopheles darlingi]	gi|16798386|gb|AAL29441.1|AF427696_1	287	115 bits (287)	2e-27	37	61/169 (37%)	58	97/169 (58%)	2	5/169 (2%)	Compositional matrix adjust.	1	166	169	1-165 (165)	1-168 (168)	MFRKV-FSVALVTCGLLIIVQAA--KKVEQCEKRIPDSLKHKLCQIRQYQLLEGADMEKHIDCVMRALGFVHPDGSGNYHALIEPLNAIDKDRKHGFNLETCGGNRNNLPKRKRAYAFYKCMLKSTSADSFKKTFDLKELVNAGKLSATAKYSP-QVDTLMAQIDSMIC	MF+++ ++V LV C + VQA K VE+CEK IP SLK ++C++RQY DM+KH+ CV+ +GFV +G + L+ L + KH N++ C + K+A FY C L + S ++FK + D EL+ AGKL ++++ Q+ L+ +ID +C	MFKQLLYAVGLVWC-WMAFVQAGEPKTVEECEKNIPSSLKDRICELRQYTPDTSPDMDKHMQCVLHVVGFVDRNGEVEFQELLGLLTIAEPRGKHAENIKKCVAESAKVNASKKANTFYTCFLTTDSVEAFKLSVDFVELIRAGKLKPNSQFNAGQIKALIKEIDDGLC	LEIF	306	Query 1 MFRKV-FSVALVTCGLLIIVQAA--KKVEQCEKRIPDSLKHKLCQIRQYQLLEGADMEKH 57 MF+++ ++V LV C + VQA K VE+CEK IP SLK ++C++RQY DM+KH Sbjct 1 MFKQLLYAVGLVWC-WMAFVQAGEPKTVEECEKNIPSSLKDRICELRQYTPDTSPDMDKH 59 Query 58 IDCVMRALGFVHPDGSGNYHALIEPLNAIDKDRKHGFNLETCGGNRNNLPKRKRAYAFYK 117 + CV+ +GFV +G + L+ L + KH N++ C + K+A FY Sbjct 60 MQCVLHVVGFVDRNGEVEFQELLGLLTIAEPRGKHAENIKKCVAESAKVNASKKANTFYT 119 Query 118 CMLK…
gi|21314941|gb|AAM12343.1| contact-activation-inhibitor proteinhamadarin [Anopheles stephensi]	gi|21314941|gb|AAM12343.1	gi|16225968|gb|AAL16041.1| short form D7r3 salivary protein [Anopheles arabiensis]	gi|16225968|gb|AAL16041.1	285	114 bits (285)	4e-27	36	59/165 (36%)	56	92/165 (56%)	1	3/165 (1%)	Compositional matrix adjust.	1	166	181	4-165 (162)	16-180 (165)	KVFSVALVTCGLLIIVQAAKK--VEQCEKRIPDSLKHKLCQIRQYQLLEGADMEKHIDCVMRALGFVHPDGSGNYHALIEPLNAIDKDRKHGFNLETCGGNRNNLPKRKRAYAFYKCMLKSTSADSFKKTFDLKELVNAGKLSATAKYSP-QVDTLMAQIDSMIC	K+ A++ L + QA ++ VE+CE+ IP SLK ++C++RQY ++G DM+ H+ CV+ LGFV +G + L+ L +D D H +++ C + +A FY C L ++SA +FK D EL+ AGKL ++ QV LM QID +C	KLLPCAILVWCLFSLGQARQEETVEECERNIPASLKGRVCELRQYTPVQGKDMDSHMQCVLEVLGFVEYNGELLFQELLGVLKMVDPDGDHAGSMKKCNAEAEKVDTSSKANTFYTCFLGTSSAQAFKYAVDYVELLRAGKLDMGTTFNAGQVSALMKQIDDGLC	LEIF	307	Query 4 KVFSVALVTCGLLIIVQAAKK--VEQCEKRIPDSLKHKLCQIRQYQLLEGADMEKHIDCV 61 K+ A++ L + QA ++ VE+CE+ IP SLK ++C++RQY ++G DM+ H+ CV Sbjct 16 KLLPCAILVWCLFSLGQARQEETVEECERNIPASLKGRVCELRQYTPVQGKDMDSHMQCV 75 Query 62 MRALGFVHPDGSGNYHALIEPLNAIDKDRKHGFNLETCGGNRNNLPKRKRAYAFYKCMLK 121 + LGFV +G + L+ L +D D H +++ C + +A FY C L Sbjct 76 LEVLGFVEYNGELLFQELLGVLKMVDPDGDHAGSMKKCNAEAEKVDTSSKANTFYTCFLG 135 Query 122 …
gi|21314941|gb|AAM12343.1| contact-activation-inhibitor proteinhamadarin [Anopheles stephensi]	gi|21314941|gb|AAM12343.1	gi|29501376|gb|AAO74838.1| short D7-4 salivary protein precursor [Anopheles stephensi]	gi|29501376|gb|AAO74838.1	284	114 bits (284)	4e-27	36	60/168 (36%)	58	97/168 (58%)	2	4/168 (2%)	Compositional matrix adjust.	1	166	168	1-165 (165)	1-167 (167)	MFRKVFSVALVTCGLLIIVQAAKK--VEQCEKRIPDSLKHKLCQIRQYQLLEGADMEKHIDCVMRALGFVHPDGSGNYHALIEPLNAIDKDRKHGFNLETCGGNRNNLPKRKRAYAFYKCMLKSTSADSFKKTFDLKELVNAGKLSATAKYSPQVDT-LMAQIDSMIC	M + + +V L+ C L+ + QA K+ VE+CEK IPDSLK ++C++RQY + DM+KH+ C++ +GFV+ +G N L+ L +D H N++ C +N+ K+A FY C L ++S+ FK D EL+ AGK+ + + V L+ +ID +C	MNKLLLTVGLLWC-LVSLGQARKESTVEECEKNIPDSLKDRVCELRQYTPVASDDMDKHMQCILEVVGFVNGNGEVNESELLSLLQRVDSSVPHAANMKKCVMEASNVGSGKKANTFYTCFLGTSSSTGFKNAVDYNELLRAGKMRLSDPFDVSVVARLIKEIDDGLC	LEIF	308	Query 1 MFRKVFSVALVTCGLLIIVQAAKK--VEQCEKRIPDSLKHKLCQIRQYQLLEGADMEKHI 58 M + + +V L+ C L+ + QA K+ VE+CEK IPDSLK ++C++RQY + DM+KH+ Sbjct 1 MNKLLLTVGLLWC-LVSLGQARKESTVEECEKNIPDSLKDRVCELRQYTPVASDDMDKHM 59 Query 59 DCVMRALGFVHPDGSGNYHALIEPLNAIDKDRKHGFNLETCGGNRNNLPKRKRAYAFYKC 118 C++ +GFV+ +G N L+ L +D H N++ C +N+ K+A FY C Sbjct 60 QCILEVVGFVNGNGEVNESELLSLLQRVDSSVPHAANMKKCVMEASNVGSGKKANTFYTC 119 Query …
gi|21314941|gb|AAM12343.1| contact-activation-inhibitor proteinhamadarin [Anopheles stephensi]	gi|21314941|gb|AAM12343.1	gi|114864704|gb|ABI83759.1| short form D7 salivary protein 2 [Anopheles funestus]	gi|114864704|gb|ABI83759.1	283	113 bits (283)	6e-27	36	60/169 (36%)	58	98/169 (58%)	2	5/169 (2%)	Compositional matrix adjust.	1	166	169	1-165 (165)	1-168 (168)	MFRKVF-SVALVTCGLLIIVQAAKK--VEQCEKRIPDSLKHKLCQIRQYQLLEGADMEKHIDCVMRALGFVHPDGSGNYHALIEPLNAIDKDRKHGFNLETCGGNRNNLPKRKRAYAFYKCMLKSTSADSFKKTFDLKELVNAGKLSATAKYS-PQVDTLMAQIDSMIC	M +K+ SV LV C L+ + QA K+ VE+CEK IP SLK ++C++RQY + DM+KH+ C++ +GFV+ +G + L+ L +D H N++ C + + K+A FY C L ++S+ SFK D EL+ AGK+ + + +V ++ +ID +C	MLKKLLLSVGLVWC-LITLGQARKESTVEECEKNIPASLKDRVCELRQYTPVSSDDMDKHMQCILEVVGFVNGNGEVKENELLTLLQRVDSSVAHAANMKKCATEASTVGNAKKANTFYTCFLGTSSSASFKNAVDYNELLKAGKMRLSDPFDMSRVTAMIKEIDDGLC	LEIF	309	Query 1 MFRKVF-SVALVTCGLLIIVQAAKK--VEQCEKRIPDSLKHKLCQIRQYQLLEGADMEKH 57 M +K+ SV LV C L+ + QA K+ VE+CEK IP SLK ++C++RQY + DM+KH Sbjct 1 MLKKLLLSVGLVWC-LITLGQARKESTVEECEKNIPASLKDRVCELRQYTPVSSDDMDKH 59 Query 58 IDCVMRALGFVHPDGSGNYHALIEPLNAIDKDRKHGFNLETCGGNRNNLPKRKRAYAFYK 117 + C++ +GFV+ +G + L+ L +D H N++ C + + K+A FY Sbjct 60 MQCILEVVGFVNGNGEVKENELLTLLQRVDSSVAHAANMKKCATEASTVGNAKKANTFYT 119 Query 1…
gi|21314941|gb|AAM12343.1| contact-activation-inhibitor proteinhamadarin [Anopheles stephensi]	gi|21314941|gb|AAM12343.1	gi|17016227|gb|AAK84944.1| D7-related 2 protein [Anopheles gambiae]	gi|17016227|gb|AAK84944.1	280	112 bits (280)	2e-26	38	63/169 (38%)	57	95/169 (57%)	2	5/169 (2%)	Compositional matrix adjust.	1	166	168	1-165 (165)	1-168 (168)	MFRKVF-SVALVTCGLLIIVQAAKK--VEQCEKRIPDSLKHKLCQIRQYQLLEGADMEKHIDCVMRALGFVHPDGSGNYHALIEPLNAIDKDRKHGFNLETCGGNRNNLPKRKRAYAFYKCMLKSTSADSFKKTFDLKELVNAGKLSATAKYS-PQVDTLMAQIDSMIC	MF+K+ SV LV C L+ + QA K+ VE+CEK I DSLK ++C++RQY + DM+KH+ CV+ +GFV +G L+E L +D H N++ C + K+A FY C L ++S FK D EL+ AGK+ + + +V L+ +ID +C	MFKKLLLSVGLVWC-LISLGQARKESTVEECEKNIGDSLKDRVCELRQYTPVSSDDMDKHMQCVLEVVGFVDGNGEVKESVLLELLQRVDSGVNHAANMKKCVTEASTSGSDKKANTFYTCFLGTSSLAGFKNAVDYNELLKAGKMQTSDPFDMNRVAALIKEIDDGLC	LEIF	310	Query 1 MFRKVF-SVALVTCGLLIIVQAAKK--VEQCEKRIPDSLKHKLCQIRQYQLLEGADMEKH 57 MF+K+ SV LV C L+ + QA K+ VE+CEK I DSLK ++C++RQY + DM+KH Sbjct 1 MFKKLLLSVGLVWC-LISLGQARKESTVEECEKNIGDSLKDRVCELRQYTPVSSDDMDKH 59 Query 58 IDCVMRALGFVHPDGSGNYHALIEPLNAIDKDRKHGFNLETCGGNRNNLPKRKRAYAFYK 117 + CV+ +GFV +G L+E L +D H N++ C + K+A FY Sbjct 60 MQCVLEVVGFVDGNGEVKESVLLELLQRVDSGVNHAANMKKCVTEASTSGSDKKANTFYT 119 Query 118 C…
gi|21314941|gb|AAM12343.1| contact-activation-inhibitor proteinhamadarin [Anopheles stephensi]	gi|21314941|gb|AAM12343.1	gi|4538889|emb|CAB39728.1| D7-related 2 protein [Anopheles gambiae]	gi|4538889|emb|CAB39728.1	280	112 bits (280)	2e-26	38	63/169 (38%)	57	95/169 (57%)	2	5/169 (2%)	Compositional matrix adjust.	1	166	168	1-165 (165)	1-168 (168)	MFRKVF-SVALVTCGLLIIVQAAKK--VEQCEKRIPDSLKHKLCQIRQYQLLEGADMEKHIDCVMRALGFVHPDGSGNYHALIEPLNAIDKDRKHGFNLETCGGNRNNLPKRKRAYAFYKCMLKSTSADSFKKTFDLKELVNAGKLSATAKYS-PQVDTLMAQIDSMIC	MF+K+ SV LV C L+ + QA K+ VE+CEK I DSLK ++C++RQY + DM+KH+ CV+ +GFV +G L+E L +D H N++ C + K+A FY C L ++S FK D EL+ AGK+ + + +V L+ +ID +C	MFKKLLLSVGLVWC-LISLGQARKESTVEECEKNIGDSLKDRVCELRQYTPVSSDDMDKHMQCVLEVVGFVDGNGEVKESVLLELLQRVDSGVNHAANMKKCVTEASTSGSDKKANTFYTCFLGTSSLAGFKNAVDYNELLKAGKMQTSDPFDMNRVAALIKEIDDGLC	LEIF	311	Query 1 MFRKVF-SVALVTCGLLIIVQAAKK--VEQCEKRIPDSLKHKLCQIRQYQLLEGADMEKH 57 MF+K+ SV LV C L+ + QA K+ VE+CEK I DSLK ++C++RQY + DM+KH Sbjct 1 MFKKLLLSVGLVWC-LISLGQARKESTVEECEKNIGDSLKDRVCELRQYTPVSSDDMDKH 59 Query 58 IDCVMRALGFVHPDGSGNYHALIEPLNAIDKDRKHGFNLETCGGNRNNLPKRKRAYAFYK 117 + CV+ +GFV +G L+E L +D H N++ C + K+A FY Sbjct 60 MQCVLEVVGFVDGNGEVKESVLLELLQRVDSGVNHAANMKKCVTEASTSGSDKKANTFYT 119 Query 118 C…
gi|21314941|gb|AAM12343.1| contact-activation-inhibitor proteinhamadarin [Anopheles stephensi]	gi|21314941|gb|AAM12343.1	gi|208657481|gb|ACI30037.1| short from D7 salivary protein [Anopheles darlingi]	gi|208657481|gb|ACI30037.1	276	110 bits (276)	4e-26	40	51/130 (40%)	63	81/130 (63%)	0	1/130 (0%)	Compositional matrix adjust.	1	166	136	7-135 (129)	4-133 (130)	SVALVTCGLLIIVQAAKKVEQCEKRIPDSLKHKLCQIRQYQLLEGADMEKHIDCVMRALGFVHPDGSGNYHALIEPLNAIDKDRKHGFNLETCGGNRNNL-PKRKRAYAFYKCMLKSTSADSFKKTFDLK	S AL ++++ A ++QC+ DS K + C+ ++++ + G DM+K +DCV++A+ V G NYH L +P+N I++ RKH +NLE C G L PK KRA AFYKC++ + S D+FKK + +	STALTLLAIVLVQVAGYSLDQCKSVFSDSAKKQFCKTKRFETIPGVDMDKALDCVLQAVNVVDKTGYANYHGLHQPMNNIEQHRKHDYNLEICIGKSFRLEPKIKRANAFYKCIMNTDSKDTFKKVLNAR	LEIF	312	Query 7 SVALVTCGLLIIVQAAKKVEQCEKRIPDSLKHKLCQIRQYQLLEGADMEKHIDCVMRALG 66 S AL ++++ A ++QC+ DS K + C+ ++++ + G DM+K +DCV++A+ Sbjct 4 STALTLLAIVLVQVAGYSLDQCKSVFSDSAKKQFCKTKRFETIPGVDMDKALDCVLQAVN 63 Query 67 FVHPDGSGNYHALIEPLNAIDKDRKHGFNLETCGGNRNNL-PKRKRAYAFYKCMLKSTSA 125 V G NYH L +P+N I++ RKH +NLE C G L PK KRA AFYKC++ + S Sbjct 64 VVDKTGYANYHGLHQPMNNIEQHRKHDYNLEICIGKSFRLEPKIKRANAFYKCIMNTDSK 123 Que…
gi|21314941|gb|AAM12343.1| contact-activation-inhibitor proteinhamadarin [Anopheles stephensi]	gi|21314941|gb|AAM12343.1	gi|16225965|gb|AAL16040.1| short form D7r2 salivary protein [Anopheles arabiensis]	gi|16225965|gb|AAL16040.1	274	110 bits (274)	7e-26	37	62/169 (37%)	57	95/169 (57%)	2	5/169 (2%)	Compositional matrix adjust.	1	166	168	1-165 (165)	1-168 (168)	MFRKVF-SVALVTCGLLIIVQAAKK--VEQCEKRIPDSLKHKLCQIRQYQLLEGADMEKHIDCVMRALGFVHPDGSGNYHALIEPLNAIDKDRKHGFNLETCGGNRNNLPKRKRAYAFYKCMLKSTSADSFKKTFDLKELVNAGKLSATAKYS-PQVDTLMAQIDSMIC	MF+K+ SV LV C L+ + QA K+ VE+CEK I DSLK ++C++RQY + DM+KH+ CV+ +GFV +G L++ L +D H N++ C + K+A FY C L ++S FK D EL+ AGK+ + + +V L+ +ID +C	MFKKLLLSVGLVWC-LISLGQARKESTVEECEKNIGDSLKDRVCELRQYTPVSSDDMDKHMQCVLEVVGFVDGNGEVKESVLLKLLQRVDSGVNHAANMKKCVTEASTSGSDKKANTFYTCFLGTSSLAGFKNAVDYNELLKAGKMQTSDPFDMNRVAALIKEIDDGLC	LEIF	313	Query 1 MFRKVF-SVALVTCGLLIIVQAAKK--VEQCEKRIPDSLKHKLCQIRQYQLLEGADMEKH 57 MF+K+ SV LV C L+ + QA K+ VE+CEK I DSLK ++C++RQY + DM+KH Sbjct 1 MFKKLLLSVGLVWC-LISLGQARKESTVEECEKNIGDSLKDRVCELRQYTPVSSDDMDKH 59 Query 58 IDCVMRALGFVHPDGSGNYHALIEPLNAIDKDRKHGFNLETCGGNRNNLPKRKRAYAFYK 117 + CV+ +GFV +G L++ L +D H N++ C + K+A FY Sbjct 60 MQCVLEVVGFVDGNGEVKESVLLKLLQRVDSGVNHAANMKKCVTEASTSGSDKKANTFYT 119 Query 118 C…
gi|21314941|gb|AAM12343.1| contact-activation-inhibitor proteinhamadarin [Anopheles stephensi]	gi|21314941|gb|AAM12343.1	gi|208657479|gb|ACI30036.1| D7 salivary protein super short form [Anopheles darlingi]	gi|208657479|gb|ACI30036.1	268	107 bits (268)	3e-25	40	51/130 (40%)	62	80/130 (62%)	0	1/130 (0%)	Compositional matrix adjust.	1	166	136	7-135 (129)	4-133 (130)	SVALVTCGLLIIVQAAKKVEQCEKRIPDSLKHKLCQIRQYQLLEGADMEKHIDCVMRALGFVHPDGSGNYHALIEPLNAIDKDRKHGFNLETCGGNRNNL-PKRKRAYAFYKCMLKSTSADSFKKTFDLK	S AL ++++ A ++QC+ DS K + C+ ++++ + G DM+K +DCV++A+ V G NYH L +P+N I++ RKH NLE C G L PK KRA AFYKC++ + S D+FKK + +	STALTLLVIVLVQVAGYSLDQCKSVFSDSAKKQFCKTKRFETIPGVDMDKALDCVLQAVNVVDKTGYANYHGLHQPMNNIEQHRKHDINLEICIGKSFRLEPKIKRANAFYKCIMNTDSKDTFKKELNAR	LEIF	314	Query 7 SVALVTCGLLIIVQAAKKVEQCEKRIPDSLKHKLCQIRQYQLLEGADMEKHIDCVMRALG 66 S AL ++++ A ++QC+ DS K + C+ ++++ + G DM+K +DCV++A+ Sbjct 4 STALTLLVIVLVQVAGYSLDQCKSVFSDSAKKQFCKTKRFETIPGVDMDKALDCVLQAVN 63 Query 67 FVHPDGSGNYHALIEPLNAIDKDRKHGFNLETCGGNRNNL-PKRKRAYAFYKCMLKSTSA 125 V G NYH L +P+N I++ RKH NLE C G L PK KRA AFYKC++ + S Sbjct 64 VVDKTGYANYHGLHQPMNNIEQHRKHDINLEICIGKSFRLEPKIKRANAFYKCIMNTDSK 123 Quer…
gi|21314941|gb|AAM12343.1| contact-activation-inhibitor proteinhamadarin [Anopheles stephensi]	gi|21314941|gb|AAM12343.1	gi|3378531|emb|CAA03872.1| D7r2 protein [Anopheles gambiae]	gi|3378531|emb|CAA03872.1	266	107 bits (266)	6e-25	39	58/149 (39%)	58	85/149 (58%)	2	4/149 (2%)	Compositional matrix adjust.	1	166	150	1-146 (146)	1-148 (148)	MFRKVF-SVALVTCGLLIIVQAAKK--VEQCEKRIPDSLKHKLCQIRQYQLLEGADMEKHIDCVMRALGFVHPDGSGNYHALIEPLNAIDKDRKHGFNLETCGGNRNNLPKRKRAYAFYKCMLKSTSADSFKKTFDLKELVNAGKLSAT	MF+K+ SV LV C L+ + QA K+ VE+CEK I DSLK ++C++RQY + DM+KH+ CV+ +GFV +G L+E L +D H N++ C + K+A FY C L ++S FK D EL+ AGK+ +	MFKKLLLSVGLVWC-LISLGQARKESTVEECEKNIGDSLKDRVCELRQYTPVSSDDMDKHMQCVLEVVGFVDGNGEVKESVLLELLQRVDSGVNHAANMKKCVTEASTSGSDKKANTFYTCFLGTSSLAGFKNAVDYDELLKAGKMQTS	LEIF	315	Query 1 MFRKVF-SVALVTCGLLIIVQAAKK--VEQCEKRIPDSLKHKLCQIRQYQLLEGADMEKH 57 MF+K+ SV LV C L+ + QA K+ VE+CEK I DSLK ++C++RQY + DM+KH Sbjct 1 MFKKLLLSVGLVWC-LISLGQARKESTVEECEKNIGDSLKDRVCELRQYTPVSSDDMDKH 59 Query 58 IDCVMRALGFVHPDGSGNYHALIEPLNAIDKDRKHGFNLETCGGNRNNLPKRKRAYAFYK 117 + CV+ +GFV +G L+E L +D H N++ C + K+A FY Sbjct 60 MQCVLEVVGFVDGNGEVKESVLLELLQRVDSGVNHAANMKKCVTEASTSGSDKKANTFYT 119 Query 118 C…
gi|21314941|gb|AAM12343.1| contact-activation-inhibitor proteinhamadarin [Anopheles stephensi]	gi|21314941|gb|AAM12343.1	gi|16798384|gb|AAL29440.1|AF427695_1 D7-related 3.1 protein [Anopheles darlingi]	gi|16798384|gb|AAL29440.1|AF427695_1	263	105 bits (263)	1e-24	36	51/142 (36%)	58	81/142 (58%)	0	1/142 (0%)	Compositional matrix adjust.	1	166	143	25-165 (141)	1-142 (142)	VEQCEKRIPDSLKHKLCQIRQYQLLEGADMEKHIDCVMRALGFVHPDGSGNYHALIEPLNAIDKDRKHGFNLETCGGNRNNLPKRKRAYAFYKCMLKSTSADSFKKTFDLKELVNAGKLSATAKY-SPQVDTLMAQIDSMIC	VE+CEK IP SLK ++C++RQY DM+KH+ CV+ +GFV +G + L+ L + KH N++ C + K+A FY C L + S ++FK + D EL+ AGKL +++ + Q+ L+ +ID +C	VEECEKNIPSSLKDRICELRQYTPDTSPDMDKHMQCVLHVVGFVDRNGEVEFQELLGLLTIAEPRGKHAENIKKCVAESAKVNASKKANTFYTCFLTTDSVEAFKLSVDFVELIRAGKLKPNSQFKAGQIKALIKEIDDGLC	LEIF	316	Query 25 VEQCEKRIPDSLKHKLCQIRQYQLLEGADMEKHIDCVMRALGFVHPDGSGNYHALIEPLN 84 VE+CEK IP SLK ++C++RQY DM+KH+ CV+ +GFV +G + L+ L Sbjct 1 VEECEKNIPSSLKDRICELRQYTPDTSPDMDKHMQCVLHVVGFVDRNGEVEFQELLGLLT 60 Query 85 AIDKDRKHGFNLETCGGNRNNLPKRKRAYAFYKCMLKSTSADSFKKTFDLKELVNAGKLS 144 + KH N++ C + K+A FY C L + S ++FK + D EL+ AGKL Sbjct 61 IAEPRGKHAENIKKCVAESAKVNASKKANTFYTCFLTTDSVEAFKLSVDFVELIRAGKLK 120 Query 145 A…
gi|21314941|gb|AAM12343.1| contact-activation-inhibitor proteinhamadarin [Anopheles stephensi]	gi|21314941|gb|AAM12343.1	gi|3378529|emb|CAA03871.1| D7r3 protein [Anopheles gambiae]	gi|3378529|emb|CAA03871.1	262	105 bits (262)	2e-24	35	52/152 (35%)	55	83/152 (55%)	1	2/152 (1%)	Compositional matrix adjust.	1	166	156	1-150 (150)	1-152 (152)	MFRKVFSVALVTCGLLIIVQAAKK--VEQCEKRIPDSLKHKLCQIRQYQLLEGADMEKHIDCVMRALGFVHPDGSGNYHALIEPLNAIDKDRKHGFNLETCGGNRNNLPKRKRAYAFYKCMLKSTSADSFKKTFDLKELVNAGKLSATAKYS	MF K+ A++ L + QA ++ VE+CE+ IP SLK ++C++RQY ++G DM+ H+ CV+ LGFV +G + L+ L +D D H +++ C G + +A FY C L ++SA +FK D AGKL ++	MFGKLLPCAILLWCLFSLGQARQEETVEECERNIPASLKERVCELRQYTPVQGKDMDSHMQCVLEVLGFVEDNGELVFQELLGVLKMVDPDGDHAGSMKKCNGEAEKVDTSSKANTFYTCFLGTSSAQAFKYAVDYVXAXRAGKLDMGTTFN	LEIF	317	Query 1 MFRKVFSVALVTCGLLIIVQAAKK--VEQCEKRIPDSLKHKLCQIRQYQLLEGADMEKHI 58 MF K+ A++ L + QA ++ VE+CE+ IP SLK ++C++RQY ++G DM+ H+ Sbjct 1 MFGKLLPCAILLWCLFSLGQARQEETVEECERNIPASLKERVCELRQYTPVQGKDMDSHM 60 Query 59 DCVMRALGFVHPDGSGNYHALIEPLNAIDKDRKHGFNLETCGGNRNNLPKRKRAYAFYKC 118 CV+ LGFV +G + L+ L +D D H +++ C G + +A FY C Sbjct 61 QCVLEVLGFVEDNGELVFQELLGVLKMVDPDGDHAGSMKKCNGEAEKVDTSSKANTFYTC 120 Query 119…
gi|21314941|gb|AAM12343.1| contact-activation-inhibitor proteinhamadarin [Anopheles stephensi]	gi|21314941|gb|AAM12343.1	gi|208657493|gb|ACI30043.1| D7 short [Anopheles darlingi]	gi|208657493|gb|ACI30043.1	245	99.0 bits (245)	2e-22	39	53/137 (39%)	60	81/137 (60%)	2	4/137 (2%)	Compositional matrix adjust.	1	166	142	1-133 (133)	1-137 (137)	MFRKVFSVALVTCGLLIIVQA-AKKVEQCEKRIPDSLKHKLCQIRQYQLLEGADMEKHIDCVMRALGFVHPDGSGNYHALIEPLNAIDKD-RKHGFNLETCGGNR--NNLPKRKRAYAFYKCMLKSTSADSFKKTFD	M KV + C L II Q A ++ C S+K +LC+ YQ + GAD++K +DCV++A V G+GN+++L +P+ KD R FNLE+C R LPK +RA+ FYKC++++ + D+FKK F+	MAMKVLLSCTLICCLQIISQIDAASLDGCSSVFGPSVKKQLCEANSYQSINGADLDKTLDCVLKATNIVDKTGAGNFYSLYDPMQVYLKDGRTLNFNLESCMTRRLKYELPKGERAHGFYKCVMQNEARDAFKKVFN	LEIF	318	Query 1 MFRKVFSVALVTCGLLIIVQA-AKKVEQCEKRIPDSLKHKLCQIRQYQLLEGADMEKHID 59 M KV + C L II Q A ++ C S+K +LC+ YQ + GAD++K +D Sbjct 1 MAMKVLLSCTLICCLQIISQIDAASLDGCSSVFGPSVKKQLCEANSYQSINGADLDKTLD 60 Query 60 CVMRALGFVHPDGSGNYHALIEPLNAIDKD-RKHGFNLETCGGNR--NNLPKRKRAYAFY 116 CV++A V G+GN+++L +P+ KD R FNLE+C R LPK +RA+ FY Sbjct 61 CVLKATNIVDKTGAGNFYSLYDPMQVYLKDGRTLNFNLESCMTRRLKYELPKGERAHGFY 120 Query 117 KCM…
gi|21314941|gb|AAM12343.1| contact-activation-inhibitor proteinhamadarin [Anopheles stephensi]	gi|21314941|gb|AAM12343.1	gi|208657495|gb|ACI30044.1| short from D7 salivary protein [Anopheles darlingi]	gi|208657495|gb|ACI30044.1	244	98.6 bits (244)	2e-22	38	52/137 (38%)	60	81/137 (60%)	2	4/137 (2%)	Compositional matrix adjust.	1	166	142	1-133 (133)	1-137 (137)	MFRKVFSVALVTCGLLIIVQA-AKKVEQCEKRIPDSLKHKLCQIRQYQLLEGADMEKHIDCVMRALGFVHPDGSGNYHALIEPLNAIDKD-RKHGFNLETCGGNR--NNLPKRKRAYAFYKCMLKSTSADSFKKTFD	M KV + C L II Q A ++ C S+K +LC+ YQ + GAD++K +DCV++A V G+GN+++L +P+ KD R FNLE+C R LP+ +RA+ FYKC++++ + D+FKK F+	MAMKVLLSCTLICCLQIISQVDAASLDSCRSVFGPSVKKQLCEANSYQSINGADLDKTLDCVLKATNIVDKTGAGNFYSLYDPMQVYLKDGRTLNFNLESCMTRRLKYELPEGERAHGFYKCVMQNEARDAFKKVFN	LEIF	319	Query 1 MFRKVFSVALVTCGLLIIVQA-AKKVEQCEKRIPDSLKHKLCQIRQYQLLEGADMEKHID 59 M KV + C L II Q A ++ C S+K +LC+ YQ + GAD++K +D Sbjct 1 MAMKVLLSCTLICCLQIISQVDAASLDSCRSVFGPSVKKQLCEANSYQSINGADLDKTLD 60 Query 60 CVMRALGFVHPDGSGNYHALIEPLNAIDKD-RKHGFNLETCGGNR--NNLPKRKRAYAFY 116 CV++A V G+GN+++L +P+ KD R FNLE+C R LP+ +RA+ FY Sbjct 61 CVLKATNIVDKTGAGNFYSLYDPMQVYLKDGRTLNFNLESCMTRRLKYELPEGERAHGFY 120 Query 117 KCM…
gi|21314941|gb|AAM12343.1| contact-activation-inhibitor proteinhamadarin [Anopheles stephensi]	gi|21314941|gb|AAM12343.1	gi|208657489|gb|ACI30041.1| short D7 protein [Anopheles darlingi]	gi|208657489|gb|ACI30041.1	188	77.0 bits (188)	6e-16	31	40/132 (31%)	54	71/132 (54%)	0	1/132 (0%)	Compositional matrix adjust.	1	166	172	15-145 (131)	18-149 (132)	LLIIVQAAKKVEQCEKRIPDSLKHKLCQIRQYQLLEGADMEKHIDCVMRALGFVHPDGSGNYHALIEPLNAIDK-DRKHGFNLETCGGNRNNLPKRKRAYAFYKCMLKSTSADSFKKTFDLKELVNAGKLSA	L+ I A+ V +C I D + K+C +RQY+L G D ++++ C + A+GFV DGS + ++ L+ ++ D + +++ C L +R F+ CML + SA +F+ +L+EL A + A	LIPIPLQAQTVAKCISDISDLSRTKVCDLRQYRLAVGDDADRYVKCTLAAIGFVADDGSVQRNVVLSALDEVESHDGIYTDSVDACLSRTRKLSGAQRPNGFFSCMLATESAGNFQDALELRELKTASQWPA	LEIF	321	Query 15 LLIIVQAAKKVEQCEKRIPDSLKHKLCQIRQYQLLEGADMEKHIDCVMRALGFVHPDGSG 74 L+ I A+ V +C I D + K+C +RQY+L G D ++++ C + A+GFV DGS Sbjct 18 LIPIPLQAQTVAKCISDISDLSRTKVCDLRQYRLAVGDDADRYVKCTLAAIGFVADDGSV 77 Query 75 NYHALIEPLNAIDK-DRKHGFNLETCGGNRNNLPKRKRAYAFYKCMLKSTSADSFKKTFD 133 + ++ L+ ++ D + +++ C L +R F+ CML + SA +F+ + Sbjct 78 QRNVVLSALDEVESHDGIYTDSVDACLSRTRKLSGAQRPNGFFSCMLATESAGNFQDALE 137 Query 13…
gi|21314941|gb|AAM12343.1| contact-activation-inhibitor proteinhamadarin [Anopheles stephensi]	gi|21314941|gb|AAM12343.1	gi|208657487|gb|ACI30040.1| short D7 protein [Anopheles darlingi]	gi|208657487|gb|ACI30040.1	182	74.7 bits (182)	3e-15	30	39/132 (30%)	54	71/132 (54%)	0	1/132 (0%)	Compositional matrix adjust.	1	166	172	15-145 (131)	18-149 (132)	LLIIVQAAKKVEQCEKRIPDSLKHKLCQIRQYQLLEGADMEKHIDCVMRALGFVHPDGSGNYHALIEPLNAIDK-DRKHGFNLETCGGNRNNLPKRKRAYAFYKCMLKSTSADSFKKTFDLKELVNAGKLSA	L+ I A+ V +C I D + ++C +RQY+L G D ++++ C + A+GFV DGS + ++ L+ ++ D + +++ C L +R F+ CML + SA +F+ +L+EL A + A	LIPIPLQAQTVAKCISDISDLSRTRVCDLRQYRLAVGDDADRYVKCTLAAIGFVADDGSVQRNVVLSALDEVESHDGIYTDSVDACLSRTRKLSGAQRPNDFFSCMLATESAGNFQDALELRELKTASQCPA	LEIF	322	Query 15 LLIIVQAAKKVEQCEKRIPDSLKHKLCQIRQYQLLEGADMEKHIDCVMRALGFVHPDGSG 74 L+ I A+ V +C I D + ++C +RQY+L G D ++++ C + A+GFV DGS Sbjct 18 LIPIPLQAQTVAKCISDISDLSRTRVCDLRQYRLAVGDDADRYVKCTLAAIGFVADDGSV 77 Query 75 NYHALIEPLNAIDK-DRKHGFNLETCGGNRNNLPKRKRAYAFYKCMLKSTSADSFKKTFD 133 + ++ L+ ++ D + +++ C L +R F+ CML + SA +F+ + Sbjct 78 QRNVVLSALDEVESHDGIYTDSVDACLSRTRKLSGAQRPNDFFSCMLATESAGNFQDALE 137 Query 13…
gi|21314941|gb|AAM12343.1| contact-activation-inhibitor proteinhamadarin [Anopheles stephensi]	gi|21314941|gb|AAM12343.1	gi|208657497|gb|ACI30045.1| short from D7 salivary protein [Anopheles darlingi]	gi|208657497|gb|ACI30045.1	176	72.4 bits (176)	2e-14	31	39/128 (31%)	55	70/128 (55%)	1	2/128 (1%)	Compositional matrix adjust.	1	166	140	10-135 (126)	8-135 (128)	LVTCGLLIIVQA-AKKVEQCEKRIPDSLKHKLCQIRQYQLLEGADMEKHIDCVMRALGFVHPDGSGNYHALIEPLNAIDKDRKHGFNLETCGGNRNNL-PKRKRAYAFYKCMLKSTSADSFKKTFDLK	L+ C +II QA ++ +E C++ + +LC + Y+++ G DM+ +DCVMR + G G + A+ + ++ + + + LE C L P+ RA+ +YKC+++S S FKK F+ K	LMLCISIIISQAFSQSLENCKRVASEDALKQLCDSKSYEVVVGTDMDTLLDCVMREFKLIDSSGEGIHDAIYYAMKRVEDHKDNNYILEHCIFETYKLKPEITRAHMYYKCVMESESKHIFKKAFNGK	LEIF	323	Query 10 LVTCGLLIIVQA-AKKVEQCEKRIPDSLKHKLCQIRQYQLLEGADMEKHIDCVMRALGFV 68 L+ C +II QA ++ +E C++ + +LC + Y+++ G DM+ +DCVMR + Sbjct 8 LMLCISIIISQAFSQSLENCKRVASEDALKQLCDSKSYEVVVGTDMDTLLDCVMREFKLI 67 Query 69 HPDGSGNYHALIEPLNAIDKDRKHGFNLETCGGNRNNL-PKRKRAYAFYKCMLKSTSADS 127 G G + A+ + ++ + + + LE C L P+ RA+ +YKC+++S S Sbjct 68 DSSGEGIHDAIYYAMKRVEDHKDNNYILEHCIFETYKLKPEITRAHMYYKCVMESESKHI 127 Query 128 F…
gi|21314941|gb|AAM12343.1| contact-activation-inhibitor proteinhamadarin [Anopheles stephensi]	gi|21314941|gb|AAM12343.1	gi|255710193|gb|ACU30916.1| D7 long protein [Ochlerotatus triseriatus]	gi|255710193|gb|ACU30916.1	166	68.6 bits (166)	2e-13	31	41/133 (31%)	53	70/133 (53%)	6	8/133 (6%)	Compositional matrix adjust.	1	166	179	37-165 (129)	47-175 (129)	KHKLCQIRQYQLLEGADMEKHIDCVMRALGFVHPDGSGNYHALIEPLNAIDKDRKHGFNLETCGGNRNNLPKRKRAYAFYKCMLKSTSADSFKKTFDLKELVN---AGKLSATAKYS-PQVDTLMAQIDSMIC	+ KLC+IRQY++L+ A +KH +C+M+ L ++ D + + + KD LE N+ + + A+ +YKC+++S AD FK+ FD +E+ + A L+ YS P V + +ID C	RQKLCEIRQYKVLDDAVFKKHTECIMKGLRYITKDNQLDREEIKRDFEQVGKDTA---KLEQ-ALNQCKVSSKDVAWEYYKCLVESPVADDFKEAFDYREVRSQKYAYNLAKKQSYSKPSVQAQVMEIDGKQC	LEIF	324	Query 37 KHKLCQIRQYQLLEGADMEKHIDCVMRALGFVHPDGSGNYHALIEPLNAIDKDRKHGFNL 96 + KLC+IRQY++L+ A +KH +C+M+ L ++ D + + + KD L Sbjct 47 RQKLCEIRQYKVLDDAVFKKHTECIMKGLRYITKDNQLDREEIKRDFEQVGKDTA---KL 103 Query 97 ETCGGNRNNLPKRKRAYAFYKCMLKSTSADSFKKTFDLKELVN---AGKLSATAKYS-PQ 152 E N+ + + A+ +YKC+++S AD FK+ FD +E+ + A L+ YS P Sbjct 104 EQ-ALNQCKVSSKDVAWEYYKCLVESPVADDFKEAFDYREVRSQKYAYNLAKKQSYSKPS 162 Query 153 V…
gi|21314941|gb|AAM12343.1| contact-activation-inhibitor proteinhamadarin [Anopheles stephensi]	gi|21314941|gb|AAM12343.1	gi|56417450|gb|AAV90666.1| long form D7 salivary protein D7l2 [Aedes albopictus]	gi|56417450|gb|AAV90666.1	146	60.8 bits (146)	4e-11	31	40/131 (31%)	52	68/131 (52%)	4	6/131 (4%)	Compositional matrix adjust.	1	166	323	40-165 (126)	192-321 (130)	LCQIRQYQLLEGADMEKHIDCVMRALGFVHPDGSGNYHALIEPLNAIDKDRKHGFN-LETCGGNRNNLPKRKRAYAFYKCMLKSTSADSFKKTFDLKEL--VNAG-KLSATAKYS-PQVDTLMAQIDSMIC	LC+IRQY +L+ A ++H DC+M+ L ++ D N + ++KD L TC K K ++ +YKC+++S+ A+ FK+ FD +E+ N G L Y+ P V ++++D C	LCKIRQYVVLDDAQFKQHTDCIMKGLRYITKDNILNCDEIKRDFKQVNKDTGALEKVLNTCKAKEPRDVKEK-SWHYYKCLVESSVANDFKEAFDYREVRSQNYGYHLMQKQPYNKPAVQAQVSEVDGKQC	LEIF	332	Query 40 LCQIRQYQLLEGADMEKHIDCVMRALGFVHPDGSGNYHALIEPLNAIDKDRKHGFN-LET 98 LC+IRQY +L+ A ++H DC+M+ L ++ D N + ++KD L T Sbjct 192 LCKIRQYVVLDDAQFKQHTDCIMKGLRYITKDNILNCDEIKRDFKQVNKDTGALEKVLNT 251 Query 99 CGGNRNNLPKRKRAYAFYKCMLKSTSADSFKKTFDLKEL--VNAG-KLSATAKYS-PQVD 154 C K K ++ +YKC+++S+ A+ FK+ FD +E+ N G L Y+ P V Sbjct 252 CKAKEPRDVKEK-SWHYYKCLVESSVANDFKEAFDYREVRSQNYGYHLMQKQPYNKPAVQ 310 Query 155 TL…
gi|21314941|gb|AAM12343.1| contact-activation-inhibitor proteinhamadarin [Anopheles stephensi]	gi|21314941|gb|AAM12343.1	gi|114864717|gb|ABI83760.1| long form D7 salivary protein [Anopheles funestus]	gi|114864717|gb|ABI83760.1	105	45.1 bits (105)	3e-06	33	37/115 (33%)	47	54/115 (47%)	7	9/115 (7%)	Compositional matrix adjust.	1	166	315	28-140 (113)	178-285 (108)	CEKRIPDSLK-HKLCQIRQYQLLEGADMEKHIDCVMRALGFVHPDGSG-NYHALIEPLNAIDKDRKHGFNLETCGGNRNNLPKRKRAYAFYKCMLKSTSADSFKKTFDLKELVNA	CEKR + K + + R Y L +++K IDC+ R L ++ D +G ++ N I+K LE + RAY FY C+L S + FKK FD EL +A	CEKRAWNGKKKFDMQKARNYILTGSPEIKKAIDCIFRGLRYM--DDTGLKVDEIVRDFNLINKS-----ELEPEVRSVLAACPAIRAYEFYACLLTSRLREDFKKAFDFHELRSA	LEIF	334	Query 28 CEKRIPDSLK-HKLCQIRQYQLLEGADMEKHIDCVMRALGFVHPDGSG-NYHALIEPLNA 85 CEKR + K + + R Y L +++K IDC+ R L ++ D +G ++ N Sbjct 178 CEKRAWNGKKKFDMQKARNYILTGSPEIKKAIDCIFRGLRYM--DDTGLKVDEIVRDFNL 235 Query 86 IDKDRKHGFNLETCGGNRNNLPKRKRAYAFYKCMLKSTSADSFKKTFDLKELVNA 140 I+K LE + RAY FY C+L S + FKK FD EL +A
gi|21314941|gb|AAM12343.1| contact-activation-inhibitor proteinhamadarin [Anopheles stephensi]	gi|21314941|gb|AAM12343.1	gi|16225958|gb|AAL16038.1| long form D7 salivary protein [Anopheles arabiensis]	gi|16225958|gb|AAL16038.1	102	43.9 bits (102)	7e-06	31	31/103 (31%)	49	50/103 (49%)	13	14/103 (13%)	Compositional matrix adjust.	1	166	311	42-140 (99)	193-285 (93)	QIRQYQLLEGADMEKHIDCVMRALGFVHPDGSG-NYHALIEPLNAIDK---DRKHGFNLETCGGNRNNLPKRKRAYAFYKCMLKSTSADSFKKTFDLKELVNA	+IR Y+L + A+ +DCV R GF + D SG ++ N I+K + + L +C G + AY +Y C+L S+ + F+ F EL +A	KIRDYELADSAEFRNAMDCVFR--GFRYMDDSGLKVDEVVRDFNLINKSDLEPEVRSVLASCTGTQ--------AYDYYSCLLNSSVKEDFRNAFYFHELRSA	LEIF	335	Query 42 QIRQYQLLEGADMEKHIDCVMRALGFVHPDGSG-NYHALIEPLNAIDK---DRKHGFNLE 97 +IR Y+L + A+ +DCV R GF + D SG ++ N I+K + + L Sbjct 193 KIRDYELADSAEFRNAMDCVFR--GFRYMDDSGLKVDEVVRDFNLINKSDLEPEVRSVLA 250 Query 98 TCGGNRNNLPKRKRAYAFYKCMLKSTSADSFKKTFDLKELVNA 140 +C G + AY +Y C+L S+ + F+ F EL +A
gi|21314941|gb|AAM12343.1| contact-activation-inhibitor proteinhamadarin [Anopheles stephensi]	gi|21314941|gb|AAM12343.1	gi|18389891|gb|AAL68782.1|AF457552_1 D7 protein long form [Anopheles gambiae]	gi|18389891|gb|AAL68782.1|AF457552_1	100	43.1 bits (100)	9e-06	31	31/103 (31%)	48	49/103 (48%)	13	14/103 (13%)	Compositional matrix adjust.	1	166	311	42-140 (99)	193-285 (93)	QIRQYQLLEGADMEKHIDCVMRALGFVHPDGSG-NYHALIEPLNAIDK---DRKHGFNLETCGGNRNNLPKRKRAYAFYKCMLKSTSADSFKKTFDLKELVNA	+IR Y+L + A+ +DCV R GF + D SG ++ N I+K + + L +C G AY +Y C+L S+ + F+ F EL +A	KIRDYELADSAEFRNAMDCVFR--GFRYMDDSGLKVDEVVRDFNLINKSDLEPEVRSVLASCTGT--------HAYDYYSCLLNSSVKEDFRNAFYFHELRSA	LEIF	336	Query 42 QIRQYQLLEGADMEKHIDCVMRALGFVHPDGSG-NYHALIEPLNAIDK---DRKHGFNLE 97 +IR Y+L + A+ +DCV R GF + D SG ++ N I+K + + L Sbjct 193 KIRDYELADSAEFRNAMDCVFR--GFRYMDDSGLKVDEVVRDFNLINKSDLEPEVRSVLA 250 Query 98 TCGGNRNNLPKRKRAYAFYKCMLKSTSADSFKKTFDLKELVNA 140 +C G AY +Y C+L S+ + F+ F EL +A
gi|21314941|gb|AAM12343.1| contact-activation-inhibitor proteinhamadarin [Anopheles stephensi]	gi|21314941|gb|AAM12343.1	gi|67083629|gb|AAY66750.1| putative secreted protein [Ixodes scapularis]	gi|67083629|gb|AAY66750.1	57	26.6 bits (57)	1	40	11/28 (40%)	58	16/28 (58%)	3	1/28 (3%)	Compositional matrix adjust.	1	166	176	83-110 (28)	109-135 (27)	LNAIDKDRKHGFNLETCGGNRNNLPKRK	N+ D + H F + C GNRNN P ++	FNSTDSN-CHKFMWQRCSGNRNNFPTKQ	LEIF	355	Query 83 LNAIDKDRKHGFNLETCGGNRNNLPKRK 110 N+ D + H F + C GNRNN P ++
gi|21314941|gb|AAM12343.1| contact-activation-inhibitor proteinhamadarin [Anopheles stephensi]	gi|21314941|gb|AAM12343.1	gi|67083325|gb|AAY66598.1| cysteine rich salivary protein [Ixodes scapularis]	gi|67083325|gb|AAY66598.1	52	24.6 bits (52)	3.5	36	10/28 (36%)	50	14/28 (50%)	3	1/28 (3%)	Compositional matrix adjust.	1	166	190	83-110 (28)	109-135 (27)	LNAIDKDRKHGFNLETCGGNRNNLPKRK	N+ D + H F C NRNN P ++	FNSTD-SQCHTFRWNRCSANRNNFPTKE	LEIF	357	Query 83 LNAIDKDRKHGFNLETCGGNRNNLPKRK 110 N+ D + H F C NRNN P ++
gi|21314941|gb|AAM12343.1| contact-activation-inhibitor proteinhamadarin [Anopheles stephensi]	gi|21314941|gb|AAM12343.1	gi|67083443|gb|AAY66657.1| putative salivary secreted protein [Ixodes scapularis]	gi|67083443|gb|AAY66657.1	52	24.6 bits (52)	3.8	48	8/17 (48%)	65	11/17 (65%)	0	0/17 (0%)	Compositional matrix adjust.	1	166	293	94-110 (17)	260-276 (17)	FNLETCGGNRNNLPKRK	F + CGGN NN P ++	FIYQGCGGNENNFPTKR	LEIF	358	Query 94 FNLETCGGNRNNLPKRK 110 F + CGGN NN P ++
gi|21314941|gb|AAM12343.1| contact-activation-inhibitor proteinhamadarin [Anopheles stephensi]	gi|21314941|gb|AAM12343.1	gi|241725239|ref|XP_002413731.1| secreted salivary gland peptide, putative [Ixodes scapularis]	gi|241725239|ref|XP_002413731.1	52	24.6 bits (52)	4.2	48	8/17 (48%)	65	11/17 (65%)	0	0/17 (0%)	Compositional matrix adjust.	1	166	287	94-110 (17)	260-276 (17)	FNLETCGGNRNNLPKRK	F + CGGN NN P ++	FIYQGCGGNENNFPTKR	LEIF	359	Query 94 FNLETCGGNRNNLPKRK 110 F + CGGN NN P ++
gi|21314941|gb|AAM12343.1| contact-activation-inhibitor proteinhamadarin [Anopheles stephensi]	gi|21314941|gb|AAM12343.1	gi|215507547|gb|EEC17039.1| secreted salivary gland peptide, putative [Ixodes scapularis]	gi|215507547|gb|EEC17039.1	52	24.6 bits (52)	4.2	48	8/17 (48%)	65	11/17 (65%)	0	0/17 (0%)	Compositional matrix adjust.	1	166	287	94-110 (17)	260-276 (17)	FNLETCGGNRNNLPKRK	F + CGGN NN P ++	FIYQGCGGNENNFPTKR	LEIF	360	Query 94 FNLETCGGNRNNLPKRK 110 F + CGGN NN P ++
gi|21314941|gb|AAM12343.1| contact-activation-inhibitor proteinhamadarin [Anopheles stephensi]	gi|21314941|gb|AAM12343.1	gi|67083208|gb|AAY66540.1| secreted cysteine rich salivary protein [Ixodes scapularis]	gi|67083208|gb|AAY66540.1	51	24.3 bits (51)	5.5	36	10/28 (36%)	50	14/28 (50%)	3	1/28 (3%)	Compositional matrix adjust.	1	166	178	83-110 (28)	109-135 (27)	LNAIDKDRKHGFNLETCGGNRNNLPKRK	N+ D + H F C NRNN P ++	FNSTD-SQCHRFQWYRCSANRNNFPTKE	LEIF	361	Query 83 LNAIDKDRKHGFNLETCGGNRNNLPKRK 110 N+ D + H F C NRNN P ++
gi|21314941|gb|AAM12343.1| contact-activation-inhibitor proteinhamadarin [Anopheles stephensi]	gi|21314941|gb|AAM12343.1	gi|289741733|gb|ADD19614.1| ribosomal protein S4 [Glossina morsitans morsitans]	gi|289741733|gb|ADD19614.1	50	23.9 bits (50)	5.9	50	8/16 (50%)	82	13/16 (82%)	0	0/16 (0%)	Compositional matrix adjust.	1	166	243	33-48 (16)	98-113 (16)	PDSLKHKLCQIRQYQL	P+ K+KLC++R+ QL	PEEAKYKLCKVRKTQL	LEIF	362	Query 33 PDSLKHKLCQIRQYQL 48 P+ K+KLC++R+ QL
gi|21314941|gb|AAM12343.1| contact-activation-inhibitor proteinhamadarin [Anopheles stephensi]	gi|21314941|gb|AAM12343.1	gi|289741045|gb|ADD19270.1| saccharopine dehydrogenase domain-containing protein [Glossina morsitans morsitans]	gi|289741045|gb|ADD19270.1	48	23.1 bits (48)	9.7	44	10/23 (44%)	57	13/23 (57%)	0	0/23 (0%)	Compositional matrix adjust.	1	166	409	104-126 (23)	127-149 (23)	NNLPKRKRAYAFYKCMLKSTSAD	N+L K K Y Y C L+S A+	NDLAKEKGVYIVYACGLESVPAE	LEIF	363	Query 104 NNLPKRKRAYAFYKCMLKSTSAD 126 N+L K K Y Y C L+S A+
gi|18389917|gb|AAL68795.1|AF457565_1 TRIO protein [Anophelesgambiae]	gi|18389917|gb|AAL68795.1|AF457565_1	gi|18389917|gb|AAL68795.1|AF457565_1 TRIO protein [Anopheles gambiae]	gi|18389917|gb|AAL68795.1|AF457565_1	2080	805 bits (2080)	0	100	391/391 (100%)	100	391/391 (100%)	0	0/391 (0%)	Compositional matrix adjust.	1	391	391	1-391 (391)	1-391 (391)	MCRGLSAVLILLISLSAQLHVVVGEEAPKPEKEICGLKVGRLLDSVKGWLSVSQQEKCPLNKYCENKIQADQYNLVPLTCIRWRSQNPASPAGSLGGKDVVSKIDAAMANFKTLFEPMKADLAKLEEEVKRQVLDAWKALEPLQKEAYRSTLASGRIERAVFYSFMEMGDNVRLDNYFQPANVEELLKYAWALPMHKKQRSMYDLIGQLVQSSKSPMLQTLHAVELATVVNPELENRENLLNDQVVQLRDNLYKNSFATLVSIARHFPDHFDTLRQRLFKLPDGSKPGADTLPNIVNFIAQLPSDELRLSSIDLLLQSLTAENGTLVQDPEYVYRLSQLAHAMPSLVDVKAHPDLQQSVDDLMAKFNTPIDGKTLQYFQNIGISPSSSVAA	MCRGLSAVLILLISLSAQLHVVVGEEAPKPEKEICGLKVGRLLDSVKGWLSVSQQEKCPLNKYCENKIQADQYNLVPLTCIRWRSQNPASPAGSLGGKDVVSKIDAAMANFKTLFEPMKADLAKLEEEVKRQVLDAWKALEPLQKEAYRSTLASGRIERAVFYSFMEMGDNVRLDNYFQPANVEELLKYAWALPMHKKQRSMYDLIGQLVQSSKSPMLQTLHAVELATVVNPELENRENLLNDQVVQLRDNLYKNSFATLVSIARHFPDHFDTLRQRLFKLPDGSKPGADTLPNIVNFIAQLPSDELRLSSIDLLLQSLTAENGTLVQDPEYVYRLSQLAHAMPSLVDVKAHPDLQQSVDDLMAKFNTPIDGKTLQYFQNIGISPSSSVAA	MCRGLSAVLILLISLSAQLHVVVGEEAPKPEKEICGLKVGRLLDSVKGWLSVSQQEKCPLNKYCENKIQADQYNLVPLTCIRWRSQNPASPAGSLGGKDVVSKIDAAMANFKTLFEPMKADLAKLEEEVKRQVLDAWKALEPLQKEAYRSTLASGRIERAVFYSFMEMGDNVRLDNYFQPANVEELLKYAWALPMHKKQRSMYDLIGQLVQSSKSPMLQTLHAVELATVVNPELENRENLLNDQVVQLRDNLYKNSFATLVSIARHFPDHFDTLRQRLFKLPDGSKPGADTLPNIVNFIAQLPSDELRLSSIDLLLQSLTAENGTLVQDPEYVYRLSQLAHAMPSLVDVKAHPDLQQSVDDLMAKFNTPIDGKTLQYFQNIGISPSSSVAA		364	Query 1 MCRGLSAVLILLISLSAQLHVVVGEEAPKPEKEICGLKVGRLLDSVKGWLSVSQQEKCPL 60 MCRGLSAVLILLISLSAQLHVVVGEEAPKPEKEICGLKVGRLLDSVKGWLSVSQQEKCPL Sbjct 1 MCRGLSAVLILLISLSAQLHVVVGEEAPKPEKEICGLKVGRLLDSVKGWLSVSQQEKCPL 60 Query 61 NKYCENKIQADQYNLVPLTCIRWRSQNPASPAGSLGGKDVVSKIDAAMANFKTLFEPMKA 120 NKYCENKIQADQYNLVPLTCIRWRSQNPASPAGSLGGKDVVSKIDAAMANFKTLFEPMKA Sbjct 61 NKYCENKIQADQYNLVPLTCIRWRSQNPASPAGSLGGKDVVSKIDAAMAN…
gi|18389917|gb|AAL68795.1|AF457565_1 TRIO protein [Anophelesgambiae]	gi|18389917|gb|AAL68795.1|AF457565_1	gi|114865005|gb|ABI83793.1| trio 2 salivary protein [Anopheles funestus]	gi|114865005|gb|ABI83793.1	1006	392 bits (1006)	3e-110	53	205/391 (53%)	69	269/391 (69%)	2	11/391 (2%)	Compositional matrix adjust.	1	391	390	6-391 (386)	6-390 (385)	SAVLILLISLSAQLHVVVGEEAPKPEKEICGLKVGRLLDSVKGWLSVSQQEKCPLNKYCENKIQADQYNLVPLTCIRWRSQNPASPAGSLGG----KDVVSKIDAAMANFKTLFEPMKADLAKLEEEVKRQVLDAWKALEPLQKEAYRSTLASGRIERAVFYSFMEMGDNVRLDNYFQPANVEELLKYAWALPMHKKQRSMYDLIGQLVQSSKSPMLQTLHAVELATVVNPELENRENLLNDQVVQLRDNLYKNSFATLVSIARHFPDHFDTLRQRLFKLPDGSKPGADTLPNIVNFIAQLPSDELRLSSIDLLLQSLTAENGTLVQDPEYVYRLSQLAHAMPSLVDVKAHPDLQQSVDDLMAKFNTPIDGKTLQYF-QNIGISPSSSVAA	S + ILL+S+ AQL VG + P KE+CGLK + DS+KGWL E CPL+K CE K Q+N V L C+ P PAG+ G KD++ KID AM N K +FEP KADL +L++ + +Q+ +AW + LQ E + STLASGRI+RAVFYS +E+G N +LD+ +Q +NV+ELL YAWALP++ QR++Y LI +LVQ+SK P+LQTL+ V++A +VNP LEN+E L+ND V QLRDN+ NSF TL+SIAR FP+ F L +RLFKLP G+KP ADTLPN+V FI QLP + RL ++D LLQSLT +NGTLV D EYVY L++LA+ M +LV P Q D++ KFNT + GK++QY+ Q PSS VAA	SVLFILLLSVFAQLGHAVGADDPNEAKEVCGLKQRPVQDSIKGWLKAF--ENCPLHKVCEKKEHTTQFNQVRLRCLLAHKSKP-KPAGTTGEVPGVKDLLPKIDTAMNNMKAMFEPTKADLVELDKVLDQQIREAWSEVAALQTEVFLSTLASGRIKRAVFYSILELGTNRKLDDRYQQSNVQELLNYAWALPLNTLQRNVYALIEKLVQTSKDPLLQTLYTVDVANMVNPALENQEKLINDHVQQLRDNIATNSFDTLISIARRFPERFAYLIERLFKLPVGTKPKADTLPNVVKFIGQLPMAQQRLKAVDGLLQSLTVKNGTLVSDVEYVYPLAKLAYDMQNLV---VSPKKYQGADEMKEKFNTAVSGKSMQYYMQLFSNPPSSGVAA	LEIF	365	Query 6 SAVLILLISLSAQLHVVVGEEAPKPEKEICGLKVGRLLDSVKGWLSVSQQEKCPLNKYCE 65 S + ILL+S+ AQL VG + P KE+CGLK + DS+KGWL E CPL+K CE Sbjct 6 SVLFILLLSVFAQLGHAVGADDPNEAKEVCGLKQRPVQDSIKGWLKAF--ENCPLHKVCE 63 Query 66 NKIQADQYNLVPLTCIRWRSQNPASPAGSLGG----KDVVSKIDAAMANFKTLFEPMKAD 121 K Q+N V L C+ P PAG+ G KD++ KID AM N K +FEP KAD Sbjct 64 KKEHTTQFNQVRLRCLLAHKSKP-KPAGTTGEVPGVKDLLPKIDTAMNNMKAMFEPTKAD 122 Query 122…
gi|18389917|gb|AAL68795.1|AF457565_1 TRIO protein [Anophelesgambiae]	gi|18389917|gb|AAL68795.1|AF457565_1	gi|29501528|gb|AAO74841.1| TRIO salivary gland protein precursor [Anopheles stephensi]	gi|29501528|gb|AAO74841.1	872	340 bits (872)	1e-94	47	175/374 (47%)	67	250/374 (67%)	2	10/374 (2%)	Compositional matrix adjust.	1	391	393	17-388 (372)	18-383 (366)	AQLHVVVGEEAPKPEKEICGLKVGRLLDSVKGWLSVSQQEKCPLNKYCENKIQADQYNLVPLTC--IRWRSQNPASPAGSLGGKDVVSKIDAAMANFKTLFEPMKADLAKLEEEVKRQVLDAWKALEPLQKEAYRSTLASGRIERAVFYSFMEMGDNVRLDNYFQPANVEELLKYAWALPMHKKQRSMYDLIGQLVQSSKSPMLQTLHAVELATVVNPELENRENLLNDQVVQLRDNLYKNSFATLVSIARHFPDHFDTLRQRLFKLPDGSKPGADTLPNIVNFIAQLPSDELRLSSIDLLLQSLTAENGTLVQDPEYVYRLSQLAHAMPSLVDVKAHPDLQQSVDDLMAKFNTPIDGKTLQYFQNIGISPSSS	AQL V P P KE+CGLK+ ++ S+K W++ + E C L+K CENK QY + C + R PA+ AG++ +DV+ KI+ A+ N + +F+P +A+LAKL++ + +QV D W + LQ E + STLASGRIERA+FYSF++ + + D +P+NV+ELL+YAWALP+H QR+MY LI ++V+S++ P+L+TL+ V++A VVNP L +++ L N+Q+ +LR NL NS+ TLV+IAR FP+ F L +R+FKLP+GSKP DTLPN+ NFI QLP+ E R + LLQ A GTL D EYVY LS+LA M SL+D + + D +L KFNTP+ GK+ YFQ + +P+SS	AQLGHVQCAVDPYPGKEVCGLKLTPMMASIKEWIAAA--ENCHLSKLCENKNHVTQYTQARIRCEILAKRQSAPATAAGTVTTEDVLPKIETALNNLQAMFKPTRAELAKLDKVLDQQVRDVWSEIATLQTEVFHSTLASGRIERAMFYSFLDGDIDPQPD--VEPSNVQELLQYAWALPLHTSQRNMYKLIEKVVRSAQDPLLETLYTVDVANVVNPVLGSQQQLFNEQLEKLRSNLSANSYDTLVTIARRFPERFAYLNERVFKLPEGSKPRPDTLPNVANFIGQLPTAEQRFKAAGALLQIPDARYGTLTSDAEYVYPLSKLAFGMRSLMDSQKYAD----AANLRDKFNTPVSGKSAHYFQQLLPNPASS	LEIF	366	Query 17 AQLHVVVGEEAPKPEKEICGLKVGRLLDSVKGWLSVSQQEKCPLNKYCENKIQADQYNLV 76 AQL V P P KE+CGLK+ ++ S+K W++ + E C L+K CENK QY Sbjct 18 AQLGHVQCAVDPYPGKEVCGLKLTPMMASIKEWIAAA--ENCHLSKLCENKNHVTQYTQA 75 Query 77 PLTC--IRWRSQNPASPAGSLGGKDVVSKIDAAMANFKTLFEPMKADLAKLEEEVKRQVL 134 + C + R PA+ AG++ +DV+ KI+ A+ N + +F+P +A+LAKL++ + +QV Sbjct 76 RIRCEILAKRQSAPATAAGTVTTEDVLPKIETALNNLQAMFKPTRAELAKLDKVLDQQVR 135 Que…
gi|18389917|gb|AAL68795.1|AF457565_1 TRIO protein [Anophelesgambiae]	gi|18389917|gb|AAL68795.1|AF457565_1	gi|114864823|gb|ABI83771.1| trio salivary protein [Anopheles funestus]	gi|114864823|gb|ABI83771.1	438	173 bits (438)	2e-44	55	89/162 (55%)	71	114/162 (71%)	1	3/162 (1%)	Compositional matrix adjust.	1	391	160	230-391 (162)	1-159 (159)	VNPELENRENLLNDQVVQLRDNLYKNSFATLVSIARHFPDHFDTLRQRLFKLPDGSKPGADTLPNIVNFIAQLPSDELRLSSIDLLLQSLTAENGTLVQDPEYVYRLSQLAHAMPSLVDVKAHPDLQQSVDDLMAKFNTPIDGKTLQYFQNIGISPSSSVAA	+ P LEN+E L++D V QLRDN+ NSF TLVSIAR FP+ F L +RLFKLP G+KP ADTLPN+V FI QLP + RL ++D LLQSLT ENGTLV D EYVY L++LA+ M +LV P Q D++ KFNT + GK++QY+ + +P+SS A	LTPWLENQEKLIDDHVQQLRDNIATNSFDTLVSIARRFPERFAYLIERLFKLPVGTKPKADTLPNVVKFIGQLPMAQQRLKAVDELLQSLTVENGTLVSDVEYVYPLAKLAYDMQNLV---VSPKKYQGADEMKEKFNTAVSGKSMQYYMQLLPNPTSSGVA	LEIF	367	Query 230 VNPELENRENLLNDQVVQLRDNLYKNSFATLVSIARHFPDHFDTLRQRLFKLPDGSKPGA 289 + P LEN+E L++D V QLRDN+ NSF TLVSIAR FP+ F L +RLFKLP G+KP A Sbjct 1 LTPWLENQEKLIDDHVQQLRDNIATNSFDTLVSIARRFPERFAYLIERLFKLPVGTKPKA 60 Query 290 DTLPNIVNFIAQLPSDELRLSSIDLLLQSLTAENGTLVQDPEYVYRLSQLAHAMPSLVDV 349 DTLPN+V FI QLP + RL ++D LLQSLT ENGTLV D EYVY L++LA+ M +LV Sbjct 61 DTLPNVVKFIGQLPMAQQRLKAVDELLQSLTVENGTLVSDVEYVYPLAKLA…
gi|18389917|gb|AAL68795.1|AF457565_1 TRIO protein [Anophelesgambiae]	gi|18389917|gb|AAL68795.1|AF457565_1	gi|208657781|gb|ACI30187.1| TRIO salivary gland protein precursor [Anopheles darlingi]	gi|208657781|gb|ACI30187.1	424	167 bits (424)	9e-43	30	112/383 (30%)	49	186/383 (49%)	4	16/383 (4%)	Compositional matrix adjust.	1	391	394	4-381 (378)	6-377 (372)	GLSAVLILLISLSAQLHVVVGEEAPKPEKEIC-----GLKVGRLLDSVKGWLSVSQQEKCPLNKYCENKIQADQYNLVPLTCIRWRSQNPASPAGSLGGKDVVSKIDAAMANFKTLFEPMKADLAKLEEEVKRQVLDAWKALEPLQKEAYRSTLASGRIERAVFYSFMEMGDNVRLDNYFQPANVEELLKYAWALPMHKKQRSMYDLIGQLVQSSKSPMLQTLHAVELATVVNPELENRENLLNDQVVQLRDNLYKNSFATLVSIARHFPDHFDTLRQRLFKLPDGSKPGADTLPNIVNFIAQLPSDELRLSSIDLLLQSLTAENGTLVQDPEYVYRLSQLAHAMPSLVDVKAHPDLQQSVDDLMAKFNTPIDGKTLQYFQNI	G+ V ILL+ L L +P ++ L L + + W+ + C + K C N Y L+ C P P + +V+ ++ A+ K F+P+KA L L+ E + Q W + LQ ++L +GRI++A+F+ ++ L P+N EELL +AW P +Q +YD + +V+S++ P+L+T+ A+++ NP LE R + + QL+ + +T+ S+A FP H+ LRQ LF+ +GSK A L N+ QLP+ E RL +I+ ++Q L +NGT+V D EY + L++LA L V D + + L KF T + ++L Y+Q +	GVCGVAILLVHLCIILPTQSDALRLEPVADVVCSRRKALTESELENMIATWIKTGNE--CAVGKPCRNTKNIADYELLRRKC----EGPPYRPKEE--RRALVASVETALQAMKDKFKPLKASLESLDREYESQFQRVWADIAKLQATLAYTSLGAGRIQQALFHQSSQVRHIGHLVQRQSPSNAEELLAFAWNFPWPDQQPDVYDKVEAVVKSAQDPVLETVLAIDIINTKNPNLEARAKQATEYLKQLQASTMAGDLSTIASLATRFPQHYAYLRQSLFQPAEGSKVSAAALWNLSELPDQLPTAEERLQTIEAIVQPLLDDNGTIVADAEYFWPLTKLAD---ELNRVPESDDQKAVFERLRNKFATHVTAQSLDYYQKL	LEIF	368	Query 4 GLSAVLILLISLSAQLHVVVGEEAPKPEKEIC-----GLKVGRLLDSVKGWLSVSQQEKC 58 G+ V ILL+ L L +P ++ L L + + W+ + C Sbjct 6 GVCGVAILLVHLCIILPTQSDALRLEPVADVVCSRRKALTESELENMIATWIKTGNE--C 63 Query 59 PLNKYCENKIQADQYNLVPLTCIRWRSQNPASPAGSLGGKDVVSKIDAAMANFKTLFEPM 118 + K C N Y L+ C P P + +V+ ++ A+ K F+P+ Sbjct 64 AVGKPCRNTKNIADYELLRRKC----EGPPYRPKEE--RRALVASVETALQAMKDKFKPL 117 Query 119 KADLAKLEEEVKRQVLDAWKALEP…
gi|18389917|gb|AAL68795.1|AF457565_1 TRIO protein [Anophelesgambiae]	gi|18389917|gb|AAL68795.1|AF457565_1	gi|289742263|gb|ADD19879.1| N-acetylglucosamine kinase [Glossina morsitans morsitans]	gi|289742263|gb|ADD19879.1	59	27.3 bits (59)	1.7	34	17/50 (34%)	52	26/50 (52%)	12	6/50 (12%)	Compositional matrix adjust.	1	391	343	237-280 (44)	287-336 (50)	RENLLND-QVVQLRDN-----LYKNSFATLVSIARHFPDHFDTLRQRLFK	R N+ D +VQL+ + Y A + + RH+PD+FD L Q +K	RANITFDINLVQLKKSSAFGACYHAVDAVGLQLPRHYPDNFDVLVQYSYK	LEIF	378	Query 237 RENLLND-QVVQLRDN-----LYKNSFATLVSIARHFPDHFDTLRQRLFK 280 R N+ D +VQL+ + Y A + + RH+PD+FD L Q +K
gi|18389917|gb|AAL68795.1|AF457565_1 TRIO protein [Anophelesgambiae]	gi|18389917|gb|AAL68795.1|AF457565_1	gi|289741311|gb|ADD19403.1| putative RING-containing E3 ubiquitin ligase [Glossina morsitans morsitans]	gi|289741311|gb|ADD19403.1	56	26.2 bits (56)	4.8	34	8/24 (34%)	63	15/24 (63%)	12	3/24 (12%)	Compositional matrix adjust.	1	391	317	45-68 (24)	249-269 (21)	SVKGWLSVSQQEKCPLNKYCENKI	++GW V +++ CP YC+ K+	CIRGWCIVGKKQTCP---YCKEKV	LEIF	382	Query 45 SVKGWLSVSQQEKCPLNKYCENKI 68 ++GW V +++ CP YC+ K+
gi|18389915|gb|AAL68794.1|AF457564_1 hypothetical protein 17[Anopheles gambiae]	gi|18389915|gb|AAL68794.1|AF457564_1	gi|18389915|gb|AAL68794.1|AF457564_1 hypothetical protein 17 [Anopheles gambiae]	gi|18389915|gb|AAL68794.1|AF457564_1	463	182 bits (463)	3e-48	100	91/91 (100%)	100	91/91 (100%)	0	0/91 (0%)	Compositional matrix adjust.	1	91	91	1-91 (91)	1-91 (91)	MAGDIQLFSTRETTMKLYSGYRLLVLLVMTVCCLLLFIAPTGADPLPGQTQRTLGYRGNDKRATPPMHSLGSGARMAMTGGGILGGIFSAL	MAGDIQLFSTRETTMKLYSGYRLLVLLVMTVCCLLLFIAPTGADPLPGQTQRTLGYRGNDKRATPPMHSLGSGARMAMTGGGILGGIFSAL	MAGDIQLFSTRETTMKLYSGYRLLVLLVMTVCCLLLFIAPTGADPLPGQTQRTLGYRGNDKRATPPMHSLGSGARMAMTGGGILGGIFSAL	E	383	Query 1 MAGDIQLFSTRETTMKLYSGYRLLVLLVMTVCCLLLFIAPTGADPLPGQTQRTLGYRGND 60 MAGDIQLFSTRETTMKLYSGYRLLVLLVMTVCCLLLFIAPTGADPLPGQTQRTLGYRGND Sbjct 1 MAGDIQLFSTRETTMKLYSGYRLLVLLVMTVCCLLLFIAPTGADPLPGQTQRTLGYRGND 60 Query 61 KRATPPMHSLGSGARMAMTGGGILGGIFSAL 91 KRATPPMHSLGSGARMAMTGGGILGGIFSAL
gi|18389915|gb|AAL68794.1|AF457564_1 hypothetical protein 17[Anopheles gambiae]	gi|18389915|gb|AAL68794.1|AF457564_1	gi|18389911|gb|AAL68792.1|AF457562_1 hypothetical protein 15 [Anopheles gambiae]	gi|18389911|gb|AAL68792.1|AF457562_1	201	82.0 bits (201)	9e-18	63	40/64 (63%)	77	49/64 (77%)	1	1/64 (1%)	Compositional matrix adjust.	1	91	78	15-77 (63)	1-64 (64)	MKLYSGYRLL-VLLVMTVCCLLLFIAPTGADPLPGQTQRTLGYRGNDKRATPPMHSLGSGARMA	MK YS +L+ VLLVM VCCLLL APTGADPLPG+ + T+ + DK+A+ P HSLG+GARMA	MKFYSVGKLVKVLLVMAVCCLLLCTAPTGADPLPGRDRNTIANKSKDKKASAPKHSLGTGARMA	LEIF	384	Query 15 MKLYSGYRLL-VLLVMTVCCLLLFIAPTGADPLPGQTQRTLGYRGNDKRATPPMHSLGSG 73 MK YS +L+ VLLVM VCCLLL APTGADPLPG+ + T+ + DK+A+ P HSLG+G Sbjct 1 MKFYSVGKLVKVLLVMAVCCLLLCTAPTGADPLPGRDRNTIANKSKDKKASAPKHSLGTG 60 Query 74 ARMA 77 ARMA
gi|18389915|gb|AAL68794.1|AF457564_1 hypothetical protein 17[Anopheles gambiae]	gi|18389915|gb|AAL68794.1|AF457564_1	gi|114864684|gb|ABI83757.1| hypothetical salivary protein 15 [Anopheles funestus]	gi|114864684|gb|ABI83757.1	164	67.8 bits (164)	2e-13	41	32/79 (41%)	61	48/79 (61%)	2	2/79 (2%)	Compositional matrix adjust.	1	91	80	15-91 (77)	1-79 (79)	MKLYSGYRLLVLLVMTVCCLLLFIAPTGADPLPGQTQRTLGYR--GNDKRATPPMHSLGSGARMAMTGGGILGGIFSAL	M+ YSG + L++TVCC+LL A+PLPG+ +TL + N K+ P HSLG+GAR + G G+ G + ++L	MQFYSGKLFKIALIVTVCCVLLCSDSAEANPLPGKGSKTLASKSSSNTKKQNAPKHSLGTGARTGLIGAGVGGAVLTSL	LEIF	385	Query 15 MKLYSGYRLLVLLVMTVCCLLLFIAPTGADPLPGQTQRTLGYR--GNDKRATPPMHSLGS 72 M+ YSG + L++TVCC+LL A+PLPG+ +TL + N K+ P HSLG+ Sbjct 1 MQFYSGKLFKIALIVTVCCVLLCSDSAEANPLPGKGSKTLASKSSSNTKKQNAPKHSLGT 60 Query 73 GARMAMTGGGILGGIFSAL 91 GAR + G G+ G + ++L
gi|18389915|gb|AAL68794.1|AF457564_1 hypothetical protein 17[Anopheles gambiae]	gi|18389915|gb|AAL68794.1|AF457564_1	gi|27372913|gb|AAO06830.1| 5 kDa salivary peptide hyp15 [Anopheles stephensi]	gi|27372913|gb|AAO06830.1	123	52.0 bits (123)	1e-08	42	32/77 (42%)	59	45/77 (59%)	0	0/77 (0%)	Compositional matrix adjust.	1	91	78	15-91 (77)	1-77 (77)	MKLYSGYRLLVLLVMTVCCLLLFIAPTGADPLPGQTQRTLGYRGNDKRATPPMHSLGSGARMAMTGGGILGGIFSAL	M++ SG + LV+ VC +LL P A+PLPG+T R + + K T HSLG+G R+ M G G GGI +A+	MQIISGKLWKLTLVVAVCFMLLCFDPVDANPLPGKTNRMIKNSKSSKSQTDTRHSLGTGTRLGMAGVGAAGGILTAI	LEIF	386	Query 15 MKLYSGYRLLVLLVMTVCCLLLFIAPTGADPLPGQTQRTLGYRGNDKRATPPMHSLGSGA 74 M++ SG + LV+ VC +LL P A+PLPG+T R + + K T HSLG+G Sbjct 1 MQIISGKLWKLTLVVAVCFMLLCFDPVDANPLPGKTNRMIKNSKSSKSQTDTRHSLGTGT 60 Query 75 RMAMTGGGILGGIFSAL 91 R+ M G G GGI +A+
gi|18389915|gb|AAL68794.1|AF457564_1 hypothetical protein 17[Anopheles gambiae]	gi|18389915|gb|AAL68794.1|AF457564_1	gi|190576759|gb|ACE79173.1| anti-platelet protein [Anopheles gambiae]	gi|190576759|gb|ACE79173.1	54	25.4 bits (54)	0.96	37	11/30 (37%)	54	16/30 (54%)	0	0/30 (0%)	Compositional matrix adjust.	1	91	252	24-53 (30)	3-32 (30)	LVLLVMTVCCLLLFIAPTGADPLPGQTQRT	+LLV +V CL+L ++ AD Q T	FLLLVASVLCLVLIVSARPADDTSDQESST	LEIF	387	Query 24 LVLLVMTVCCLLLFIAPTGADPLPGQTQRT 53 +LLV +V CL+L ++ AD Q T
gi|18389915|gb|AAL68794.1|AF457564_1 hypothetical protein 17[Anopheles gambiae]	gi|18389915|gb|AAL68794.1|AF457564_1	gi|190576761|gb|ACE79174.1| anti-platelet protein [Anopheles gambiae]	gi|190576761|gb|ACE79174.1	54	25.4 bits (54)	0.98	37	11/30 (37%)	54	16/30 (54%)	0	0/30 (0%)	Compositional matrix adjust.	1	91	224	24-53 (30)	3-32 (30)	LVLLVMTVCCLLLFIAPTGADPLPGQTQRT	+LLV +V CL+L ++ AD Q T	FLLLVASVLCLVLIVSARPADDTSDQESST	LEIF	388	Query 24 LVLLVMTVCCLLLFIAPTGADPLPGQTQRT 53 +LLV +V CL+L ++ AD Q T
gi|18389915|gb|AAL68794.1|AF457564_1 hypothetical protein 17[Anopheles gambiae]	gi|18389915|gb|AAL68794.1|AF457564_1	gi|18389879|gb|AAL68776.1|AF457546_1 30 kDa protein [Anopheles gambiae]	gi|18389879|gb|AAL68776.1|AF457546_1	54	25.4 bits (54)	0.98	37	11/30 (37%)	54	16/30 (54%)	0	0/30 (0%)	Compositional matrix adjust.	1	91	182	24-53 (30)	29-58 (30)	LVLLVMTVCCLLLFIAPTGADPLPGQTQRT	+LLV +V CL+L ++ AD Q T	FLLLVASVLCLVLIVSARPADDTSDQESST	LEIF	389	Query 24 LVLLVMTVCCLLLFIAPTGADPLPGQTQRT 53 +LLV +V CL+L ++ AD Q T
gi|18389915|gb|AAL68794.1|AF457564_1 hypothetical protein 17[Anopheles gambiae]	gi|18389915|gb|AAL68794.1|AF457564_1	gi|289739651|gb|ADD18573.1| membrane glycoprotein LIG-1 [Glossina morsitans morsitans]	gi|289739651|gb|ADD18573.1	53	25.0 bits (53)	1.3	48	12/25 (48%)	68	17/25 (68%)	12	3/25 (12%)	Composition-based stats.	1	91	572	18-39 (22)	493-517 (25)	YSGYRLL---VLLVMTVCCLLLFIA	YSGYR + +++V +V LLL IA	YSGYRFMIPIIIIVTSVLLLLLIIA	LEIF	390	Query 18 YSGYRLL---VLLVMTVCCLLLFIA 39 YSGYR + +++V +V LLL IA
gi|18389913|gb|AAL68793.1|AF457563_1 hypothetical protein 16[Anopheles gambiae]	gi|18389913|gb|AAL68793.1|AF457563_1	gi|18389913|gb|AAL68793.1|AF457563_1 hypothetical protein 16 [Anopheles gambiae]	gi|18389913|gb|AAL68793.1|AF457563_1	215	87.4 bits (215)	2e-19	100	48/48 (100%)	100	48/48 (100%)	0	0/48 (0%)	Compositional matrix adjust.	1	48	48	1-48 (48)	1-48 (48)	MHLTLFTVAVLLLAAAALLLLLPPAYSTTLTPPAPPRLSHLGITIGRI	MHLTLFTVAVLLLAAAALLLLLPPAYSTTLTPPAPPRLSHLGITIGRI	MHLTLFTVAVLLLAAAALLLLLPPAYSTTLTPPAPPRLSHLGITIGRI	E	391	Query 1 MHLTLFTVAVLLLAAAALLLLLPPAYSTTLTPPAPPRLSHLGITIGRI 48 MHLTLFTVAVLLLAAAALLLLLPPAYSTTLTPPAPPRLSHLGITIGRI
gi|18389913|gb|AAL68793.1|AF457563_1 hypothetical protein 16[Anopheles gambiae]	gi|18389913|gb|AAL68793.1|AF457563_1	gi|289742145|gb|ADD19820.1| trehalose-6-phosphate synthase component TPS1 [Glossina morsitans morsitans]	gi|289742145|gb|ADD19820.1	55	25.8 bits (55)	0.65	44	14/32 (44%)	50	16/32 (50%)	28	9/32 (28%)	Composition-based stats.	1	48	337	20-42 (23)	21-52 (32)	LLLPPAYS---------TTLTPPAPPRLSHLG	LLL P YS +TLTPP PP +G	LLLLPIYSKLVSTQRATSTLTPPKPPDSEFIG	LEIF	392	Query 20 LLLPPAYS---------TTLTPPAPPRLSHLG 42 LLL P YS +TLTPP PP +G
gi|18389913|gb|AAL68793.1|AF457563_1 hypothetical protein 16[Anopheles gambiae]	gi|18389913|gb|AAL68793.1|AF457563_1	gi|289741877|gb|ADD19686.1| mitochondrial inner membrane protease subunit IMP2 [Glossina morsitans morsitans]	gi|289741877|gb|ADD19686.1	51	24.3 bits (51)	2.3	40	16/40 (40%)	48	19/40 (48%)	0	0/40 (0%)	Composition-based stats.	1	48	168	4-43 (40)	122-161 (40)	TLFTVAVLLLAAAALLLLLPPAYSTTLTPPAPPRLSHLGI	T VAV L+ A A L++ PP LT P R L I	TFGPVAVGLMTARASLIVWPPERWRVLTSELPKRRQPLHI	LEIF	393	Query 4 TLFTVAVLLLAAAALLLLLPPAYSTTLTPPAPPRLSHLGI 43 T VAV L+ A A L++ PP LT P R L I
gi|18389911|gb|AAL68792.1|AF457562_1 hypothetical protein 15[Anopheles gambiae]	gi|18389911|gb|AAL68792.1|AF457562_1	gi|18389911|gb|AAL68792.1|AF457562_1 hypothetical protein 15 [Anopheles gambiae]	gi|18389911|gb|AAL68792.1|AF457562_1	392	155 bits (392)	7e-40	100	78/78 (100%)	100	78/78 (100%)	0	0/78 (0%)	Compositional matrix adjust.	1	78	78	1-78 (78)	1-78 (78)	MKFYSVGKLVKVLLVMAVCCLLLCTAPTGADPLPGRDRNTIANKSKDKKASAPKHSLGTGARMALTGGGVLGGVLTNM	MKFYSVGKLVKVLLVMAVCCLLLCTAPTGADPLPGRDRNTIANKSKDKKASAPKHSLGTGARMALTGGGVLGGVLTNM	MKFYSVGKLVKVLLVMAVCCLLLCTAPTGADPLPGRDRNTIANKSKDKKASAPKHSLGTGARMALTGGGVLGGVLTNM	E	394	Query 1 MKFYSVGKLVKVLLVMAVCCLLLCTAPTGADPLPGRDRNTIANKSKDKKASAPKHSLGTG 60 MKFYSVGKLVKVLLVMAVCCLLLCTAPTGADPLPGRDRNTIANKSKDKKASAPKHSLGTG Sbjct 1 MKFYSVGKLVKVLLVMAVCCLLLCTAPTGADPLPGRDRNTIANKSKDKKASAPKHSLGTG 60 Query 61 ARMALTGGGVLGGVLTNM 78 ARMALTGGGVLGGVLTNM
gi|18389911|gb|AAL68792.1|AF457562_1 hypothetical protein 15[Anopheles gambiae]	gi|18389911|gb|AAL68792.1|AF457562_1	gi|18389915|gb|AAL68794.1|AF457564_1 hypothetical protein 17 [Anopheles gambiae]	gi|18389915|gb|AAL68794.1|AF457564_1	243	98.2 bits (243)	1e-22	61	47/78 (61%)	79	61/78 (79%)	1	1/78 (1%)	Compositional matrix adjust.	1	78	91	1-78 (78)	15-91 (77)	MKFYSVGKLVKVLLVMAVCCLLLCTAPTGADPLPGRDRNTIANKSKDKKASAPKHSLGTGARMALTGGGVLGGVLTNM	MK YS +L+ VLLVM VCCLLL APTGADPLPG+ + T+ + DK+A+ P HSLG+GARMA+TGGG+LGG+ + +	MKLYSGYRLL-VLLVMTVCCLLLFIAPTGADPLPGQTQRTLGYRGNDKRATPPMHSLGSGARMAMTGGGILGGIFSAL	LEI	395	Query 1 MKFYSVGKLVKVLLVMAVCCLLLCTAPTGADPLPGRDRNTIANKSKDKKASAPKHSLGTG 60 MK YS +L+ VLLVM VCCLLL APTGADPLPG+ + T+ + DK+A+ P HSLG+G Sbjct 15 MKLYSGYRLL-VLLVMTVCCLLLFIAPTGADPLPGQTQRTLGYRGNDKRATPPMHSLGSG 73 Query 61 ARMALTGGGVLGGVLTNM 78 ARMA+TGGG+LGG+ + +
gi|18389911|gb|AAL68792.1|AF457562_1 hypothetical protein 15[Anopheles gambiae]	gi|18389911|gb|AAL68792.1|AF457562_1	gi|114864684|gb|ABI83757.1| hypothetical salivary protein 15 [Anopheles funestus]	gi|114864684|gb|ABI83757.1	212	86.3 bits (212)	5e-19	57	45/80 (57%)	73	58/80 (73%)	3	3/80 (3%)	Compositional matrix adjust.	1	78	80	1-78 (78)	1-79 (79)	MKFYSVGKLVKVLLVMAVCCLLLCTAPTGADPLPGRDRNTIANKSKD--KKASAPKHSLGTGARMALTGGGVLGGVLTNM	M+FYS GKL K+ L++ VCC+LLC+ A+PLPG+ T+A+KS KK +APKHSLGTGAR L G GV G VLT++	MQFYS-GKLFKIALIVTVCCVLLCSDSAEANPLPGKGSKTLASKSSSNTKKQNAPKHSLGTGARTGLIGAGVGGAVLTSL	LEI	396	Query 1 MKFYSVGKLVKVLLVMAVCCLLLCTAPTGADPLPGRDRNTIANKSKD--KKASAPKHSLG 58 M+FYS GKL K+ L++ VCC+LLC+ A+PLPG+ T+A+KS KK +APKHSLG Sbjct 1 MQFYS-GKLFKIALIVTVCCVLLCSDSAEANPLPGKGSKTLASKSSSNTKKQNAPKHSLG 59 Query 59 TGARMALTGGGVLGGVLTNM 78 TGAR L G GV G VLT++
gi|18389911|gb|AAL68792.1|AF457562_1 hypothetical protein 15[Anopheles gambiae]	gi|18389911|gb|AAL68792.1|AF457562_1	gi|27372913|gb|AAO06830.1| 5 kDa salivary peptide hyp15 [Anopheles stephensi]	gi|27372913|gb|AAO06830.1	145	60.5 bits (145)	3e-11	49	34/70 (49%)	63	44/70 (63%)	0	0/70 (0%)	Compositional matrix adjust.	1	78	78	7-76 (70)	6-75 (70)	GKLVKVLLVMAVCCLLLCTAPTGADPLPGRDRNTIANKSKDKKASAPKHSLGTGARMALTGGGVLGGVLT	GKL K+ LV+AVC +LLC P A+PLPG+ I N K + +HSLGTG R+ + G G GG+LT	GKLWKLTLVVAVCFMLLCFDPVDANPLPGKTNRMIKNSKSSKSQTDTRHSLGTGTRLGMAGVGAAGGILT	EIF	397	Query 7 GKLVKVLLVMAVCCLLLCTAPTGADPLPGRDRNTIANKSKDKKASAPKHSLGTGARMALT 66 GKL K+ LV+AVC +LLC P A+PLPG+ I N K + +HSLGTG R+ + Sbjct 6 GKLWKLTLVVAVCFMLLCFDPVDANPLPGKTNRMIKNSKSSKSQTDTRHSLGTGTRLGMA 65 Query 67 GGGVLGGVLT 76 G G GG+LT
gi|18389911|gb|AAL68792.1|AF457562_1 hypothetical protein 15[Anopheles gambiae]	gi|18389911|gb|AAL68792.1|AF457562_1	gi|289742859|gb|ADD20177.1| very-long-chain acyl-CoA dehydrogenase [Glossina morsitans morsitans]	gi|289742859|gb|ADD20177.1	52	24.6 bits (52)	1.8	33	13/40 (33%)	58	23/40 (58%)	5	2/40 (5%)	Composition-based stats.	1	78	625	31-70 (40)	189-226 (38)	DPLPGRDRNTIANKSKDKKASAPKHSLGTGARMALTGGGV	+P G D +I K K K+S KH + G+++ ++ GG+	EPSAGSDAGSI--KCKAVKSSDGKHYVLNGSKIWISNGGI	LEIF	398	Query 31 DPLPGRDRNTIANKSKDKKASAPKHSLGTGARMALTGGGV 70 +P G D +I K K K+S KH + G+++ ++ GG+
gi|18389911|gb|AAL68792.1|AF457562_1 hypothetical protein 15[Anopheles gambiae]	gi|18389911|gb|AAL68792.1|AF457562_1	gi|208657727|gb|ACI30160.1| hypothetical salivary protein 15 [Anopheles darlingi]	gi|208657727|gb|ACI30160.1	46	22.3 bits (46)	8.9	75	9/12 (75%)	84	10/12 (84%)	0	0/12 (0%)	Compositional matrix adjust.	1	78	74	51-62 (12)	46-57 (12)	SAPKHSLGTGAR	#NAME?	NAPHHSLGGGAR	LEIF	399	Query 51 SAPKHSLGTGAR 62 +AP HSLG GAR
gi|18389911|gb|AAL68792.1|AF457562_1 hypothetical protein 15[Anopheles gambiae]	gi|18389911|gb|AAL68792.1|AF457562_1	gi|208657719|gb|ACI30156.1| hypothetical salivary protein 15 [Anopheles darlingi]	gi|208657719|gb|ACI30156.1	45	21.9 bits (45)	9.1	75	9/12 (75%)	84	10/12 (84%)	0	0/12 (0%)	Compositional matrix adjust.	1	78	76	51-62 (12)	48-59 (12)	SAPKHSLGTGAR	#NAME?	NAPHHSLGGGAR	LEIF	400	Query 51 SAPKHSLGTGAR 62 +AP HSLG GAR
gi|18389911|gb|AAL68792.1|AF457562_1 hypothetical protein 15[Anopheles gambiae]	gi|18389911|gb|AAL68792.1|AF457562_1	gi|208657729|gb|ACI30161.1| hypothetical salivary protein 15 [Anopheles darlingi]	gi|208657729|gb|ACI30161.1	45	21.9 bits (45)	9.2	75	9/12 (75%)	84	10/12 (84%)	0	0/12 (0%)	Compositional matrix adjust.	1	78	78	51-62 (12)	50-61 (12)	SAPKHSLGTGAR	#NAME?	NAPHHSLGGGAR	EIF	401	Query 51 SAPKHSLGTGAR 62 +AP HSLG GAR
gi|18389909|gb|AAL68791.1|AF457561_1 hypothetical protein 14[Anopheles gambiae]	gi|18389909|gb|AAL68791.1|AF457561_1	gi|18389909|gb|AAL68791.1|AF457561_1 hypothetical protein 14 [Anopheles gambiae]	gi|18389909|gb|AAL68791.1|AF457561_1	224	90.9 bits (224)	2e-20	100	46/46 (100%)	100	46/46 (100%)	0	0/46 (0%)	Compositional matrix adjust.	1	46	46	1-46 (46)	1-46 (46)	MPLSYCHLFLTHTLARALSFSRSDCLKFSEKRLLFSGSKTFPTTLL	MPLSYCHLFLTHTLARALSFSRSDCLKFSEKRLLFSGSKTFPTTLL	MPLSYCHLFLTHTLARALSFSRSDCLKFSEKRLLFSGSKTFPTTLL	E	402	Query 1 MPLSYCHLFLTHTLARALSFSRSDCLKFSEKRLLFSGSKTFPTTLL 46 MPLSYCHLFLTHTLARALSFSRSDCLKFSEKRLLFSGSKTFPTTLL
gi|18389909|gb|AAL68791.1|AF457561_1 hypothetical protein 14[Anopheles gambiae]	gi|18389909|gb|AAL68791.1|AF457561_1	gi|94468936|gb|ABF18317.1| phosphoglycerate dehydrogenase [Aedes aegypti]	gi|94468936|gb|ABF18317.1	48	23.1 bits (48)	4.4	36	16/45 (36%)	49	22/45 (49%)	4	2/45 (4%)	Composition-based stats.	1	46	332	3-45 (43)	104-148 (45)	LSYCHL--FLTHTLARALSFSRSDCLKFSEKRLLFSGSKTFPTTL	+S C L FL LAR + S + R L+SGS+ + TL	ISACELTCFLIGALARPFCPAASSMKEGRWDRKLYSGSELYDKTL	LEIF	403	Query 3 LSYCHL--FLTHTLARALSFSRSDCLKFSEKRLLFSGSKTFPTTL 45 +S C L FL LAR + S + R L+SGS+ + TL
gi|18389907|gb|AAL68790.1|AF457560_1 hypothetical protein 13[Anopheles gambiae]	gi|18389907|gb|AAL68790.1|AF457560_1	gi|18389907|gb|AAL68790.1|AF457560_1 hypothetical protein 13 [Anopheles gambiae]	gi|18389907|gb|AAL68790.1|AF457560_1	276	110 bits (276)	2e-26	100	56/56 (100%)	100	56/56 (100%)	0	0/56 (0%)	Compositional matrix adjust.	1	56	56	1-56 (56)	1-56 (56)	MKNVFFALLLVVLVCCLVSVQGNEIIQNVVKRSIPLRQLILQHNALDDSNSDSGSQ	MKNVFFALLLVVLVCCLVSVQGNEIIQNVVKRSIPLRQLILQHNALDDSNSDSGSQ	MKNVFFALLLVVLVCCLVSVQGNEIIQNVVKRSIPLRQLILQHNALDDSNSDSGSQ	E	404	Query 1 MKNVFFALLLVVLVCCLVSVQGNEIIQNVVKRSIPLRQLILQHNALDDSNSDSGSQ 56 MKNVFFALLLVVLVCCLVSVQGNEIIQNVVKRSIPLRQLILQHNALDDSNSDSGSQ
gi|18389907|gb|AAL68790.1|AF457560_1 hypothetical protein 13[Anopheles gambiae]	gi|18389907|gb|AAL68790.1|AF457560_1	gi|114864994|gb|ABI83792.1| hypothetical 4.2 kda secreted peptide [Anopheles funestus]	gi|114864994|gb|ABI83792.1	65	29.6 bits (65)	0.044	49	16/33 (49%)	70	23/33 (70%)	21	7/33 (21%)	Compositional matrix adjust.	1	56	69	28-53 (26)	35-67 (33)	NVVKRSIPLRQLILQHNA-------LDDSNSDS	N+VKRSIPL QLI +++A + +S+SDS	NIVKRSIPLGQLITENHAAFVSQQQIGESDSDS	LEIF	405	Query 28 NVVKRSIPLRQLILQHNA-------LDDSNSDS 53 N+VKRSIPL QLI +++A + +S+SDS
gi|18389905|gb|AAL68789.1|AF457559_1 hypothetical protein 12[Anopheles gambiae]	gi|18389905|gb|AAL68789.1|AF457559_1	gi|18389905|gb|AAL68789.1|AF457559_1 hypothetical protein 12 [Anopheles gambiae]	gi|18389905|gb|AAL68789.1|AF457559_1	482	190 bits (482)	2e-50	100	92/92 (100%)	100	92/92 (100%)	0	0/92 (0%)	Compositional matrix adjust.	1	92	92	1-92 (92)	1-92 (92)	MRFCCVALIGLLLCSVQSVTANDPVDALGACSGNLFGLLMTRLQQMVEDFTACRQEATANDPQHDRSDSIQRAKVDLQQQLVNYSYCTKNIQ	MRFCCVALIGLLLCSVQSVTANDPVDALGACSGNLFGLLMTRLQQMVEDFTACRQEATANDPQHDRSDSIQRAKVDLQQQLVNYSYCTKNIQ	MRFCCVALIGLLLCSVQSVTANDPVDALGACSGNLFGLLMTRLQQMVEDFTACRQEATANDPQHDRSDSIQRAKVDLQQQLVNYSYCTKNIQ	E	407	Query 1 MRFCCVALIGLLLCSVQSVTANDPVDALGACSGNLFGLLMTRLQQMVEDFTACRQEATAN 60 MRFCCVALIGLLLCSVQSVTANDPVDALGACSGNLFGLLMTRLQQMVEDFTACRQEATAN Sbjct 1 MRFCCVALIGLLLCSVQSVTANDPVDALGACSGNLFGLLMTRLQQMVEDFTACRQEATAN 60 Query 61 DPQHDRSDSIQRAKVDLQQQLVNYSYCTKNIQ 92 DPQHDRSDSIQRAKVDLQQQLVNYSYCTKNIQ
gi|18389905|gb|AAL68789.1|AF457559_1 hypothetical protein 12[Anopheles gambiae]	gi|18389905|gb|AAL68789.1|AF457559_1	gi|114864727|gb|ABI83761.1| hypothetical salivary protein 12 [Anopheles funestus]	gi|114864727|gb|ABI83761.1	181	74.3 bits (181)	2e-15	46	42/92 (46%)	66	60/92 (66%)	3	3/92 (3%)	Compositional matrix adjust.	1	92	89	1-92 (92)	1-89 (89)	MRFCCVALIGLLLCSVQSVTANDPVDALGACSGNLFGLLMTRLQQMVEDFTACRQEATANDPQHDRSDSIQRAKVDLQQQLVNYSYCTKNIQ	MRF V L+G LL S Q ++ DP L CS +LF L+MTRLQQ +ED++AC Q+++ ++ S++I VDLQ L NY+ CTKN++	MRFWFVLLLGALL-SAQCIST-DPYTELEVCSVSLFSLIMTRLQQQIEDYSAC-QQSSPGGSNYNCSETIYWTSVDLQNGLRNYTDCTKNLR	LEI	408	Query 1 MRFCCVALIGLLLCSVQSVTANDPVDALGACSGNLFGLLMTRLQQMVEDFTACRQEATAN 60 MRF V L+G LL S Q ++ DP L CS +LF L+MTRLQQ +ED++AC Q+++ Sbjct 1 MRFWFVLLLGALL-SAQCIST-DPYTELEVCSVSLFSLIMTRLQQQIEDYSAC-QQSSPG 57 Query 61 DPQHDRSDSIQRAKVDLQQQLVNYSYCTKNIQ 92 ++ S++I VDLQ L NY+ CTKN++
gi|18389905|gb|AAL68789.1|AF457559_1 hypothetical protein 12[Anopheles gambiae]	gi|18389905|gb|AAL68789.1|AF457559_1	gi|18389901|gb|AAL68787.1|AF457557_1 hypothetical protein 10 [Anopheles gambiae]	gi|18389901|gb|AAL68787.1|AF457557_1	156	64.7 bits (156)	2e-12	41	38/94 (41%)	57	53/94 (57%)	6	6/94 (6%)	Compositional matrix adjust.	1	92	90	1-92 (92)	1-90 (90)	MRFCCVALIGLLLCS--VQSVTANDPVDALGACSGNLFGLLMTRLQQMVEDFTACRQEATANDPQHDRSDSIQRAKVDLQQQLVNYSYCTKNIQ	MRF V +GLL+ +V A DP L C LF L RL +E+F C++ ++P +D SDSI RA DLQQ L + ++CTK+I+	MRFLSVLTVGLLVWVGVFATVNAEDPRTELIGCGSVLFHLAANRLSLQLEEFAVCKR----SNPGYDCSDSIHRAISDLQQGLFDLNHCTKDIR	LEI	409	Query 1 MRFCCVALIGLLLCS--VQSVTANDPVDALGACSGNLFGLLMTRLQQMVEDFTACRQEAT 58 MRF V +GLL+ +V A DP L C LF L RL +E+F C++ Sbjct 1 MRFLSVLTVGLLVWVGVFATVNAEDPRTELIGCGSVLFHLAANRLSLQLEEFAVCKR--- 57 Query 59 ANDPQHDRSDSIQRAKVDLQQQLVNYSYCTKNIQ 92 ++P +D SDSI RA DLQQ L + ++CTK+I+
gi|18389905|gb|AAL68789.1|AF457559_1 hypothetical protein 12[Anopheles gambiae]	gi|18389905|gb|AAL68789.1|AF457559_1	gi|27372893|gb|AAO06820.1| putative salivary protein hyp12 [Anopheles stephensi]	gi|27372893|gb|AAO06820.1	151	62.8 bits (151)	6e-12	41	31/76 (41%)	61	46/76 (61%)	1	1/76 (1%)	Compositional matrix adjust.	1	92	90	17-92 (76)	16-90 (75)	QSVTANDPVDALGACSGNLFGLLMTRLQQMVEDFTACRQEATANDPQHDRSDSIQRAKVDLQQQLVNYSYCTKNIQ	Q ++++D L AC +LF MTRLQQ +EDF+AC+Q N + R SI+ A +DLQQ +Y C ++I+	QCISSDDAFKKLEACGVSLFSFWMTRLQQQIEDFSACKQFNDGNSDPNCRG-SIESATIDLQQAFSDYGECIRDIR	LEIF	410	Query 17 QSVTANDPVDALGACSGNLFGLLMTRLQQMVEDFTACRQEATANDPQHDRSDSIQRAKVD 76 Q ++++D L AC +LF MTRLQQ +EDF+AC+Q N + R SI+ A +D Sbjct 16 QCISSDDAFKKLEACGVSLFSFWMTRLQQQIEDFSACKQFNDGNSDPNCRG-SIESATID 74 Query 77 LQQQLVNYSYCTKNIQ 92 LQQ +Y C ++I+
gi|18389905|gb|AAL68789.1|AF457559_1 hypothetical protein 12[Anopheles gambiae]	gi|18389905|gb|AAL68789.1|AF457559_1	gi|27372931|gb|AAO06839.1| putative salivary protein hyp10 [Anopheles stephensi]	gi|27372931|gb|AAO06839.1	127	53.5 bits (127)	4e-09	38	32/86 (38%)	49	42/86 (49%)	6	6/86 (6%)	Compositional matrix adjust.	1	92	99	7-92 (86)	20-99 (80)	ALIGLLLCSVQSVTANDPVDALGACSGNLFGLLMTRLQQMVEDFTACRQEATANDPQHDRSDSIQRAKVDLQQQLVNYSYCTKNIQ	A LL +VTA D L CS LF L R+ + E+F C+Q AT D + +QR + LQQ LV+Y CT+ I	AFFALLTAGALTVTAEDSRTELIGCSSTLFHLAANRISRQFEEFVECKQTAT------DCREPVQRGQNALQQGLVDYMQCTEYIH	LEIF	411	Query 7 ALIGLLLCSVQSVTANDPVDALGACSGNLFGLLMTRLQQMVEDFTACRQEATANDPQHDR 66 A LL +VTA D L CS LF L R+ + E+F C+Q AT D Sbjct 20 AFFALLTAGALTVTAEDSRTELIGCSSTLFHLAANRISRQFEEFVECKQTAT------DC 73 Query 67 SDSIQRAKVDLQQQLVNYSYCTKNIQ 92 + +QR + LQQ LV+Y CT+ I
gi|18389905|gb|AAL68789.1|AF457559_1 hypothetical protein 12[Anopheles gambiae]	gi|18389905|gb|AAL68789.1|AF457559_1	gi|13509406|emb|CAC35452.1| gSG1a protein [Anopheles gambiae]	gi|13509406|emb|CAC35452.1	56	26.2 bits (56)	0.63	33	12/37 (33%)	52	19/37 (52%)	2	1/37 (2%)	Compositional matrix adjust.	1	92	90	29-65 (37)	47-82 (36)	GACSGNLFGLLMTRLQQMVEDFTACRQEATANDPQHD	G C+ + L++RL+QM + T C + T N D	GGCAAA-WDSLLSRLEQMRHNLTGCSERETTNPAPPD	LEIF	412	Query 29 GACSGNLFGLLMTRLQQMVEDFTACRQEATANDPQHD 65 G C+ + L++RL+QM + T C + T N D
gi|18389905|gb|AAL68789.1|AF457559_1 hypothetical protein 12[Anopheles gambiae]	gi|18389905|gb|AAL68789.1|AF457559_1	gi|56809867|gb|AAW31598.1| SAGLIN [Anopheles gambiae]	gi|56809867|gb|AAW31598.1	53	25.0 bits (53)	1.2	36	13/37 (36%)	57	21/37 (57%)	10	4/37 (10%)	Compositional matrix adjust.	1	92	412	29-62 (34)	57-92 (36)	GACSGNLFGLLMTRLQQMVEDFTACRQEATAN---DP	G C NL+ +++ Q+ E+ TAC++ A A DP	GTCD-NLWESFLSQFHQVRENLTACQERAAAGPAPDP	LEIF	413	Query 29 GACSGNLFGLLMTRLQQMVEDFTACRQEATAN---DP 62 G C NL+ +++ Q+ E+ TAC++ A A DP
gi|18389905|gb|AAL68789.1|AF457559_1 hypothetical protein 12[Anopheles gambiae]	gi|18389905|gb|AAL68789.1|AF457559_1	gi|3378533|emb|CAA03873.1| D3 protein [Anopheles gambiae]	gi|3378533|emb|CAA03873.1	53	25.0 bits (53)	1.2	36	14/39 (36%)	57	22/39 (57%)	5	2/39 (5%)	Compositional matrix adjust.	1	92	94	29-67 (39)	57-93 (37)	GACSGNLFGLLMTRLQQMVEDFTACRQEATANDPQHDRS	G C NL+ +++ Q+ E+ TAC++ A A P D S	GTCD-NLWESFLSQFHQVRENLTACQERAAAG-PAPDPS	LEIF	414	Query 29 GACSGNLFGLLMTRLQQMVEDFTACRQEATANDPQHDRS 67 G C NL+ +++ Q+ E+ TAC++ A A P D S
gi|18389905|gb|AAL68789.1|AF457559_1 hypothetical protein 12[Anopheles gambiae]	gi|18389905|gb|AAL68789.1|AF457559_1	gi|56417408|gb|AAV90645.1| putative salivary Gram negative bacteria-binding protein [Aedes albopictus]	gi|56417408|gb|AAV90645.1	51	24.3 bits (51)	2.2	57	9/16 (57%)	69	11/16 (69%)	0	0/16 (0%)	Composition-based stats.	1	92	371	29-44 (16)	243-258 (16)	GACSGNLFGLLMTRLQ	G+ SGNLFG + R Q	GSVSGNLFGAMFNRYQ	LEIF	415	Query 29 GACSGNLFGLLMTRLQ 44 G+ SGNLFG + R Q
gi|18389905|gb|AAL68789.1|AF457559_1 hypothetical protein 12[Anopheles gambiae]	gi|18389905|gb|AAL68789.1|AF457559_1	gi|18568294|gb|AAL76017.1|AF466594_1 putative secreted protein [Aedes aegypti]	gi|18568294|gb|AAL76017.1|AF466594_1	51	24.3 bits (51)	2.2	57	9/16 (57%)	69	11/16 (69%)	0	0/16 (0%)	Composition-based stats.	1	92	371	29-44 (16)	243-258 (16)	GACSGNLFGLLMTRLQ	G+ SGNLFG + R Q	GSVSGNLFGAMFNRYQ	LEIF	416	Query 29 GACSGNLFGLLMTRLQ 44 G+ SGNLFG + R Q
gi|18389905|gb|AAL68789.1|AF457559_1 hypothetical protein 12[Anopheles gambiae]	gi|18389905|gb|AAL68789.1|AF457559_1	gi|18568286|gb|AAL76013.1|AF466590_1 putative carboxylesterase [Aedes aegypti]	gi|18568286|gb|AAL76013.1|AF466590_1	48	23.1 bits (48)	4.3	30	12/41 (30%)	59	24/41 (59%)	7	3/41 (7%)	Composition-based stats.	1	92	636	2-39 (38)	580-620 (41)	RFCCVALIGLLLCSVQSVTAN---DPVDALGACSGNLFGLL	RFC +++ G L +++S++ D + ++G G L G+L	RFCQLSIWGAQLEALKSISCQFLGDGLGSIGKVVGQLTGIL	LEIF	417	Query 2 RFCCVALIGLLLCSVQSVTAN---DPVDALGACSGNLFGLL 39 RFC +++ G L +++S++ D + ++G G L G+L
gi|18389903|gb|AAL68788.1|AF457558_1 hypothetical protein 11[Anopheles gambiae]	gi|18389903|gb|AAL68788.1|AF457558_1	gi|18389903|gb|AAL68788.1|AF457558_1 hypothetical protein 11 [Anopheles gambiae]	gi|18389903|gb|AAL68788.1|AF457558_1	289	115 bits (289)	5e-28	100	56/56 (100%)	100	56/56 (100%)	0	0/56 (0%)	Compositional matrix adjust.	1	56	56	1-56 (56)	1-56 (56)	MCIFFQAGIKLLVLLICLFFYHTHCTTAYLWLAMGVEAKSIKARGTAHSKSRTSTN	MCIFFQAGIKLLVLLICLFFYHTHCTTAYLWLAMGVEAKSIKARGTAHSKSRTSTN	MCIFFQAGIKLLVLLICLFFYHTHCTTAYLWLAMGVEAKSIKARGTAHSKSRTSTN	E	418	Query 1 MCIFFQAGIKLLVLLICLFFYHTHCTTAYLWLAMGVEAKSIKARGTAHSKSRTSTN 56 MCIFFQAGIKLLVLLICLFFYHTHCTTAYLWLAMGVEAKSIKARGTAHSKSRTSTN
gi|18389903|gb|AAL68788.1|AF457558_1 hypothetical protein 11[Anopheles gambiae]	gi|18389903|gb|AAL68788.1|AF457558_1	gi|289740485|gb|ADD18990.1| uncharacterized conserved protein [Glossina morsitans morsitans]	gi|289740485|gb|ADD18990.1	50	23.9 bits (50)	2.7	36	15/42 (36%)	55	23/42 (55%)	2	1/42 (2%)	Composition-based stats.	1	56	515	1-42 (42)	220-260 (41)	MCIFFQAGIKLLVLLICLFFYHTHCTTAYLWLAMGVEAKSIK	+C +F+ + LVLLI + HT +TAY L G + I+	VCRWFEQNLMRLVLLIHKYCVHT-LSTAYRGLEQGAPSCGIE	LEIF	419	Query 1 MCIFFQAGIKLLVLLICLFFYHTHCTTAYLWLAMGVEAKSIK 42 +C +F+ + LVLLI + HT +TAY L G + I+
gi|18389901|gb|AAL68787.1|AF457557_1 hypothetical protein 10[Anopheles gambiae]	gi|18389901|gb|AAL68787.1|AF457557_1	gi|18389901|gb|AAL68787.1|AF457557_1 hypothetical protein 10 [Anopheles gambiae]	gi|18389901|gb|AAL68787.1|AF457557_1	474	187 bits (474)	2e-49	100	90/90 (100%)	100	90/90 (100%)	0	0/90 (0%)	Compositional matrix adjust.	1	90	90	1-90 (90)	1-90 (90)	MRFLSVLTVGLLVWVGVFATVNAEDPRTELIGCGSVLFHLAANRLSLQLEEFAVCKRSNPGYDCSDSIHRAISDLQQGLFDLNHCTKDIR	MRFLSVLTVGLLVWVGVFATVNAEDPRTELIGCGSVLFHLAANRLSLQLEEFAVCKRSNPGYDCSDSIHRAISDLQQGLFDLNHCTKDIR	MRFLSVLTVGLLVWVGVFATVNAEDPRTELIGCGSVLFHLAANRLSLQLEEFAVCKRSNPGYDCSDSIHRAISDLQQGLFDLNHCTKDIR	E	420	Query 1 MRFLSVLTVGLLVWVGVFATVNAEDPRTELIGCGSVLFHLAANRLSLQLEEFAVCKRSNP 60 MRFLSVLTVGLLVWVGVFATVNAEDPRTELIGCGSVLFHLAANRLSLQLEEFAVCKRSNP Sbjct 1 MRFLSVLTVGLLVWVGVFATVNAEDPRTELIGCGSVLFHLAANRLSLQLEEFAVCKRSNP 60 Query 61 GYDCSDSIHRAISDLQQGLFDLNHCTKDIR 90 GYDCSDSIHRAISDLQQGLFDLNHCTKDIR
gi|18389901|gb|AAL68787.1|AF457557_1 hypothetical protein 10[Anopheles gambiae]	gi|18389901|gb|AAL68787.1|AF457557_1	gi|27372931|gb|AAO06839.1| putative salivary protein hyp10 [Anopheles stephensi]	gi|27372931|gb|AAO06839.1	211	85.9 bits (211)	5e-19	50	44/88 (50%)	61	53/88 (61%)	10	9/88 (10%)	Compositional matrix adjust.	1	90	99	9-89 (81)	13-98 (86)	VGLLVWVGVFA-------TVNAEDPRTELIGCGSVLFHLAANRLSLQLEEFAVCKRSNPGYDCSDSIHRAISDLQQGLFDLNHCTKDI	+ + VW FA TV AED RTELIGC S LFHLAANR+S Q EEF CK++ DC + + R + LQQGL D CT+ I	ISMRVWFAFFALLTAGALTVTAEDSRTELIGCSSTLFHLAANRISRQFEEFVECKQT--ATDCREPVQRGQNALQQGLVDYMQCTEYI	LEIF	421	Query 9 VGLLVWVGVFA-------TVNAEDPRTELIGCGSVLFHLAANRLSLQLEEFAVCKRSNPG 61 + + VW FA TV AED RTELIGC S LFHLAANR+S Q EEF CK++ Sbjct 13 ISMRVWFAFFALLTAGALTVTAEDSRTELIGCSSTLFHLAANRISRQFEEFVECKQT--A 70 Query 62 YDCSDSIHRAISDLQQGLFDLNHCTKDI 89 DC + + R + LQQGL D CT+ I
gi|18389901|gb|AAL68787.1|AF457557_1 hypothetical protein 10[Anopheles gambiae]	gi|18389901|gb|AAL68787.1|AF457557_1	gi|114864727|gb|ABI83761.1| hypothetical salivary protein 12 [Anopheles funestus]	gi|114864727|gb|ABI83761.1	169	69.7 bits (169)	4e-14	41	38/93 (41%)	60	55/93 (60%)	7	7/93 (7%)	Compositional matrix adjust.	1	90	89	1-90 (90)	1-89 (89)	MRFLSVLTVGLLVWVGVFATVNAEDPRTELIGCGSVLFHLAANRLSLQLEEFAVCKRSNPG---YDCSDSIHRAISDLQQGLFDLNHCTKDIR	MRF VL +G L+ +T DP TEL C LF L RL Q+E+++ C++S+PG Y+CS++I+ DLQ GL + CTK++R	MRFWFVLLLGALLSAQCIST----DPYTELEVCSVSLFSLIMTRLQQQIEDYSACQQSSPGGSNYNCSETIYWTSVDLQNGLRNYTDCTKNLR	LEI	422	Query 1 MRFLSVLTVGLLVWVGVFATVNAEDPRTELIGCGSVLFHLAANRLSLQLEEFAVCKRSNP 60 MRF VL +G L+ +T DP TEL C LF L RL Q+E+++ C++S+P Sbjct 1 MRFWFVLLLGALLSAQCIST----DPYTELEVCSVSLFSLIMTRLQQQIEDYSACQQSSP 56 Query 61 G---YDCSDSIHRAISDLQQGLFDLNHCTKDIR 90 G Y+CS++I+ DLQ GL + CTK++R
gi|18389901|gb|AAL68787.1|AF457557_1 hypothetical protein 10[Anopheles gambiae]	gi|18389901|gb|AAL68787.1|AF457557_1	gi|18389905|gb|AAL68789.1|AF457559_1 hypothetical protein 12 [Anopheles gambiae]	gi|18389905|gb|AAL68789.1|AF457559_1	156	64.7 bits (156)	2e-12	41	38/94 (41%)	57	53/94 (57%)	6	6/94 (6%)	Compositional matrix adjust.	1	90	92	1-90 (90)	1-92 (92)	MRFLSVLTVGLLVWVGVFATVNAEDPRTELIGCGSVLFHLAANRLSLQLEEFAVCKR----SNPGYDCSDSIHRAISDLQQGLFDLNHCTKDIR	MRF V +GLL+ +V A DP L C LF L RL +E+F C++ ++P +D SDSI RA DLQQ L + ++CTK+I+	MRFCCVALIGLLLCS--VQSVTANDPVDALGACSGNLFGLLMTRLQQMVEDFTACRQEATANDPQHDRSDSIQRAKVDLQQQLVNYSYCTKNIQ	LEI	423	Query 1 MRFLSVLTVGLLVWVGVFATVNAEDPRTELIGCGSVLFHLAANRLSLQLEEFAVCKR--- 57 MRF V +GLL+ +V A DP L C LF L RL +E+F C++ Sbjct 1 MRFCCVALIGLLLCS--VQSVTANDPVDALGACSGNLFGLLMTRLQQMVEDFTACRQEAT 58 Query 58 -SNPGYDCSDSIHRAISDLQQGLFDLNHCTKDIR 90 ++P +D SDSI RA DLQQ L + ++CTK+I+
gi|18389901|gb|AAL68787.1|AF457557_1 hypothetical protein 10[Anopheles gambiae]	gi|18389901|gb|AAL68787.1|AF457557_1	gi|27372893|gb|AAO06820.1| putative salivary protein hyp12 [Anopheles stephensi]	gi|27372893|gb|AAO06820.1	130	54.7 bits (130)	2e-09	39	28/73 (39%)	54	39/73 (54%)	4	3/73 (4%)	Compositional matrix adjust.	1	90	90	21-90 (70)	18-90 (73)	VNAEDPRTELIGCGSVLFHLAANRLSLQLEEFAVCKRSNPGY---DCSDSIHRAISDLQQGLFDLNHCTKDIR	++++D +L CG LF RL Q+E+F+ CK+ N G +C SI A DLQQ D C +DIR	ISSDDAFKKLEACGVSLFSFWMTRLQQQIEDFSACKQFNDGNSDPNCRGSIESATIDLQQAFSDYGECIRDIR	EIF	424	Query 21 VNAEDPRTELIGCGSVLFHLAANRLSLQLEEFAVCKRSNPGY---DCSDSIHRAISDLQQ 77 ++++D +L CG LF RL Q+E+F+ CK+ N G +C SI A DLQQ Sbjct 18 ISSDDAFKKLEACGVSLFSFWMTRLQQQIEDFSACKQFNDGNSDPNCRGSIESATIDLQQ 77 Query 78 GLFDLNHCTKDIR 90 D C +DIR
gi|18389901|gb|AAL68787.1|AF457557_1 hypothetical protein 10[Anopheles gambiae]	gi|18389901|gb|AAL68787.1|AF457557_1	gi|269146740|gb|ACZ28316.1| hypothetical secreted protein [Simulium nigrimanum]	gi|269146740|gb|ACZ28316.1	46	22.3 bits (46)	8.6	36	13/37 (36%)	52	19/37 (52%)	5	2/37 (5%)	Compositional matrix adjust.	1	90	270	30-66 (37)	157-191 (35)	LIGCGSVLFHLAANRLSLQLEEFAVCKRSNPGYDCSD	+IGCG+ L AN++ L +F N Y+C D	VIGCGNGELELDANKVCRSLIKFQTA--LNHLYECRD	LEIF	425	Query 30 LIGCGSVLFHLAANRLSLQLEEFAVCKRSNPGYDCSD 66 +IGCG+ L AN++ L +F N Y+C D
gi|18389901|gb|AAL68787.1|AF457557_1 hypothetical protein 10[Anopheles gambiae]	gi|18389901|gb|AAL68787.1|AF457557_1	gi|269146736|gb|ACZ28314.1| hypothetical secreted protein [Simulium nigrimanum]	gi|269146736|gb|ACZ28314.1	46	22.3 bits (46)	8.8	36	13/37 (36%)	52	19/37 (52%)	5	2/37 (5%)	Compositional matrix adjust.	1	90	270	30-66 (37)	157-191 (35)	LIGCGSVLFHLAANRLSLQLEEFAVCKRSNPGYDCSD	+IGCG+ L AN++ L +F N Y+C D	VIGCGNGELELDANKVCRSLIKFQTA--LNHLYECRD	LEIF	426	Query 30 LIGCGSVLFHLAANRLSLQLEEFAVCKRSNPGYDCSD 66 +IGCG+ L AN++ L +F N Y+C D
gi|18389901|gb|AAL68787.1|AF457557_1 hypothetical protein 10[Anopheles gambiae]	gi|18389901|gb|AAL68787.1|AF457557_1	gi|269146742|gb|ACZ28317.1| hypothetical secreted protein [Simulium nigrimanum]	gi|269146742|gb|ACZ28317.1	46	22.3 bits (46)	9	36	13/37 (36%)	52	19/37 (52%)	5	2/37 (5%)	Compositional matrix adjust.	1	90	270	30-66 (37)	157-191 (35)	LIGCGSVLFHLAANRLSLQLEEFAVCKRSNPGYDCSD	+IGCG+ L AN++ L +F N Y+C D	VIGCGNGELELDANKVCRSLIKFQTA--LNHLYECRD	LEIF	427	Query 30 LIGCGSVLFHLAANRLSLQLEEFAVCKRSNPGYDCSD 66 +IGCG+ L AN++ L +F N Y+C D
gi|18389901|gb|AAL68787.1|AF457557_1 hypothetical protein 10[Anopheles gambiae]	gi|18389901|gb|AAL68787.1|AF457557_1	gi|269146738|gb|ACZ28315.1| hypothetical secreted protein [Simulium nigrimanum]	gi|269146738|gb|ACZ28315.1	46	22.3 bits (46)	9	36	13/37 (36%)	52	19/37 (52%)	5	2/37 (5%)	Compositional matrix adjust.	1	90	270	30-66 (37)	157-191 (35)	LIGCGSVLFHLAANRLSLQLEEFAVCKRSNPGYDCSD	+IGCG+ L AN++ L +F N Y+C D	VIGCGNGELELDANKVCRSLIKFQTA--LNHLYECRD	LEIF	428	Query 30 LIGCGSVLFHLAANRLSLQLEEFAVCKRSNPGYDCSD 66 +IGCG+ L AN++ L +F N Y+C D
gi|18389893|gb|AAL68783.1|AF457553_1 mucin-like protein [Anophelesgambiae]	gi|18389893|gb|AAL68783.1|AF457553_1	gi|18389893|gb|AAL68783.1|AF457553_1 mucin-like protein [Anopheles gambiae]	gi|18389893|gb|AAL68783.1|AF457553_1	840	328 bits (840)	2e-91	100	178/178 (100%)	100	178/178 (100%)	0	0/178 (0%)	Compositional matrix adjust.	1	178	178	1-178 (178)	1-178 (178)	AGGFSLFEALKQTTTRGEMFRRKLTPTVVVVLLCLTFVADALTIQELRAQIAQQRIQQRYGVTVATTSAATTTAATTSAATTSEATTTAAASTTQASDSDNTTTTAEATTTTEAQTTSSSDNSTTTEAAATTTAASETTADSSSTGTTSVEAGLRAQYRDQVRQQAIERALARAAAFG	AGGFSLFEALKQTTTRGEMFRRKLTPTVVVVLLCLTFVADALTIQELRAQIAQQRIQQRYGVTVATTSAATTTAATTSAATTSEATTTAAASTTQASDSDNTTTTAEATTTTEAQTTSSSDNSTTTEAAATTTAASETTADSSSTGTTSVEAGLRAQYRDQVRQQAIERALARAAAFG	AGGFSLFEALKQTTTRGEMFRRKLTPTVVVVLLCLTFVADALTIQELRAQIAQQRIQQRYGVTVATTSAATTTAATTSAATTSEATTTAAASTTQASDSDNTTTTAEATTTTEAQTTSSSDNSTTTEAAATTTAASETTADSSSTGTTSVEAGLRAQYRDQVRQQAIERALARAAAFG	E	429	Query 1 AGGFSLFEALKQTTTRGEMFRRKLTPTVVVVLLCLTFVADALTIQELRAQIAQQRIQQRY 60 AGGFSLFEALKQTTTRGEMFRRKLTPTVVVVLLCLTFVADALTIQELRAQIAQQRIQQRY Sbjct 1 AGGFSLFEALKQTTTRGEMFRRKLTPTVVVVLLCLTFVADALTIQELRAQIAQQRIQQRY 60 Query 61 GVTVATTSAATTTAATTSAATTSEATTTAAASTTQASDSDNTTTTAEATTTTEAQTTSSS 120 GVTVATTSAATTTAATTSAATTSEATTTAAASTTQASDSDNTTTTAEATTTTEAQTTSSS Sbjct 61 GVTVATTSAATTTAATTSAATTSEATTTAAASTTQASDSDNTTTTAEATT…
gi|18389893|gb|AAL68783.1|AF457553_1 mucin-like protein [Anophelesgambiae]	gi|18389893|gb|AAL68783.1|AF457553_1	gi|114864850|gb|ABI83775.1| mucin-like protein 60 [Anopheles funestus]	gi|114864850|gb|ABI83775.1	179	73.6 bits (179)	8e-15	53	68/129 (53%)	66	85/129 (66%)	6	9/129 (6%)	Compositional matrix adjust.	1	178	151	40-168 (129)	22-141 (120)	DALTIQELRAQIAQQRIQQRYGVTVATTSAATTTAATTSAATTSEATTTAAASTTQASDSDNTTTTAEATTTTEAQTTSSSDNSTTTEAAATTTAASETTADSSSTGTTSVEAGLRAQYRDQVRQQAIE	+ALTIQELRAQ AQQRIQQRYG+T TT++++ T ++ S + ++ TT S+T + + TTTT +S NST A +T A TTA SSSTGTTSVEAGL AQYRDQVRQQAI+	NALTIQELRAQTAQQRIQQRYGITEPTTTSSSDTTSSASTSESTTNATTTTTSSTSTTTTTATTTTV---------ANDASTNSTEAATTAESTTAESTTAGSSSTGTTSVEAGLIAQYRDQVRQQAIQ	LEIF	430	Query 40 DALTIQELRAQIAQQRIQQRYGVTVATTSAATTTAATTSAATTSEATTTAAASTTQASDS 99 +ALTIQELRAQ AQQRIQQRYG+T TT++++ T ++ S + ++ TT S+T + + Sbjct 22 NALTIQELRAQTAQQRIQQRYGITEPTTTSSSDTTSSASTSESTTNATTTTTSSTSTTTT 81 Query 100 DNTTTTAEATTTTEAQTTSSSDNSTTTEAAATTTAASETTADSSSTGTTSVEAGLRAQYR 159 TTTT +S NST A +T A TTA SSSTGTTSVEAGL AQYR Sbjct 82 TATTTTV---------ANDASTNSTEAATTAESTTAESTTAGSSSTGTTSVEAGLIAQYR 132 Query 1…
gi|18389893|gb|AAL68783.1|AF457553_1 mucin-like protein [Anophelesgambiae]	gi|18389893|gb|AAL68783.1|AF457553_1	gi|27372923|gb|AAO06835.1| putative 13.5 kDa salivary protein [Anopheles stephensi]	gi|27372923|gb|AAO06835.1	155	64.3 bits (155)	5e-12	48	70/147 (48%)	69	101/147 (69%)	2	4/147 (2%)	Compositional matrix adjust.	1	178	156	19-165 (147)	1-143 (143)	MFRRKLTPTVVVVLLCLTFVADALTIQELRAQIAQQRIQQRYGVTVATTSAATTTAATTSAATTSEATTTAAASTTQASDSDNTTTTAEATTTTEAQTTSSSDNSTTTEAAATTTAASETTADSSSTGTTSVEAGLRAQYRDQVRQQ	M RK++ ++V+ C V DALTIQELRAQIAQQRI QRYG+T + + T ++ + + +++ + ++A +T+ S + T +T EA +TT S+++ +TTT ++TT +S TTADSSSTGTTSVE GL AQYRDQVRQ+	MHLRKISVSIVLAFFCTLLVTDALTIQELRAQIAQQRIAQRYGITTTSEATTTASSDSATTTSSATTSESSANTTSSDS-TTTTESTTEAVSTT---ADSTTEAATTTSESSTTADSSSTTADSSSTGTTSVEDGLIAQYRDQVRQE	LEIF	431	Query 19 MFRRKLTPTVVVVLLCLTFVADALTIQELRAQIAQQRIQQRYGVTVATTSAATTTAATTS 78 M RK++ ++V+ C V DALTIQELRAQIAQQRI QRYG+T + + T ++ + + Sbjct 1 MHLRKISVSIVLAFFCTLLVTDALTIQELRAQIAQQRIAQRYGITTTSEATTTASSDSAT 60 Query 79 AATTSEATTTAAASTTQASDSDNTTTTAEATTTTEAQTTSSSDNSTTTEAAATTTAASET 138 +++ + ++A +T+ S + T +T EA +TT S+++ +TTT ++TT +S T Sbjct 61 TTSSATTSESSANTTSSDS-TTTTESTTEAVSTT---ADSTTEAATTTSESSTTADSSST 116 Qu…
gi|18389893|gb|AAL68783.1|AF457553_1 mucin-like protein [Anophelesgambiae]	gi|18389893|gb|AAL68783.1|AF457553_1	gi|208657751|gb|ACI30172.1| mucin-like protein [Anopheles darlingi]	gi|208657751|gb|ACI30172.1	104	44.7 bits (104)	4e-06	31	46/150 (31%)	41	61/150 (41%)	29	44/150 (29%)	Compositional matrix adjust.	1	178	109	27-176 (150)	1-106 (106)	TVVVVLLCLTFVADALTIQELRAQIAQQRIQQRYGVTVATTSAATTTAATTSAATTSEATTTAAASTTQASDSDNTTTTAEATTTTEAQTTSSSDNSTTTEAAATTTAASETTADSSSTGTTSVEAGLRAQYRDQVRQQAIERALARAAA	+V V L + ++DALTIQELR QI +QR +R+G TTTTA Q T+ + SSS+ TT+ E L QYRDQVRQ+AI++AL +A A	MIVAVALSVIVLSDALTIQELRQQIIKQRFAERFG---------------------------------------TTTTTARRLQRPMQQRPMKQQQHHNATTTGATSTNT-----SSSSNTTTTEPSLVDQYRDQVRQEAIQKALEKALA	LEIF	432	Query 27 TVVVVLLCLTFVADALTIQELRAQIAQQRIQQRYGVTVATTSAATTTAATTSAATTSEAT 86 +V V L + ++DALTIQELR QI +QR +R+G Sbjct 1 MIVAVALSVIVLSDALTIQELRQQIIKQRFAERFG------------------------- 35 Query 87 TTAAASTTQASDSDNTTTTAEATTTTEAQTTSSSDNSTTTEAAATTTAASETTADSSSTG 146 TTTTA Q T+ + SSS+ Sbjct 36 --------------TTTTTARRLQRPMQQRPMKQQQHHNATTTGATSTNT-----SSSSN 76 Query 147 TTSVEAGLRAQYRDQVRQQAIERALARAAA 176 TT+ E L QYR…
gi|18389893|gb|AAL68783.1|AF457553_1 mucin-like protein [Anophelesgambiae]	gi|18389893|gb|AAL68783.1|AF457553_1	gi|208657723|gb|ACI30158.1| putative 13.5 kDa salivary protein [Anopheles darlingi]	gi|208657723|gb|ACI30158.1	91	39.7 bits (91)	0.0001	50	20/40 (50%)	68	27/40 (68%)	0	0/40 (0%)	Compositional matrix adjust.	1	178	120	22-61 (40)	5-44 (40)	RKLTPTVVVVLLCLTFVADALTIQELRAQIAQQRIQQRYG	R T +V V L + ++DALTIQELR QI +QR +R+G	RCFTLMIVAVALSVIVLSDALTIQELRQQIIKQRFAERFG	LEIF	433	Query 22 RKLTPTVVVVLLCLTFVADALTIQELRAQIAQQRIQQRYG 61 R T +V V L + ++DALTIQELR QI +QR +R+G
gi|18389893|gb|AAL68783.1|AF457553_1 mucin-like protein [Anophelesgambiae]	gi|18389893|gb|AAL68783.1|AF457553_1	gi|208657713|gb|ACI30153.1| putative 13.5 kDa salivary protein [Anopheles darlingi]	gi|208657713|gb|ACI30153.1	91	39.7 bits (91)	0.0001	50	20/40 (50%)	68	27/40 (68%)	0	0/40 (0%)	Compositional matrix adjust.	1	178	120	22-61 (40)	5-44 (40)	RKLTPTVVVVLLCLTFVADALTIQELRAQIAQQRIQQRYG	R T +V V L + ++DALTIQELR QI +QR +R+G	RCFTLMIVAVALSVIVLSDALTIQELRQQIIKQRFAERFG	LEIF	434	Query 22 RKLTPTVVVVLLCLTFVADALTIQELRAQIAQQRIQQRYG 61 R T +V V L + ++DALTIQELR QI +QR +R+G
gi|18389893|gb|AAL68783.1|AF457553_1 mucin-like protein [Anophelesgambiae]	gi|18389893|gb|AAL68783.1|AF457553_1	gi|208657701|gb|ACI30147.1| mucin-like protein [Anopheles darlingi]	gi|208657701|gb|ACI30147.1	91	39.7 bits (91)	0.0001	50	20/40 (50%)	68	27/40 (68%)	0	0/40 (0%)	Compositional matrix adjust.	1	178	124	22-61 (40)	5-44 (40)	RKLTPTVVVVLLCLTFVADALTIQELRAQIAQQRIQQRYG	R T +V V L + ++DALTIQELR QI +QR +R+G	RCFTLMIVAVALSVIVLSDALTIQELRQQIIKQRFAERFG	LEIF	435	Query 22 RKLTPTVVVVLLCLTFVADALTIQELRAQIAQQRIQQRYG 61 R T +V V L + ++DALTIQELR QI +QR +R+G
gi|18389893|gb|AAL68783.1|AF457553_1 mucin-like protein [Anophelesgambiae]	gi|18389893|gb|AAL68783.1|AF457553_1	gi|208657701|gb|ACI30147.1| mucin-like protein [Anopheles darlingi]	gi|208657701|gb|ACI30147.1	73	32.7 bits (73)	0.014	65	18/28 (65%)	72	20/28 (72%)	14	4/28 (14%)	Compositional matrix adjust.	1	178	124	151-174 (24)	96-123 (28)	EAGLRAQYRDQVRQQAI----ERALARA	E L QYRDQVRQ+AI E+ALARA	EPSLVDQYRDQVRQEAIQKALEKALARA	LEIF	436	Query 151 EAGLRAQYRDQVRQQAI----ERALARA 174 E L QYRDQVRQ+AI E+ALARA
gi|18389893|gb|AAL68783.1|AF457553_1 mucin-like protein [Anophelesgambiae]	gi|18389893|gb|AAL68783.1|AF457553_1	gi|208657721|gb|ACI30157.1| putative 13.5 kDa salivary protein [Anopheles darlingi]	gi|208657721|gb|ACI30157.1	88	38.5 bits (88)	0.0003	50	20/40 (50%)	65	26/40 (65%)	0	0/40 (0%)	Compositional matrix adjust.	1	178	118	22-61 (40)	5-44 (40)	RKLTPTVVVVLLCLTFVADALTIQELRAQIAQQRIQQRYG	R T +V V L + + DALTIQELR QI +QR +R+G	RCFTLMIVAVALSVIVLTDALTIQELRQQIIKQRFAERFG	LEIF	437	Query 22 RKLTPTVVVVLLCLTFVADALTIQELRAQIAQQRIQQRYG 61 R T +V V L + + DALTIQELR QI +QR +R+G
gi|18389893|gb|AAL68783.1|AF457553_1 mucin-like protein [Anophelesgambiae]	gi|18389893|gb|AAL68783.1|AF457553_1	gi|208657695|gb|ACI30144.1| mucin-like protein [Anopheles darlingi]	gi|208657695|gb|ACI30144.1	88	38.5 bits (88)	0.0003	50	20/40 (50%)	65	26/40 (65%)	0	0/40 (0%)	Compositional matrix adjust.	1	178	121	22-61 (40)	5-44 (40)	RKLTPTVVVVLLCLTFVADALTIQELRAQIAQQRIQQRYG	R T +V V L + + DALTIQELR QI +QR +R+G	RCFTLMIVAVALSVIVLTDALTIQELRQQIIKQRFAERFG	LEIF	438	Query 22 RKLTPTVVVVLLCLTFVADALTIQELRAQIAQQRIQQRYG 61 R T +V V L + + DALTIQELR QI +QR +R+G
gi|18389893|gb|AAL68783.1|AF457553_1 mucin-like protein [Anophelesgambiae]	gi|18389893|gb|AAL68783.1|AF457553_1	gi|208657733|gb|ACI30163.1| putative 13.5 kDa salivary protein [Anopheles darlingi]	gi|208657733|gb|ACI30163.1	86	37.7 bits (86)	0.0004	35	54/155 (35%)	48	74/155 (48%)	28	44/155 (28%)	Compositional matrix adjust.	1	178	118	22-176 (155)	5-115 (111)	RKLTPTVVVVLLCLTFVADALTIQELRAQIAQQRIQQRYGVTVATTSAATTTAATTSAATTSEATTTAAASTTQASDSDNTTTTAEATTTTEAQTTSSSDNSTTTEAAATTTAASETTADSSSTGTTSVEAGLRAQYRDQVRQQAIERALARAAA	R T +V V L + + DALTIQELR QI +QR +R+G TT+ T T++A+T +E TTT+ TT + +T SSS+ TT+ E L QYRDQVRQ+AI++AL +A A	RCFTLMIVAVALSVIVLTDALTIQELRQQIIKQRFAERFG----TTTTTAATTTTSNASTANETTTTS----------------------------------------NATTTGATSTNTSSSSNTTTTEPSLVDQYRDQVRQEAIQKALEKALA	LEIF	439	Query 22 RKLTPTVVVVLLCLTFVADALTIQELRAQIAQQRIQQRYGVTVATTSAATTTAATTSAAT 81 R T +V V L + + DALTIQELR QI +QR +R+G TT+ T T++A+T Sbjct 5 RCFTLMIVAVALSVIVLTDALTIQELRQQIIKQRFAERFG----TTTTTAATTTTSNAST 60 Query 82 TSEATTTAAASTTQASDSDNTTTTAEATTTTEAQTTSSSDNSTTTEAAATTTAASETTAD 141 +E TTT+ TT + +T Sbjct 61 ANETTTTS----------------------------------------NATTTGATSTNT 80 Query 142 SSSTGTTSVEAGLRAQYRDQVRQQAIERALA…
gi|18389893|gb|AAL68783.1|AF457553_1 mucin-like protein [Anophelesgambiae]	gi|18389893|gb|AAL68783.1|AF457553_1	gi|149898939|gb|ABR27986.1| actin-related protein Arp2/3 complex subunit ARPC3 [Triatoma infestans]	gi|149898939|gb|ABR27986.1	51	24.3 bits (51)	5.8	58	11/19 (58%)	69	13/19 (69%)	0	0/19 (0%)	Compositional matrix adjust.	1	178	178	147-165 (19)	120-138 (19)	TTSVEAGLRAQYRDQVRQQ	TTS EA L QY Q+RQ+	TTSTEADLMRQYLQQIRQE	EIF	440	Query 147 TTSVEAGLRAQYRDQVRQQ 165 TTS EA L QY Q+RQ+
gi|18389891|gb|AAL68782.1|AF457552_1 D7 protein long form [Anophelesgambiae]	gi|18389891|gb|AAL68782.1|AF457552_1	gi|18389891|gb|AAL68782.1|AF457552_1 D7 protein long form [Anopheles gambiae]	gi|18389891|gb|AAL68782.1|AF457552_1	1671	648 bits (1671)	0	100	311/311 (100%)	100	311/311 (100%)	0	0/311 (0%)	Compositional matrix adjust.	1	311	311	1-311 (311)	1-311 (311)	MIVPRVLLFILLELFVQATQAFKALDPEEAWYVYERCHEDHLPSGPNRETYLKTWKFWKLEPNDAVTHCYVKCTLAGLQMYDEKTNTFKPETVPVQHEAYKSFTEVESSKVNELQQALSSLNAGSGSCAEVFNAYLPVHNKYIGVSRKIYHGTVDSVAKIYEAKPEIKKQEESFFAYCAKKALGANGKEGYKKIRDYELADSAEFRNAMDCVFRGFRYMDDSGLKVDEVVRDFNLINKSDLEPEVRSVLASCTGTHAYDYYSCLLNSSVKEDFRNAFYFHELRSANYGYLAMGKVYEGPEKVKEELKKLNY	MIVPRVLLFILLELFVQATQAFKALDPEEAWYVYERCHEDHLPSGPNRETYLKTWKFWKLEPNDAVTHCYVKCTLAGLQMYDEKTNTFKPETVPVQHEAYKSFTEVESSKVNELQQALSSLNAGSGSCAEVFNAYLPVHNKYIGVSRKIYHGTVDSVAKIYEAKPEIKKQEESFFAYCAKKALGANGKEGYKKIRDYELADSAEFRNAMDCVFRGFRYMDDSGLKVDEVVRDFNLINKSDLEPEVRSVLASCTGTHAYDYYSCLLNSSVKEDFRNAFYFHELRSANYGYLAMGKVYEGPEKVKEELKKLNY	MIVPRVLLFILLELFVQATQAFKALDPEEAWYVYERCHEDHLPSGPNRETYLKTWKFWKLEPNDAVTHCYVKCTLAGLQMYDEKTNTFKPETVPVQHEAYKSFTEVESSKVNELQQALSSLNAGSGSCAEVFNAYLPVHNKYIGVSRKIYHGTVDSVAKIYEAKPEIKKQEESFFAYCAKKALGANGKEGYKKIRDYELADSAEFRNAMDCVFRGFRYMDDSGLKVDEVVRDFNLINKSDLEPEVRSVLASCTGTHAYDYYSCLLNSSVKEDFRNAFYFHELRSANYGYLAMGKVYEGPEKVKEELKKLNY		442	Query 1 MIVPRVLLFILLELFVQATQAFKALDPEEAWYVYERCHEDHLPSGPNRETYLKTWKFWKL 60 MIVPRVLLFILLELFVQATQAFKALDPEEAWYVYERCHEDHLPSGPNRETYLKTWKFWKL Sbjct 1 MIVPRVLLFILLELFVQATQAFKALDPEEAWYVYERCHEDHLPSGPNRETYLKTWKFWKL 60 Query 61 EPNDAVTHCYVKCTLAGLQMYDEKTNTFKPETVPVQHEAYKSFTEVESSKVNELQQALSS 120 EPNDAVTHCYVKCTLAGLQMYDEKTNTFKPETVPVQHEAYKSFTEVESSKVNELQQALSS Sbjct 61 EPNDAVTHCYVKCTLAGLQMYDEKTNTFKPETVPVQHEAYKSFTEVESSK…
gi|18389891|gb|AAL68782.1|AF457552_1 D7 protein long form [Anophelesgambiae]	gi|18389891|gb|AAL68782.1|AF457552_1	gi|16225958|gb|AAL16038.1| long form D7 salivary protein [Anopheles arabiensis]	gi|16225958|gb|AAL16038.1	1654	641 bits (1654)	0	99	307/311 (99%)	99	309/311 (99%)	0	0/311 (0%)	Compositional matrix adjust.	1	311	311	1-311 (311)	1-311 (311)	MIVPRVLLFILLELFVQATQAFKALDPEEAWYVYERCHEDHLPSGPNRETYLKTWKFWKLEPNDAVTHCYVKCTLAGLQMYDEKTNTFKPETVPVQHEAYKSFTEVESSKVNELQQALSSLNAGSGSCAEVFNAYLPVHNKYIGVSRKIYHGTVDSVAKIYEAKPEIKKQEESFFAYCAKKALGANGKEGYKKIRDYELADSAEFRNAMDCVFRGFRYMDDSGLKVDEVVRDFNLINKSDLEPEVRSVLASCTGTHAYDYYSCLLNSSVKEDFRNAFYFHELRSANYGYLAMGKVYEGPEKVKEELKKLNY	MIVPRVLLFILLELFVQATQAFKALDPEEAWYVYERCHEDHLPSGPNRETYLKTWKFWKLEPNDAVTHCYVKCTLAGLQMYDEKT TFKPETVPVQHEAYKSFTEVESSKVNELQQALSSLNAGSGSCAEVFNAYLPVHNKY+GVSRKIYHGTVDSVAK+YEAKPEIKKQEESFFAYCAKKALGANGKEGYKKIRDYELADSAEFRNAMDCVFRGFRYMDDSGLKVDEVVRDFNLINKSDLEPEVRSVLASCTGT AYDYYSCLLNSSVKEDFRNAFYFHELRSANYGYLAMGKVYEGPEKVKEELKKLNY	MIVPRVLLFILLELFVQATQAFKALDPEEAWYVYERCHEDHLPSGPNRETYLKTWKFWKLEPNDAVTHCYVKCTLAGLQMYDEKTKTFKPETVPVQHEAYKSFTEVESSKVNELQQALSSLNAGSGSCAEVFNAYLPVHNKYVGVSRKIYHGTVDSVAKVYEAKPEIKKQEESFFAYCAKKALGANGKEGYKKIRDYELADSAEFRNAMDCVFRGFRYMDDSGLKVDEVVRDFNLINKSDLEPEVRSVLASCTGTQAYDYYSCLLNSSVKEDFRNAFYFHELRSANYGYLAMGKVYEGPEKVKEELKKLNY	I	443	Query 1 MIVPRVLLFILLELFVQATQAFKALDPEEAWYVYERCHEDHLPSGPNRETYLKTWKFWKL 60 MIVPRVLLFILLELFVQATQAFKALDPEEAWYVYERCHEDHLPSGPNRETYLKTWKFWKL Sbjct 1 MIVPRVLLFILLELFVQATQAFKALDPEEAWYVYERCHEDHLPSGPNRETYLKTWKFWKL 60 Query 61 EPNDAVTHCYVKCTLAGLQMYDEKTNTFKPETVPVQHEAYKSFTEVESSKVNELQQALSS 120 EPNDAVTHCYVKCTLAGLQMYDEKT TFKPETVPVQHEAYKSFTEVESSKVNELQQALSS Sbjct 61 EPNDAVTHCYVKCTLAGLQMYDEKTKTFKPETVPVQHEAYKSFTEVESSK…
gi|18389891|gb|AAL68782.1|AF457552_1 D7 protein long form [Anophelesgambiae]	gi|18389891|gb|AAL68782.1|AF457552_1	gi|114864717|gb|ABI83760.1| long form D7 salivary protein [Anopheles funestus]	gi|114864717|gb|ABI83760.1	1101	428 bits (1101)	2e-121	63	193/310 (63%)	80	247/310 (80%)	0	0/310 (0%)	Compositional matrix adjust.	1	311	315	1-310 (310)	1-310 (310)	MIVPRVLLFILLELFVQATQAFKALDPEEAWYVYERCHEDHLPSGPNRETYLKTWKFWKLEPNDAVTHCYVKCTLAGLQMYDEKTNTFKPETVPVQHEAYKSFTEVESSKVNELQQALSSLNAGSGSCAEVFNAYLPVHNKYIGVSRKIYHGTVDSVAKIYEAKPEIKKQEESFFAYCAKKALGANGKEGYKKIRDYELADSAEFRNAMDCVFRGFRYMDDSGLKVDEVVRDFNLINKSDLEPEVRSVLASCTGTHAYDYYSCLLNSSVKEDFRNAFYFHELRSANYGYLAMGKVYEGPEKVKEELKKLN	MI+ VLL IL LFVQA+Q +KALDPE+ YVY+RC+EDHLP+G NR+TYL +W WKLEPNDA+T CY KC + GLQ+YDEK N FK E +PVQHEAYKS + +S +V+E Q+AL++ N G+GSC E++NAYLPVHN+++ +SRK+YHGTV+ A++Y A P+IK++ ES+ AYC K+A K +K R+Y L S E + A+DC+FRG RYMDD+GLKVDE+VRDFNLINKS+LEPEVRSVLA+C AY++Y+CLL S ++EDF+ AF FHELRSA+Y YL GKVYEGPEKVKEE++KLN	MIIGAVLLSILAHLFVQASQPWKALDPEQTLYVYKRCYEDHLPTGSNRKTYLASWNDWKLEPNDAITQCYAKCVMVGLQLYDEKENAFKSERIPVQHEAYKSLNQADSREVSEYQKALAASNPGTGSCIELYNAYLPVHNRFVDLSRKLYHGTVEGAARVYAAMPQIKQKGESYHAYCEKRAWNGKKKFDMQKARNYILTGSPEIKKAIDCIFRGLRYMDDTGLKVDEIVRDFNLINKSELEPEVRSVLAACPAIRAYEFYACLLTSRLREDFKKAFDFHELRSADYAYLLRGKVYEGPEKVKEEMQKLN	LEIF	444	Query 1 MIVPRVLLFILLELFVQATQAFKALDPEEAWYVYERCHEDHLPSGPNRETYLKTWKFWKL 60 MI+ VLL IL LFVQA+Q +KALDPE+ YVY+RC+EDHLP+G NR+TYL +W WKL Sbjct 1 MIIGAVLLSILAHLFVQASQPWKALDPEQTLYVYKRCYEDHLPTGSNRKTYLASWNDWKL 60 Query 61 EPNDAVTHCYVKCTLAGLQMYDEKTNTFKPETVPVQHEAYKSFTEVESSKVNELQQALSS 120 EPNDA+T CY KC + GLQ+YDEK N FK E +PVQHEAYKS + +S +V+E Q+AL++ Sbjct 61 EPNDAITQCYAKCVMVGLQLYDEKENAFKSERIPVQHEAYKSLNQADSREVSEYQ…
gi|18389891|gb|AAL68782.1|AF457552_1 D7 protein long form [Anophelesgambiae]	gi|18389891|gb|AAL68782.1|AF457552_1	gi|16225974|gb|AAL16043.1| long form D7clu2 salivary protein [Anopheles stephensi]	gi|16225974|gb|AAL16043.1	1089	424 bits (1089)	5e-120	62	192/310 (62%)	80	246/310 (80%)	0	0/310 (0%)	Compositional matrix adjust.	1	311	315	1-310 (310)	1-310 (310)	MIVPRVLLFILLELFVQATQAFKALDPEEAWYVYERCHEDHLPSGPNRETYLKTWKFWKLEPNDAVTHCYVKCTLAGLQMYDEKTNTFKPETVPVQHEAYKSFTEVESSKVNELQQALSSLNAGSGSCAEVFNAYLPVHNKYIGVSRKIYHGTVDSVAKIYEAKPEIKKQEESFFAYCAKKALGANGKEGYKKIRDYELADSAEFRNAMDCVFRGFRYMDDSGLKVDEVVRDFNLINKSDLEPEVRSVLASCTGTHAYDYYSCLLNSSVKEDFRNAFYFHELRSANYGYLAMGKVYEGPEKVKEELKKLN	MI+ VLL L L VQA+Q +KALD E+A YVY+RC+EDHLPSG +R+TY+ W W+LEPNDA+THCY KC L GLQ+YD + N FK + +PVQ++AYK+ T+ + +V E Q+AL++ NA SGSC +++NAYLPVHN+++ +SR++YHGTV+ AKIY A PEIK++ ESF AYC K+A N + +K R Y+L S E ++A+DC+FRG RYMDD+GLKVDE+VRDFNLINKS+LEPEVRSVLASC G+ AYDYY CL+NS +K+ F+NAF FHELRSA+Y YL GKVYE PEKVKEE+KKLN	MIIVAVLLSFLAHLLVQASQPWKALDAEQALYVYKRCYEDHLPSGSDRKTYMTLWNAWRLEPNDAITHCYAKCVLTGLQIYDPQENAFKSDRIPVQYQAYKTITQSKQKEVTEYQKALAAANAKSGSCVDLYNAYLPVHNRFVNLSRQLYHGTVEGAAKIYAAMPEIKQKGESFHAYCEKRAWKGNKQSEWKNGRRYKLTGSPELKDAIDCIFRGLRYMDDTGLKVDEIVRDFNLINKSELEPEVRSVLASCKGSEAYDYYVCLVNSRLKQHFKNAFDFHELRSADYAYLLRGKVYENPEKVKEEMKKLN	LEIF	445	Query 1 MIVPRVLLFILLELFVQATQAFKALDPEEAWYVYERCHEDHLPSGPNRETYLKTWKFWKL 60 MI+ VLL L L VQA+Q +KALD E+A YVY+RC+EDHLPSG +R+TY+ W W+L Sbjct 1 MIIVAVLLSFLAHLLVQASQPWKALDAEQALYVYKRCYEDHLPSGSDRKTYMTLWNAWRL 60 Query 61 EPNDAVTHCYVKCTLAGLQMYDEKTNTFKPETVPVQHEAYKSFTEVESSKVNELQQALSS 120 EPNDA+THCY KC L GLQ+YD + N FK + +PVQ++AYK+ T+ + +V E Q+AL++ Sbjct 61 EPNDAITHCYAKCVLTGLQIYDPQENAFKSDRIPVQYQAYKTITQSKQKEVTEYQK…
gi|18389891|gb|AAL68782.1|AF457552_1 D7 protein long form [Anophelesgambiae]	gi|18389891|gb|AAL68782.1|AF457552_1	gi|15718081|emb|CAC70632.1| D7 protein [Anopheles stephensi]	gi|15718081|emb|CAC70632.1	1089	424 bits (1089)	5e-120	62	192/310 (62%)	80	246/310 (80%)	0	0/310 (0%)	Compositional matrix adjust.	1	311	315	1-310 (310)	1-310 (310)	MIVPRVLLFILLELFVQATQAFKALDPEEAWYVYERCHEDHLPSGPNRETYLKTWKFWKLEPNDAVTHCYVKCTLAGLQMYDEKTNTFKPETVPVQHEAYKSFTEVESSKVNELQQALSSLNAGSGSCAEVFNAYLPVHNKYIGVSRKIYHGTVDSVAKIYEAKPEIKKQEESFFAYCAKKALGANGKEGYKKIRDYELADSAEFRNAMDCVFRGFRYMDDSGLKVDEVVRDFNLINKSDLEPEVRSVLASCTGTHAYDYYSCLLNSSVKEDFRNAFYFHELRSANYGYLAMGKVYEGPEKVKEELKKLN	MI+ VLL L L VQA+Q +KALD E+A YVY+RC+EDHLPSG +R+TY+ W W+LEPNDA+THCY KC L GLQ+YD + N FK + +PVQ++AYK+ T+ + +V E Q+AL++ NA SGSC +++NAYLPVHN+++ +SR++YHGTV+ AKIY A PEIK++ ESF AYC K+A N + +K R Y+L S E ++A+DC+FRG RYMDD+GLKVDE+VRDFNLINKS+LEPEVRSVLASC G+ AYDYY CL+NS +K+ F+NAF FHELRSA+Y YL GKVYE PEKVKEE+KKLN	MIIVAVLLSFLAHLLVQASQPWKALDAEQALYVYKRCYEDHLPSGSDRKTYMTLWNAWRLEPNDAITHCYAKCVLTGLQIYDPQENAFKSDRIPVQYQAYKTITQSKQKEVTEYQKALAAANAKSGSCVDLYNAYLPVHNRFVNLSRQLYHGTVEGAAKIYAAMPEIKQKGESFHAYCEKRAWKGNKQSEWKNGRRYKLTGSPELKDAIDCIFRGLRYMDDTGLKVDEIVRDFNLINKSELEPEVRSVLASCKGSEAYDYYVCLVNSRLKQHFKNAFDFHELRSADYAYLLRGKVYENPEKVKEEMKKLN	LEIF	446	Query 1 MIVPRVLLFILLELFVQATQAFKALDPEEAWYVYERCHEDHLPSGPNRETYLKTWKFWKL 60 MI+ VLL L L VQA+Q +KALD E+A YVY+RC+EDHLPSG +R+TY+ W W+L Sbjct 1 MIIVAVLLSFLAHLLVQASQPWKALDAEQALYVYKRCYEDHLPSGSDRKTYMTLWNAWRL 60 Query 61 EPNDAVTHCYVKCTLAGLQMYDEKTNTFKPETVPVQHEAYKSFTEVESSKVNELQQALSS 120 EPNDA+THCY KC L GLQ+YD + N FK + +PVQ++AYK+ T+ + +V E Q+AL++ Sbjct 61 EPNDAITHCYAKCVLTGLQIYDPQENAFKSDRIPVQYQAYKTITQSKQKEVTEYQK…
gi|18389891|gb|AAL68782.1|AF457552_1 D7 protein long form [Anophelesgambiae]	gi|18389891|gb|AAL68782.1|AF457552_1	gi|208657499|gb|ACI30046.1| long form D7 salivary protein [Anopheles darlingi]	gi|208657499|gb|ACI30046.1	753	294 bits (753)	5e-81	45	131/295 (45%)	66	192/295 (66%)	0	2/295 (0%)	Compositional matrix adjust.	1	311	317	16-309 (294)	18-311 (294)	VQATQAFKALDPEEAWYVYERCHEDHLPSGPN-RETYLKTWKFWKLEPNDAVTHCYVKCTLAGLQMYDEKTNTFKPETVPVQHEAYKSFTEVESSKVNELQQALSSLNAGSGSCAEVFNAYLPVHNKYIGVSRKIYHGTVDSVAKIYEAKPEIKKQEESFFAYCAKKALGANGKEGYKKIRDYELADSAEFRNAMDCVFRGFRYMDDSGLKVDEVVRDFNLINKSDLEPEVRSVLASCTGTHAYDYYSCLLNSSVKEDFRNAFYFHELRSANYGYLAMGKVYEGPEKVKEELKKL	V+ Q + AL PEE ++Y RC E+HLP+ N R+TY++ W WKL+PND VT CY KC L GL++YD K F+P V QH AY+ + +V + + A+ +L S SC +++ AY PVH ++ V+RK+YHGTV+ A++Y + P +K++ ES F YC K G +E + R YEL S E RN ++CVFRG RY+ + +DE+VRDF+ IN+ DLEP VR++L+ C G YDYYSCL+NS ++E+F+ AF + ++RSA+Y Y+ G Y+ +KV E+ K+	VKTRQRWTALTPEETLFIYTRCQEEHLPADNNSRKTYIENWHQWKLQPNDHVTQCYTKCVLEGLELYDGKQKKFRPGRVSSQHVAYQFLNGATADEVAKYKGAIDALEPASDSCEDLYMAYFPVHETFVNVTRKLYHGTVEGAARVYNSDPNLKRKNESLFTYCEKHVYGDQNREDMCRGRRYELTGSDELRNMIECVFRGLRYIKHGDINIDEIVRDFDHINRGDLEPRVRTILSDCRGIQPYDYYSCLINSDIREEFKLAFDYRDVRSADYAYIVKGNTYDA-QKVIAEMNKV	LEIF	447	Query 16 VQATQAFKALDPEEAWYVYERCHEDHLPSGPN-RETYLKTWKFWKLEPNDAVTHCYVKCT 74 V+ Q + AL PEE ++Y RC E+HLP+ N R+TY++ W WKL+PND VT CY KC Sbjct 18 VKTRQRWTALTPEETLFIYTRCQEEHLPADNNSRKTYIENWHQWKLQPNDHVTQCYTKCV 77 Query 75 LAGLQMYDEKTNTFKPETVPVQHEAYKSFTEVESSKVNELQQALSSLNAGSGSCAEVFNA 134 L GL++YD K F+P V QH AY+ + +V + + A+ +L S SC +++ A Sbjct 78 LEGLELYDGKQKKFRPGRVSSQHVAYQFLNGATADEVAKYKGAIDALEPASDSCEDLYMA 137…
gi|18389891|gb|AAL68782.1|AF457552_1 D7 protein long form [Anophelesgambiae]	gi|18389891|gb|AAL68782.1|AF457552_1	gi|205525919|sp|P18153.2|ALL2_AEDAE RecName: Full=37 kDa salivary gland allergen Aed a 2; AltName: Full=Protein D7; AltName: Allergen=Aed a 2; Flags: Precursor	gi|205525919|sp|P18153.2|ALL2_AEDAE	450	177 bits (450)	6e-46	36	110/310 (36%)	53	162/310 (53%)	5	16/310 (5%)	Compositional matrix adjust.	1	311	321	1-299 (299)	1-305 (305)	MIVPRVLLFILLELFVQATQAFKALDPEEAWYVYERCHEDHLPSGPNRETYLKTWKFWKLEPNDA-VTHCYVKCTLAGLQMYDEKTNTFKPETVPVQHEAYKSFTEVESSKVNELQQALSSLNAGSGSCAEVFNAYLPVHNKYIGVSRKIYHGTVDSVAKIYEA-KPEIKKQEESFFAYCAKK--ALGANGKEGYKKIRDYELADSAEFRNAMDCVFRGFRYM-DDSGLKVDEVVRDFNLINKSD--LEP---EVRSVLASCTGTHAYDYYSCLLNSSVKEDFRNAFYFHELRSANYGY-LAMGKVYEGP	M +P +L + V +T F DPEE + + RC ED+L GPNR L WK W EP D+ T C+ KC L +YD F + Q +AY S E SKV A+ L + + CA VF AY PVH + S+ ++HG + +YE +I+++++S+F +C K G++ ++ KIR Y + D A F+ DCV +G RY+ ++ L +EV RDF +NK LE + +S S G ++ YY CL+ SSVK+DF+ AF + E+RS Y + L +VY P	MKLPLLLAIVTTFSVVASTGPF---DPEEMLFTFTRCMEDNLEDGPNRLPMLAKWKEWINEPVDSPATQCFGKCVLVRTGLYDPVAQKFDASVIQEQFKAYPSLG--EKSKVEAYANAVQQLPSTNNDCAAVFKAYDPVHKAHKDTSKNLFHGNKELTKGLYEKLGKDIRQKKQSYFEFCENKYYPAGSDKRQQLCKIRQYTVLDDALFKEHTDCVMKGIRYITKNNELDAEEVKRDFMQVNKDTKALEKVLNDCKSKEPSNAGEKSWHYYKCLVESSVKDDFKEAFDYREVRSQIYAFNLPKKQVYSKP	LEIF	448	Query 1 MIVPRVLLFILLELFVQATQAFKALDPEEAWYVYERCHEDHLPSGPNRETYLKTWKFWKL 60 M +P +L + V +T F DPEE + + RC ED+L GPNR L WK W Sbjct 1 MKLPLLLAIVTTFSVVASTGPF---DPEEMLFTFTRCMEDNLEDGPNRLPMLAKWKEWIN 57 Query 61 EPNDA-VTHCYVKCTLAGLQMYDEKTNTFKPETVPVQHEAYKSFTEVESSKVNELQQALS 119 EP D+ T C+ KC L +YD F + Q +AY S E SKV A+ Sbjct 58 EPVDSPATQCFGKCVLVRTGLYDPVAQKFDASVIQEQFKAYPSLG--EKSKVEAYANAVQ 115 Query 120 SLNAGSGSCA…
gi|18389891|gb|AAL68782.1|AF457552_1 D7 protein long form [Anophelesgambiae]	gi|18389891|gb|AAL68782.1|AF457552_1	gi|159557|gb|AAA29347.1| D7 protein [Aedes aegypti]	gi|159557|gb|AAA29347.1	448	177 bits (448)	1e-45	35	106/307 (35%)	52	157/307 (52%)	6	19/307 (6%)	Compositional matrix adjust.	1	311	321	8-299 (292)	3-305 (303)	LFILLELFV--QATQAFKALDPEEAWYVYERCHEDHLPSGPNRETYLKTWKFWKLEPNDA-VTHCYVKCTLAGLQMYDEKTNTFKPETVPVQHEAYKSFTEVESSKVNELQQALSSLNAGSGSCAEVFNAYLPVHNKYIGVSRKIYHGTVDSVAKIYEA-KPEIKKQEESFFAYCAKK--ALGANGKEGYKKIRDYELADSAEFRNAMDCVFRGFRYM-DDSGLKVDEVVRDFNLINKSDLEPEVRSVLASCTGTH-------AYDYYSCLLNSSVKEDFRNAFYFHELRSANYGY-LAMGKVYEGP	L +LL +F + DPEE +++ RC ED+L G NR L WK W EP D+ T C+ KC L +YD F + Q +AY S E SKV A+ L + + CA VF AY PVH + S+ ++HG + +YE +I+++++S+F +C K G++ ++ +IR Y + D A F+ DCV +G RY+ D+ L V+EV RDF L+NK + VL C ++ YY CL+ SSVK+DF+ AF + E+RS Y + L + Y P	LLLLLAIFTTFSVVASMGPFDPEEMLFIFTRCMEDNLEDGANRLPMLAKWKEWINEPVDSPATQCFGKCVLVRTGLYDPVAQKFDASVIQEQFKAYPSLG--EKSKVEAYANAVKQLPSTNNDCAAVFKAYDPVHKAHKDTSKNLFHGNKELTKGLYEKLGKDIRQKKQSYFEFCENKYYPAGSDKRQQLCQIRQYTVLDDALFKEHTDCVMKGIRYITKDNQLDVEEVKRDFKLVNKD--TKALEKVLNDCKSKEPSNAKEKSWHYYKCLVESSVKDDFKEAFDYREVRSQIYAFNLPKKQAYSKP	LEIF	449	Query 8 LFILLELFV--QATQAFKALDPEEAWYVYERCHEDHLPSGPNRETYLKTWKFWKLEPNDA 65 L +LL +F + DPEE +++ RC ED+L G NR L WK W EP D+ Sbjct 3 LLLLLAIFTTFSVVASMGPFDPEEMLFIFTRCMEDNLEDGANRLPMLAKWKEWINEPVDS 62 Query 66 -VTHCYVKCTLAGLQMYDEKTNTFKPETVPVQHEAYKSFTEVESSKVNELQQALSSLNAG 124 T C+ KC L +YD F + Q +AY S E SKV A+ L + Sbjct 63 PATQCFGKCVLVRTGLYDPVAQKFDASVIQEQFKAYPSLG--EKSKVEAYANAVKQLPST 120 Query 125 SGSCAEVFNAYL…
gi|18389891|gb|AAL68782.1|AF457552_1 D7 protein long form [Anophelesgambiae]	gi|18389891|gb|AAL68782.1|AF457552_1	gi|56417450|gb|AAV90666.1| long form D7 salivary protein D7l2 [Aedes albopictus]	gi|56417450|gb|AAV90666.1	448	177 bits (448)	1e-45	34	104/306 (34%)	51	154/306 (51%)	5	17/306 (5%)	Compositional matrix adjust.	1	311	323	1-294 (294)	1-301 (301)	MIVPRVLLFILLELFVQATQAFKALDPEEAWYVYERCHEDHLPSGPNRETYLKTWKFWKLEP-NDAVTHCYVKCTLAGLQMYDEKTNTFKPETVPVQHEAYKSFTEVESSKVNELQQALSSLNAGSGSCAEVFNAYLPVHNKYIGVSRKIYHGTVDSVAKIYEA-KPEIKKQEESFFAYCAKK--ALGANGKEGYKKIRDYELADSAEFRNAMDCVFRGFRYM-DDSGLKVDEVVRDFNLINKSDLEPEVRSVLASCTGTHAYD-------YYSCLLNSSVKEDFRNAFYFHELRSANYGYLAMGK	M + VL + + T A DPEE +++ RC ED+L GP+R L WK W EP +D THC+ KC L +YD + F + QH+AY + + KV+ +A+ +L C VF A+ PVH + S ++H IYE +I+++++S+F +C K +G+ + KIR Y + D A+F+ DC+ +G RY+ D+ L DE+ RDF +NK + VL +C D YY CL+ SSV DF+ AF + E+RS NYGY M K	MNILLVLAVVTISSLALVT-AKGPFDPEEMHFIFTRCMEDNLKDGPDRVKTLLKWKEWVTEPKDDPATHCFAKCVLEMSGLYDAASGKFDASVIEAQHKAYPN--SEDKGKVDAFVKAVQALPPTKNDCTAVFRAFGPVHMAHKATSINLFHDNKALTKGIYEKLGKDIRQRKQSYFEFCENKHYPVGSPKRSDLCKIRQYVVLDDAQFKQHTDCIMKGLRYITKDNILNCDEIKRDFKQVNKD--TGALEKVLNTCKAKEPRDVKEKSWHYYKCLVESSVANDFKEAFDYREVRSQNYGYHLMQK	LEIF	450	Query 1 MIVPRVLLFILLELFVQATQAFKALDPEEAWYVYERCHEDHLPSGPNRETYLKTWKFWKL 60 M + VL + + T A DPEE +++ RC ED+L GP+R L WK W Sbjct 1 MNILLVLAVVTISSLALVT-AKGPFDPEEMHFIFTRCMEDNLKDGPDRVKTLLKWKEWVT 59 Query 61 EP-NDAVTHCYVKCTLAGLQMYDEKTNTFKPETVPVQHEAYKSFTEVESSKVNELQQALS 119 EP +D THC+ KC L +YD + F + QH+AY + + KV+ +A+ Sbjct 60 EPKDDPATHCFAKCVLEMSGLYDAASGKFDASVIEAQHKAYPN--SEDKGKVDAFVKAVQ 117 Query 120 SLNAGSGSC…
gi|18389891|gb|AAL68782.1|AF457552_1 D7 protein long form [Anophelesgambiae]	gi|18389891|gb|AAL68782.1|AF457552_1	gi|27372915|gb|AAO06831.1| putative salivary protein D7B [Anopheles stephensi]	gi|27372915|gb|AAO06831.1	448	177 bits (448)	1e-45	50	76/154 (50%)	71	109/154 (71%)	0	0/154 (0%)	Compositional matrix adjust.	1	311	161	1-154 (154)	1-154 (154)	MIVPRVLLFILLELFVQATQAFKALDPEEAWYVYERCHEDHLPSGPNRETYLKTWKFWKLEPNDAVTHCYVKCTLAGLQMYDEKTNTFKPETVPVQHEAYKSFTEVESSKVNELQQALSSLNAGSGSCAEVFNAYLPVHNKYIGVSRKIYHGTV	MI VLL L L V+A+ ++KALDPE+ ++ C + HLPSG +RETY W WK+EPND++THCY++C L GLQ+YD + N FK E +PVQ+ AYK+ + + ++V E QQAL++ N +GSC +V+NAYLPVHN++ V ++YHG +	MITVAVLLSFLAHLMVEASPSWKALDPEQTLNAFKHCLDHHLPSGSDRETYKSLWLAWKMEPNDSITHCYLRCALTGLQIYDPQENAFKSERIPVQYHAYKNVSRAQQNEVTEYQQALAAANPKTGSCVDVYNAYLPVHNRFFKVCSQLYHGII	LEIF	451	Query 1 MIVPRVLLFILLELFVQATQAFKALDPEEAWYVYERCHEDHLPSGPNRETYLKTWKFWKL 60 MI VLL L L V+A+ ++KALDPE+ ++ C + HLPSG +RETY W WK+ Sbjct 1 MITVAVLLSFLAHLMVEASPSWKALDPEQTLNAFKHCLDHHLPSGSDRETYKSLWLAWKM 60 Query 61 EPNDAVTHCYVKCTLAGLQMYDEKTNTFKPETVPVQHEAYKSFTEVESSKVNELQQALSS 120 EPND++THCY++C L GLQ+YD + N FK E +PVQ+ AYK+ + + ++V E QQAL++ Sbjct 61 EPNDSITHCYLRCALTGLQIYDPQENAFKSERIPVQYHAYKNVSRAQQNEVTEYQQALAA …
gi|18389891|gb|AAL68782.1|AF457552_1 D7 protein long form [Anophelesgambiae]	gi|18389891|gb|AAL68782.1|AF457552_1	gi|159559|gb|AAA29348.1| D7 protein [Aedes aegypti]	gi|159559|gb|AAA29348.1	446	176 bits (446)	2e-45	35	108/312 (35%)	51	159/312 (51%)	6	20/312 (6%)	Compositional matrix adjust.	1	311	321	1-299 (299)	1-305 (305)	MIVPRVLLFILLELFVQATQAFKALDPEEAWYVYERCHEDHLPSGPNRETYLKTWKFWKLEPNDA-VTHCYVKCTLAGLQMYDEKTNTFKPETVPVQHEAYKSFTEVESSKVNELQQALSSLNAGSGSCAEVFNAYLPVHNKYIGVSRKIYHGTVDSVAKIYEA-KPEIKKQEESFFAYCAKK--ALGANGKEGYKKIRDYELADSAEFRNAMDCVFRGFRYM-DDSGLKVDEVVRDFNLINKSDLEPEVRSVLASCTGTH-------AYDYYSCLLNSSVKEDFRNAFYFHELRSANYGY-LAMGKVYEGP	M +P +L + V +T F DPEE + + RC ED+L GPNR L WK W EP D+ T C+ KC L +YD F + Q +AY S E SKV A+ L + + CA VF AY PVH + S+ ++HG + +YE +I+++++S+F +C K G++ ++ KIR Y + D A F+ DCV +G RY+ ++ L +EV RDF L+NK + VL C ++ YY CL+ SSVK+DF+ AF + E+RS Y + L + Y P	MKLPLLLAIVTTFSVVASTGPF---DPEEMLFTFTRCMEDNLEDGPNRLPMLAKWKEWINEPVDSPATQCFGKCVLVRTGLYDPVAQKFDASVIQEQFKAYPSLG--EKSKVEAYANAVQQLPSTNNDCAAVFKAYDPVHKAHKDTSKNLFHGNKELTKGLYEKLGKDIRQKKKSYFEFCENKYYPAGSDKRQQLCKIRQYTVLDDALFKEHTDCVMKGIRYITKNNELDAEEVKRDFKLVNKD--TKALEKVLNDCKSKEPSNAKEKSWHYYKCLVESSVKDDFKEAFDYREVRSQIYAFNLPKKQAYSKP	LEIF	452	Query 1 MIVPRVLLFILLELFVQATQAFKALDPEEAWYVYERCHEDHLPSGPNRETYLKTWKFWKL 60 M +P +L + V +T F DPEE + + RC ED+L GPNR L WK W Sbjct 1 MKLPLLLAIVTTFSVVASTGPF---DPEEMLFTFTRCMEDNLEDGPNRLPMLAKWKEWIN 57 Query 61 EPNDA-VTHCYVKCTLAGLQMYDEKTNTFKPETVPVQHEAYKSFTEVESSKVNELQQALS 119 EP D+ T C+ KC L +YD F + Q +AY S E SKV A+ Sbjct 58 EPVDSPATQCFGKCVLVRTGLYDPVAQKFDASVIQEQFKAYPSLG--EKSKVEAYANAVQ 115 Query 120 SLNAGSGSCA…
gi|18389891|gb|AAL68782.1|AF457552_1 D7 protein long form [Anophelesgambiae]	gi|18389891|gb|AAL68782.1|AF457552_1	gi|222447047|pdb|3DZT|A Chain A, Aed7-Leukotriene E4 Complex	gi|222447047|pdb|3DZT|A	439	173 bits (439)	1e-44	36	102/288 (36%)	53	150/288 (53%)	5	17/288 (5%)	Compositional matrix adjust.	1	311	303	25-299 (275)	4-287 (284)	LDPEEAWYVYERCHEDHLPSGPNRETYLKTWKFWKLEPNDA-VTHCYVKCTLAGLQMYDEKTNTFKPETVPVQHEAYKSFTEVESSKVNELQQALSSLNAGSGSCAEVFNAYLPVHNKYIGVSRKIYHGTVDSVAKIYEA-KPEIKKQEESFFAYCAKK--ALGANGKEGYKKIRDYELADSAEFRNAMDCVFRGFRYM-DDSGLKVDEVVRDFNLINKSDLEPEVRSVLASCTGTH-------AYDYYSCLLNSSVKEDFRNAFYFHELRSANYGY-LAMGKVYEGP	DPEE +++ RC ED+L G NR L WK W EP D+ T C+ KC L +YD F + Q +AY S E SKV A+ L + + CA VF AY PVH + S+ ++HG + +YE +I+++++S+F +C K G++ ++ +IR Y + D A F+ DCV +G RY+ D+ L V+EV RDF L+NK + VL C ++ YY CL+ SSVK+DF+ AF + E+RS Y + L + Y P	FDPEEMLFIFTRCMEDNLEDGANRLPMLAKWKEWINEPVDSPATQCFGKCVLVRTGLYDPVAQKFDASVIQEQFKAYPSLG--EKSKVEAYANAVKQLPSTNNDCAAVFKAYDPVHKAHKDTSKNLFHGNKELTKGLYEKLGKDIRQKKQSYFEFCENKYYPAGSDKRQQLCQIRQYTVLDDALFKEHTDCVMKGIRYITKDNQLDVEEVKRDFKLVNKD--TKALEEVLNDCKSKEPSNAKEKSWHYYKCLVESSVKDDFKEAFDYREVRSQIYAFNLPKNQAYSKP	LEIF	453	Query 25 LDPEEAWYVYERCHEDHLPSGPNRETYLKTWKFWKLEPNDA-VTHCYVKCTLAGLQMYDE 83 DPEE +++ RC ED+L G NR L WK W EP D+ T C+ KC L +YD Sbjct 4 FDPEEMLFIFTRCMEDNLEDGANRLPMLAKWKEWINEPVDSPATQCFGKCVLVRTGLYDP 63 Query 84 KTNTFKPETVPVQHEAYKSFTEVESSKVNELQQALSSLNAGSGSCAEVFNAYLPVHNKYI 143 F + Q +AY S E SKV A+ L + + CA VF AY PVH + Sbjct 64 VAQKFDASVIQEQFKAYPSLG--EKSKVEAYANAVKQLPSTNNDCAAVFKAYDPVHKAHK 121 Query 144 GVSRK…
gi|18389891|gb|AAL68782.1|AF457552_1 D7 protein long form [Anophelesgambiae]	gi|18389891|gb|AAL68782.1|AF457552_1	gi|222447046|pdb|3DYE|A Chain A, Crystal Structure Of Aed7-Norepineprhine Complex	gi|222447046|pdb|3DYE|A	439	173 bits (439)	1e-44	36	102/288 (36%)	53	150/288 (53%)	5	17/288 (5%)	Compositional matrix adjust.	1	311	303	25-299 (275)	4-287 (284)	LDPEEAWYVYERCHEDHLPSGPNRETYLKTWKFWKLEPNDA-VTHCYVKCTLAGLQMYDEKTNTFKPETVPVQHEAYKSFTEVESSKVNELQQALSSLNAGSGSCAEVFNAYLPVHNKYIGVSRKIYHGTVDSVAKIYEA-KPEIKKQEESFFAYCAKK--ALGANGKEGYKKIRDYELADSAEFRNAMDCVFRGFRYM-DDSGLKVDEVVRDFNLINKSDLEPEVRSVLASCTGTH-------AYDYYSCLLNSSVKEDFRNAFYFHELRSANYGY-LAMGKVYEGP	DPEE +++ RC ED+L G NR L WK W EP D+ T C+ KC L +YD F + Q +AY S E SKV A+ L + + CA VF AY PVH + S+ ++HG + +YE +I+++++S+F +C K G++ ++ +IR Y + D A F+ DCV +G RY+ D+ L V+EV RDF L+NK + VL C ++ YY CL+ SSVK+DF+ AF + E+RS Y + L + Y P	FDPEEMLFIFTRCMEDNLEDGANRLPMLAKWKEWINEPVDSPATQCFGKCVLVRTGLYDPVAQKFDASVIQEQFKAYPSLG--EKSKVEAYANAVKQLPSTNNDCAAVFKAYDPVHKAHKDTSKNLFHGNKELTKGLYEKLGKDIRQKKQSYFEFCENKYYPAGSDKRQQLCQIRQYTVLDDALFKEHTDCVMKGIRYITKDNQLDVEEVKRDFKLVNKD--TKALEEVLNDCKSKEPSNAKEKSWHYYKCLVESSVKDDFKEAFDYREVRSQIYAFNLPKNQAYSKP	LEIF	454	Query 25 LDPEEAWYVYERCHEDHLPSGPNRETYLKTWKFWKLEPNDA-VTHCYVKCTLAGLQMYDE 83 DPEE +++ RC ED+L G NR L WK W EP D+ T C+ KC L +YD Sbjct 4 FDPEEMLFIFTRCMEDNLEDGANRLPMLAKWKEWINEPVDSPATQCFGKCVLVRTGLYDP 63 Query 84 KTNTFKPETVPVQHEAYKSFTEVESSKVNELQQALSSLNAGSGSCAEVFNAYLPVHNKYI 143 F + Q +AY S E SKV A+ L + + CA VF AY PVH + Sbjct 64 VAQKFDASVIQEQFKAYPSLG--EKSKVEAYANAVKQLPSTNNDCAAVFKAYDPVHKAHK 121 Query 144 GVSRK…
[truncated: 5,310 more rows]
